# Supplementary material for: Kinetic and Stoichiometric Modeling-Based Analysis of Docosahexaenoic Acid (DHA) Production Potential by Crypthecodinium cohnii from Glycerol, Glucose and Ethanol
Source: Mar Drugs. 2022 Feb 1;20(2):115. doi: 10.3390/md20020115 (PMC8879253; doi:10.3390/md20020115)
Supplement: Supplementary file 1 [file marinedrugs-20-00115-s001.zip]

Archive with 13 entries (8 files):
- Appendix A kin mod glu glc/
- Appendix A kin mod glu glc/Berzins2022 - C cohnii glucose and glycerol.cps
- Appendix A kin mod glu glc/Berzins2022 - C cohnii glucose and glycerol.xml
- Appendix B kin mod eth/
- Appendix B kin mod eth/Berzins2022 - C cohnii ethanol.cps
- Appendix B kin mod eth/Berzins2022 - C cohnii ethanol.xml
- Appendix C kin mod param/
- Appendix C kin mod param/Appendix C kin mod parameters.xlsx
- Appendix D stoich mod/
- Appendix D stoich mod/Berzins2022 - C cohnii medium scale.xlsx
- Appendix D stoich mod/Berzins2022 - C cohnii medium scale.xml
- Appendix E fluxes from kinetic model/
- Appendix E fluxes from kinetic model/Appendix E fluxes from kinetic model.xlsx
