# Supplementary material for: Kinetic and Stoichiometric Modeling-Based Analysis of Docosahexaenoic Acid (DHA) Production Potential by Crypthecodinium cohnii from Glycerol, Glucose and Ethanol
Source: Mar Drugs. 2022 Feb 1;20(2):115. doi: 10.3390/md20020115 (PMC8879253; doi:10.3390/md20020115)
Supplement: Supplementary file 1 [file marinedrugs-20-00115-s001.zip › Appendix A kin mod glu glc/Berzins2022 - C cohnii glucose and glycerol.xml]

<?xml version="1.0" encoding="UTF-8"?>
<!-- Created by COPASI version 4.34 (Build 251) on 2021-12-29 11:39 with libSBML version 5.19.1. -->
<sbml xmlns="http://www.sbml.org/sbml/level2/version4" level="2" version="4">
  <model metaid="COPASI0" id="Berzins2022___C_cohnii_glucose_and_glycerol" name="Berzins2022 - C cohnii glucose and glycerol">
    <notes>
      <body xmlns="http://www.w3.org/1999/xhtml">
        <pre>This model is a supplementary material of publication 
“Kinetic and stoichiometric modeling-based analysis of do-cosahexaenoic acid (DHA) production potential by C.cohnii from glycerol, glucose and ethanol”
by Kristaps Berzins, Reinis Muiznieks, Matiss R. Baumanis, Inese Strazdina, Karlis Shvirksts, Santa Prikule, Vytautas Galvanauskas, Daniel Pleissner, Agris Pentjuss, Mara Grube, Uldis Kalnenieks and Egils Stalidzans

This is a kinetic model of Crypthecodinium cohnii central carbon metabolism during fatty acid synthesis. The model is aimed at cytosolic acetyl coenzyme-A production, which is the precursor of fatty acids. 

The model contains 35 reactions and 36 species split into three compartments – extracellular, cytosol and mitochondria. It was assumed that dry weight accounts for 33% of wet weight and that 1ml = 1g. The mitochondria volume is 1% of cytosol volume. Both glucose and glycerol can be used as substrates in this model, however, the model was designed for single substrate use only. For use of ethanol as substrate, see MODEL2112290001 . 

The model is preset for steady state calculation using glucose. To use glycerol as a substrate it is possible to change species concentrations manually or use the predefined parameter set.

The model contains 31 global quantities which were used to optimize the model during parameter estimation. These global quantities include amino acid concentrations for each enzyme, the total amino acid concentration used in enzymes, the sum transport reaction variable parameters and the total concentration of species.

All enzymatic reactions contain a parameter k, which can be used for change of enzyme expression levels in case of optimization of product flux or yield. Currently all the parameters k are set for 1, which corresponds to wild-type.

The model was made for steady-state. For glucose and glycerol a steady state resolution of 1e-6 can be used.</pre>
      </body>
    </notes>
    <annotation>
      <rdf:RDF xmlns:rdf="http://www.w3.org/1999/02/22-rdf-syntax-ns#" xmlns:dc="http://purl.org/dc/elements/1.1/" xmlns:dcterms="http://purl.org/dc/terms/" xmlns:vCard="http://www.w3.org/2001/vcard-rdf/3.0#" xmlns:bqbiol="http://biomodels.net/biology-qualifiers/" xmlns:bqmodel="http://biomodels.net/model-qualifiers/">
        <rdf:Description rdf:about="#COPASI0">
          <dc:creator>
            <rdf:Bag>
              <rdf:li rdf:parseType="Resource">
                <vCard:N rdf:parseType="Resource">
                  <vCard:Family>Prikule</vCard:Family>
                  <vCard:Given>Santa</vCard:Given>
                </vCard:N>
                <vCard:EMAIL>santaprikule@gmail.com</vCard:EMAIL>
                <vCard:ORG rdf:parseType="Resource">
                  <vCard:Orgname>Institue of Microbiology and Biotechnology, University of Latvia</vCard:Orgname>
                </vCard:ORG>
              </rdf:li>
              <rdf:li rdf:parseType="Resource">
                <vCard:N rdf:parseType="Resource">
                  <vCard:Family>Muiznieks</vCard:Family>
                  <vCard:Given>Reinis</vCard:Given>
                </vCard:N>
                <vCard:EMAIL>reinis.muiznieks1@gmail.com</vCard:EMAIL>
                <vCard:ORG rdf:parseType="Resource">
                  <vCard:Orgname>Institue of Microbiology and Biotechnology, University of Latvia</vCard:Orgname>
                </vCard:ORG>
              </rdf:li>
              <rdf:li rdf:parseType="Resource">
                <vCard:N rdf:parseType="Resource">
                  <vCard:Family>Stalidzans</vCard:Family>
                  <vCard:Given>Egils</vCard:Given>
                </vCard:N>
                <vCard:EMAIL>egils.stalidzans@gmail.com</vCard:EMAIL>
                <vCard:ORG rdf:parseType="Resource">
                  <vCard:Orgname>Institue of Microbiology and Biotechnology, University of Latvia</vCard:Orgname>
                </vCard:ORG>
              </rdf:li>
              <rdf:li rdf:parseType="Resource">
                <vCard:N rdf:parseType="Resource">
                  <vCard:Family>Kalnenieks</vCard:Family>
                  <vCard:Given>Uldis</vCard:Given>
                </vCard:N>
                <vCard:EMAIL>uldis.kalnenieks@lu.lv</vCard:EMAIL>
                <vCard:ORG rdf:parseType="Resource">
                  <vCard:Orgname>Institue of Microbiology and Biotechnology, University of Latvia</vCard:Orgname>
                </vCard:ORG>
              </rdf:li>
            </rdf:Bag>
          </dc:creator>
          <dcterms:created rdf:parseType="Resource">
            <dcterms:W3CDTF>2016-03-10T10:37:42Z</dcterms:W3CDTF>
          </dcterms:created>
          <dcterms:modified rdf:parseType="Resource">
            <dcterms:W3CDTF>2016-03-10T10:37:42Z</dcterms:W3CDTF>
          </dcterms:modified>
          <bqbiol:hasPart>
            <rdf:Bag>
              <rdf:li rdf:resource="http://identifiers.org/biomodels.db/BIOMD0000000222"/>
            </rdf:Bag>
          </bqbiol:hasPart>
        </rdf:Description>
      </rdf:RDF>
      <COPASI xmlns="http://www.copasi.org/static/sbml">
        <rdf:RDF xmlns:CopasiMT="http://www.copasi.org/RDF/MiriamTerms#" xmlns:dcterms="http://purl.org/dc/terms/" xmlns:rdf="http://www.w3.org/1999/02/22-rdf-syntax-ns#" xmlns:vCard="http://www.w3.org/2001/vcard-rdf/3.0#">
          <rdf:Description rdf:about="#COPASI0">
            <dcterms:created>
              <rdf:Description>
                <dcterms:W3CDTF>2016-03-10T10:37:42Z</dcterms:W3CDTF>
              </rdf:Description>
            </dcterms:created>
            <dcterms:creator>
              <rdf:Description>
                <vCard:EMAIL>reinis.muiznieks1@gmail.com</vCard:EMAIL>
                <vCard:N>
                  <rdf:Description>
                    <vCard:Family>Muiznieks</vCard:Family>
                    <vCard:Given>Reinis</vCard:Given>
                  </rdf:Description>
                </vCard:N>
                <vCard:ORG>
                  <rdf:Description>
                    <vCard:Orgname>Institue of Microbiology and Biotechnology, University of Latvia</vCard:Orgname>
                  </rdf:Description>
                </vCard:ORG>
              </rdf:Description>
            </dcterms:creator>
            <dcterms:creator>
              <rdf:Description>
                <vCard:EMAIL>santaprikule@gmail.com</vCard:EMAIL>
                <vCard:N>
                  <rdf:Description>
                    <vCard:Family>Prikule</vCard:Family>
                    <vCard:Given>Santa</vCard:Given>
                  </rdf:Description>
                </vCard:N>
                <vCard:ORG>
                  <rdf:Description>
                    <vCard:Orgname>Institue of Microbiology and Biotechnology, University of Latvia</vCard:Orgname>
                  </rdf:Description>
                </vCard:ORG>
              </rdf:Description>
            </dcterms:creator>
            <dcterms:creator>
              <rdf:Description>
                <vCard:EMAIL>uldis.kalnenieks@lu.lv</vCard:EMAIL>
                <vCard:N>
                  <rdf:Description>
                    <vCard:Family>Kalnenieks</vCard:Family>
                    <vCard:Given>Uldis</vCard:Given>
                  </rdf:Description>
                </vCard:N>
                <vCard:ORG>
                  <rdf:Description>
                    <vCard:Orgname>Institue of Microbiology and Biotechnology, University of Latvia</vCard:Orgname>
                  </rdf:Description>
                </vCard:ORG>
              </rdf:Description>
            </dcterms:creator>
            <dcterms:creator>
              <rdf:Description>
                <vCard:EMAIL>egils.stalidzans@gmail.com</vCard:EMAIL>
                <vCard:N>
                  <rdf:Description>
                    <vCard:Family>Stalidzans</vCard:Family>
                    <vCard:Given>Egils</vCard:Given>
                  </rdf:Description>
                </vCard:N>
                <vCard:ORG>
                  <rdf:Description>
                    <vCard:Orgname>Institue of Microbiology and Biotechnology, University of Latvia</vCard:Orgname>
                  </rdf:Description>
                </vCard:ORG>
              </rdf:Description>
            </dcterms:creator>
            <CopasiMT:hasPart rdf:resource="urn:miriam:biomodels.db:BIOMD0000000222"/>
          </rdf:Description>
        </rdf:RDF>
      </COPASI>
      <layout:listOfLayouts xmlns:xsi="http://www.w3.org/2001/XMLSchema-instance" xmlns:layout="http://projects.eml.org/bcb/sbml/level2">
        <annotation>
          <render:listOfGlobalRenderInformation xmlns:render="http://projects.eml.org/bcb/sbml/render/level2">
            <render:renderInformation render:id="GlobalRenderInformation_0" render:name="Copasi simple style" render:backgroundColor="#FFFFFFFF">
              <render:listOfColorDefinitions>
                <render:colorDefinition render:id="black" render:value="#000000"/>
                <render:colorDefinition render:id="white" render:value="#ffffff"/>
                <render:colorDefinition render:id="transparent" render:value="#ffffff00"/>
                <render:colorDefinition render:id="EmptySetOutline" render:value="#808080"/>
                <render:colorDefinition render:id="EmptySetGradientStart" render:value="#ffffff"/>
                <render:colorDefinition render:id="EmptySetGradientEnd" render:value="#d3d3d3"/>
                <render:colorDefinition render:id="CompartmentBorder" render:value="#e69600b0"/>
                <render:colorDefinition render:id="CloneMarkerColor" render:value="#ffa500"/>
                <render:colorDefinition render:id="CurveColor" render:value="#000000a0"/>
                <render:colorDefinition render:id="ModulationCurveColor" render:value="#0000a0a0"/>
              </render:listOfColorDefinitions>
              <render:listOfGradientDefinitions>
                <render:linearGradient render:id="cloneMarker" render:x1="50%" render:x2="50%">
                  <render:stop render:offset="0" render:stop-color="transparent"/>
                  <render:stop render:offset="0.75" render:stop-color="transparent"/>
                  <render:stop render:offset="0.76" render:stop-color="CloneMarkerColor"/>
                  <render:stop render:offset="1" render:stop-color="CloneMarkerColor"/>
                </render:linearGradient>
                <render:linearGradient render:id="EmptySetGradient">
                  <render:stop render:offset="0" render:stop-color="EmptySetGradientStart"/>
                  <render:stop render:offset="100%" render:stop-color="EmptySetGradientEnd"/>
                </render:linearGradient>
              </render:listOfGradientDefinitions>
              <render:listOfLineEndings>
                <render:lineEnding render:id="ActivationHead">
                  <layout:boundingBox layout:id="bb">
                    <layout:position layout:x="-12" layout:y="-6"/>
                    <layout:dimensions layout:width="12" layout:height="12"/>
                  </layout:boundingBox>
                  <render:g render:stroke="CurveColor" render:stroke-width="1" render:fill="white" render:font-weight="normal" render:font-style="normal" render:text-anchor="start" render:vtext-anchor="top">
                    <render:ellipse render:stroke="black" render:stroke-width="1" render:cx="50%" render:cy="50%" render:rx="50%"/>
                  </render:g>
                </render:lineEnding>
                <render:lineEnding render:id="TransitionHead">
                  <layout:boundingBox layout:id="bb">
                    <layout:position layout:x="-8" layout:y="-6"/>
                    <layout:dimensions layout:width="12" layout:height="12"/>
                  </layout:boundingBox>
                  <render:g render:stroke="CurveColor" render:stroke-width="0.001" render:fill="CurveColor" render:font-weight="normal" render:font-style="normal" render:text-anchor="start" render:vtext-anchor="top">
                    <render:polygon render:fill="CurveColor">
                      <render:listOfElements>
                        <render:element xmlns:xsi="http://www.w3.org/2001/XMLSchema-instance" xsi:type="RenderPoint" render:x="0" render:y="0"/>
                        <render:element xmlns:xsi="http://www.w3.org/2001/XMLSchema-instance" xsi:type="RenderPoint" render:x="100%" render:y="50%"/>
                        <render:element xmlns:xsi="http://www.w3.org/2001/XMLSchema-instance" xsi:type="RenderPoint" render:x="0" render:y="100%"/>
                        <render:element xmlns:xsi="http://www.w3.org/2001/XMLSchema-instance" xsi:type="RenderPoint" render:x="33%" render:y="50%"/>
                        <render:element xmlns:xsi="http://www.w3.org/2001/XMLSchema-instance" xsi:type="RenderPoint" render:x="0" render:y="0"/>
                      </render:listOfElements>
                    </render:polygon>
                  </render:g>
                </render:lineEnding>
                <render:lineEnding render:id="ModulationHead">
                  <layout:boundingBox layout:id="bb">
                    <layout:position layout:x="-5" layout:y="-5"/>
                    <layout:dimensions layout:width="10" layout:height="10"/>
                  </layout:boundingBox>
                  <render:g render:stroke="ModulationCurveColor" render:stroke-width="1" render:fill="ModulationCurveColor" render:font-weight="normal" render:font-style="normal" render:text-anchor="start" render:vtext-anchor="top">
                    <render:ellipse render:cx="50%" render:cy="50%" render:rx="45%"/>
                  </render:g>
                </render:lineEnding>
                <render:lineEnding render:id="InhibitionHead">
                  <layout:boundingBox layout:id="bb">
                    <layout:position layout:x="-0.5" layout:y="-4"/>
                    <layout:dimensions layout:width="0.6" layout:height="8"/>
                  </layout:boundingBox>
                  <render:g render:stroke="black" render:stroke-width="2" render:fill="black" render:font-weight="normal" render:font-style="normal" render:text-anchor="start" render:vtext-anchor="top">
                    <render:polygon>
                      <render:listOfElements>
                        <render:element xmlns:xsi="http://www.w3.org/2001/XMLSchema-instance" xsi:type="RenderPoint" render:x="0" render:y="0"/>
                        <render:element xmlns:xsi="http://www.w3.org/2001/XMLSchema-instance" xsi:type="RenderPoint" render:x="0.3" render:y="0"/>
                        <render:element xmlns:xsi="http://www.w3.org/2001/XMLSchema-instance" xsi:type="RenderPoint" render:x="0.3" render:y="8"/>
                        <render:element xmlns:xsi="http://www.w3.org/2001/XMLSchema-instance" xsi:type="RenderPoint" render:x="0" render:y="8"/>
                      </render:listOfElements>
                    </render:polygon>
                  </render:g>
                </render:lineEnding>
              </render:listOfLineEndings>
              <render:listOfStyles>
                <render:style render:roleList="invisible">
                  <render:g render:stroke="#ffffff00" render:stroke-width="0" render:fill="#ffffff00" render:fill-rule="nonzero" render:font-family="sans-serif" render:font-weight="normal" render:font-style="normal" render:text-anchor="start" render:vtext-anchor="top" render:font-size="0"/>
                </render:style>
                <render:style render:roleList="defaultText" render:typeList="TEXTGLYPH">
                  <render:g render:stroke="black" render:stroke-width="1" render:fill-rule="nonzero" render:font-family="Verdana" render:font-weight="normal" render:font-style="normal" render:text-anchor="middle" render:vtext-anchor="middle" render:font-size="12"/>
                </render:style>
                <render:style render:roleList="sidesubstrate substrate" render:typeList="REACTIONGLYPH">
                  <render:g render:stroke="CurveColor" render:stroke-width="3" render:fill-rule="nonzero" render:font-family="sans-serif" render:font-weight="normal" render:font-style="normal" render:text-anchor="start" render:vtext-anchor="top" render:font-size="0"/>
                </render:style>
                <render:style render:roleList="SBO-0000169 inhibition inhibitor">
                  <render:g render:stroke="CurveColor" render:stroke-width="3" render:fill-rule="nonzero" render:endHead="InhibitionHead" render:font-family="sans-serif" render:font-weight="normal" render:font-style="normal" render:text-anchor="start" render:vtext-anchor="top" render:font-size="0"/>
                </render:style>
                <render:style render:roleList="SBO-0000168 modifier">
                  <render:g render:stroke="ModulationCurveColor" render:stroke-width="3" render:fill="white" render:fill-rule="nonzero" render:endHead="ModulationHead" render:font-family="sans-serif" render:font-weight="normal" render:font-style="normal" render:text-anchor="start" render:vtext-anchor="top" render:font-size="0"/>
                </render:style>
                <render:style render:roleList="SBO-0000172 activator catalysis">
                  <render:g render:stroke="CurveColor" render:stroke-width="3" render:fill="white" render:fill-rule="nonzero" render:endHead="ActivationHead" render:font-family="sans-serif" render:font-weight="normal" render:font-style="normal" render:text-anchor="start" render:vtext-anchor="top" render:font-size="0"/>
                </render:style>
                <render:style render:roleList="product sideproduct" render:typeList="product sideproduct">
                  <render:g render:stroke="CurveColor" render:stroke-width="3" render:fill-rule="nonzero" render:endHead="TransitionHead" render:font-family="sans-serif" render:font-weight="normal" render:font-style="normal" render:text-anchor="start" render:vtext-anchor="top" render:font-size="0"/>
                </render:style>
                <render:style render:roleList="NO-SBO SBO-0000285" render:typeList="SPECIESGLYPH">
                  <render:g render:stroke-width="0" render:fill="#a0e0a030" render:fill-rule="nonzero" render:font-family="sans-serif" render:font-weight="normal" render:font-style="normal" render:text-anchor="start" render:vtext-anchor="top" render:font-size="0">
                    <render:rectangle render:x="0" render:y="0" render:width="100%" render:height="100%"/>
                  </render:g>
                </render:style>
                <render:style render:roleList="SBO-0000289" render:typeList="COMPARTMENTGLYPH">
                  <render:g render:stroke="CompartmentBorder" render:stroke-width="7" render:fill-rule="nonzero" render:font-family="sans-serif" render:font-weight="normal" render:font-style="normal" render:text-anchor="start" render:vtext-anchor="top" render:font-size="0">
                    <render:rectangle render:x="0" render:y="0" render:width="100%" render:height="100%" render:rx="20" render:ry="20"/>
                  </render:g>
                </render:style>
                <render:style render:typeList="ANY">
                  <render:g render:stroke="black" render:stroke-width="0" render:fill="#f0707070" render:fill-rule="nonzero" render:font-family="sans-serif" render:font-weight="normal" render:font-style="normal" render:text-anchor="start" render:vtext-anchor="top" render:font-size="0">
                    <render:rectangle render:x="0" render:y="0" render:width="100%" render:height="100%"/>
                  </render:g>
                </render:style>
              </render:listOfStyles>
            </render:renderInformation>
          </render:listOfGlobalRenderInformation>
        </annotation>
        <layout:layout layout:id="layout_0" layout:name="COPASI autolayout">
          <layout:dimensions layout:width="698.781759401249" layout:height="84.3348660536271"/>
          <layout:listOfSpeciesGlyphs>
            <layout:speciesGlyph layout:id="layout_glyph_0" layout:species="glucose_ex">
              <layout:boundingBox>
                <layout:position layout:x="1128.04418998075" layout:y="834.476846596332"/>
                <layout:dimensions layout:width="116" layout:height="28"/>
              </layout:boundingBox>
            </layout:speciesGlyph>
            <layout:speciesGlyph layout:id="layout_glyph_1" layout:species="dihydroxyacetone_phosphate_c">
              <layout:boundingBox>
                <layout:position layout:x="283.072910481807" layout:y="951.731261070145"/>
                <layout:dimensions layout:width="420" layout:height="28"/>
              </layout:boundingBox>
            </layout:speciesGlyph>
            <layout:speciesGlyph layout:id="layout_glyph_2" layout:species="glyceraldehyde_3_phosphate_c">
              <layout:boundingBox>
                <layout:position layout:x="265.413143589912" layout:y="1091.34238895323"/>
                <layout:dimensions layout:width="420" layout:height="28"/>
              </layout:boundingBox>
            </layout:speciesGlyph>
            <layout:speciesGlyph layout:id="layout_glyph_3" layout:species="_2_phosphoglycerate_c">
              <layout:boundingBox>
                <layout:position layout:x="195.885415406178" layout:y="659.490276120938"/>
                <layout:dimensions layout:width="292" layout:height="28"/>
              </layout:boundingBox>
            </layout:speciesGlyph>
            <layout:speciesGlyph layout:id="layout_glyph_4" layout:species="_1_3_bisphosphoglyceratec_c">
              <layout:boundingBox>
                <layout:position layout:x="171.821844566362" layout:y="990.520748190517"/>
                <layout:dimensions layout:width="372" layout:height="28"/>
              </layout:boundingBox>
            </layout:speciesGlyph>
            <layout:speciesGlyph layout:id="layout_glyph_5" layout:species="phosphoenolpyruvate_c">
              <layout:boundingBox>
                <layout:position layout:x="338.663121114945" layout:y="555.107505088605"/>
                <layout:dimensions layout:width="308" layout:height="28"/>
              </layout:boundingBox>
            </layout:speciesGlyph>
            <layout:speciesGlyph layout:id="layout_glyph_6" layout:species="fructose_6_phosphate_c">
              <layout:boundingBox>
                <layout:position layout:x="627.417718334252" layout:y="1009.07390655583"/>
                <layout:dimensions layout:width="324" layout:height="28"/>
              </layout:boundingBox>
            </layout:speciesGlyph>
            <layout:speciesGlyph layout:id="layout_glyph_7" layout:species="fructose_1_6_biphosphate_c">
              <layout:boundingBox>
                <layout:position layout:x="435.309726798347" layout:y="1008.63330543039"/>
                <layout:dimensions layout:width="388" layout:height="28"/>
              </layout:boundingBox>
            </layout:speciesGlyph>
            <layout:speciesGlyph layout:id="layout_glyph_8" layout:species="_3_phosphoglycerate_c">
              <layout:boundingBox>
                <layout:position layout:x="183.153502822266" layout:y="810.684838935544"/>
                <layout:dimensions layout:width="292" layout:height="28"/>
              </layout:boundingBox>
            </layout:speciesGlyph>
            <layout:speciesGlyph layout:id="layout_glyph_9" layout:species="glucose_6_phosphate_c">
              <layout:boundingBox>
                <layout:position layout:x="794.326457563267" layout:y="1037.63079994954"/>
                <layout:dimensions layout:width="308" layout:height="28"/>
              </layout:boundingBox>
            </layout:speciesGlyph>
            <layout:speciesGlyph layout:id="layout_glyph_10" layout:species="acetyl_CoA_c">
              <layout:boundingBox>
                <layout:position layout:x="913.843170295069" layout:y="771.234909549324"/>
                <layout:dimensions layout:width="164" layout:height="28"/>
              </layout:boundingBox>
            </layout:speciesGlyph>
            <layout:speciesGlyph layout:id="layout_glyph_11" layout:species="ethanol_ex">
              <layout:boundingBox>
                <layout:position layout:x="643.625615251192" layout:y="0"/>
                <layout:dimensions layout:width="116" layout:height="28"/>
              </layout:boundingBox>
            </layout:speciesGlyph>
            <layout:speciesGlyph layout:id="layout_glyph_12" layout:species="succinate_m">
              <layout:boundingBox>
                <layout:position layout:x="335.184934627423" layout:y="387.310380040947"/>
                <layout:dimensions layout:width="148" layout:height="28"/>
              </layout:boundingBox>
            </layout:speciesGlyph>
            <layout:speciesGlyph layout:id="layout_glyph_13" layout:species="pyruvate_m">
              <layout:boundingBox>
                <layout:position layout:x="614.510194993087" layout:y="624.445165329504"/>
                <layout:dimensions layout:width="132" layout:height="28"/>
              </layout:boundingBox>
            </layout:speciesGlyph>
            <layout:speciesGlyph layout:id="layout_glyph_14" layout:species="oxaloacetate_m">
              <layout:boundingBox>
                <layout:position layout:x="573.359599194014" layout:y="768.189900328378"/>
                <layout:dimensions layout:width="196" layout:height="28"/>
              </layout:boundingBox>
            </layout:speciesGlyph>
            <layout:speciesGlyph layout:id="layout_glyph_15" layout:species="pyruvate_c">
              <layout:boundingBox>
                <layout:position layout:x="601.060216122396" layout:y="489.107269569211"/>
                <layout:dimensions layout:width="132" layout:height="28"/>
              </layout:boundingBox>
            </layout:speciesGlyph>
            <layout:speciesGlyph layout:id="layout_glyph_16" layout:species="alpha_ketoglutarate_m">
              <layout:boundingBox>
                <layout:position layout:x="654.67961675377" layout:y="304.117688439561"/>
                <layout:dimensions layout:width="52" layout:height="28"/>
              </layout:boundingBox>
            </layout:speciesGlyph>
            <layout:speciesGlyph layout:id="layout_glyph_17" layout:species="oxaloacetate_c">
              <layout:boundingBox>
                <layout:position layout:x="860.117218853058" layout:y="584.896023296271"/>
                <layout:dimensions layout:width="196" layout:height="28"/>
              </layout:boundingBox>
            </layout:speciesGlyph>
            <layout:speciesGlyph layout:id="layout_glyph_18" layout:species="malate_c">
              <layout:boundingBox>
                <layout:position layout:x="808.88062150498" layout:y="476.733796091809"/>
                <layout:dimensions layout:width="100" layout:height="28"/>
              </layout:boundingBox>
            </layout:speciesGlyph>
            <layout:speciesGlyph layout:id="layout_glyph_19" layout:species="glycerol_3_phosphate_c">
              <layout:boundingBox>
                <layout:position layout:x="148.329329075481" layout:y="943.573893189089"/>
                <layout:dimensions layout:width="324" layout:height="28"/>
              </layout:boundingBox>
            </layout:speciesGlyph>
            <layout:speciesGlyph layout:id="layout_glyph_20" layout:species="ethanol_c">
              <layout:boundingBox>
                <layout:position layout:x="766.63870602639" layout:y="91.9558154683314"/>
                <layout:dimensions layout:width="116" layout:height="28"/>
              </layout:boundingBox>
            </layout:speciesGlyph>
            <layout:speciesGlyph layout:id="layout_glyph_21" layout:species="glycerol_ex">
              <layout:boundingBox>
                <layout:position layout:x="0" layout:y="800.490190639494"/>
                <layout:dimensions layout:width="132" layout:height="28"/>
              </layout:boundingBox>
            </layout:speciesGlyph>
            <layout:speciesGlyph layout:id="layout_glyph_22" layout:species="acetyl_CoA_m">
              <layout:boundingBox>
                <layout:position layout:x="608.423788943825" layout:y="687.703700966773"/>
                <layout:dimensions layout:width="164" layout:height="28"/>
              </layout:boundingBox>
            </layout:speciesGlyph>
            <layout:speciesGlyph layout:id="layout_glyph_23" layout:species="glycerol_c">
              <layout:boundingBox>
                <layout:position layout:x="85.6733761054479" layout:y="929.448748718949"/>
                <layout:dimensions layout:width="132" layout:height="28"/>
              </layout:boundingBox>
            </layout:speciesGlyph>
            <layout:speciesGlyph layout:id="layout_glyph_24" layout:species="citrate_c">
              <layout:boundingBox>
                <layout:position layout:x="969.418759259656" layout:y="650.409770081695"/>
                <layout:dimensions layout:width="116" layout:height="28"/>
              </layout:boundingBox>
            </layout:speciesGlyph>
            <layout:speciesGlyph layout:id="layout_glyph_25" layout:species="citrate_m">
              <layout:boundingBox>
                <layout:position layout:x="781.96785716116" layout:y="647.748136273672"/>
                <layout:dimensions layout:width="116" layout:height="28"/>
              </layout:boundingBox>
            </layout:speciesGlyph>
            <layout:speciesGlyph layout:id="layout_glyph_26" layout:species="coa_m">
              <layout:boundingBox>
                <layout:position layout:x="773.079747454825" layout:y="804.759800792039"/>
                <layout:dimensions layout:width="52" layout:height="28"/>
              </layout:boundingBox>
            </layout:speciesGlyph>
            <layout:speciesGlyph layout:id="layout_glyph_27" layout:species="fumarate_m">
              <layout:boundingBox>
                <layout:position layout:x="358.943494328457" layout:y="551.653331450867"/>
                <layout:dimensions layout:width="132" layout:height="28"/>
              </layout:boundingBox>
            </layout:speciesGlyph>
            <layout:speciesGlyph layout:id="layout_glyph_28" layout:species="malate_m">
              <layout:boundingBox>
                <layout:position layout:x="459.015183405134" layout:y="722.955720923626"/>
                <layout:dimensions layout:width="100" layout:height="28"/>
              </layout:boundingBox>
            </layout:speciesGlyph>
            <layout:speciesGlyph layout:id="layout_glyph_29" layout:species="acetaldehyde_c">
              <layout:boundingBox>
                <layout:position layout:x="705.523399805081" layout:y="239.448444868489"/>
                <layout:dimensions layout:width="196" layout:height="28"/>
              </layout:boundingBox>
            </layout:speciesGlyph>
            <layout:speciesGlyph layout:id="layout_glyph_30" layout:species="succinyl_CoA_m">
              <layout:boundingBox>
                <layout:position layout:x="424.129701799381" layout:y="272.550502165618"/>
                <layout:dimensions layout:width="196" layout:height="28"/>
              </layout:boundingBox>
            </layout:speciesGlyph>
            <layout:speciesGlyph layout:id="layout_glyph_31" layout:species="isoCitrate_m">
              <layout:boundingBox>
                <layout:position layout:x="724.214046405657" layout:y="449.495125291274"/>
                <layout:dimensions layout:width="164" layout:height="28"/>
              </layout:boundingBox>
            </layout:speciesGlyph>
            <layout:speciesGlyph layout:id="layout_glyph_32" layout:species="acetate_m">
              <layout:boundingBox>
                <layout:position layout:x="558.021717402757" layout:y="527.285282114727"/>
                <layout:dimensions layout:width="116" layout:height="28"/>
              </layout:boundingBox>
            </layout:speciesGlyph>
            <layout:speciesGlyph layout:id="layout_glyph_33" layout:species="acetaldehyde_m">
              <layout:boundingBox>
                <layout:position layout:x="580.683546866769" layout:y="367.06678807188"/>
                <layout:dimensions layout:width="196" layout:height="28"/>
              </layout:boundingBox>
            </layout:speciesGlyph>
            <layout:speciesGlyph layout:id="layout_glyph_34" layout:species="starch_c">
              <layout:boundingBox>
                <layout:position layout:x="960.511181405547" layout:y="1183.77251593973"/>
                <layout:dimensions layout:width="100" layout:height="28"/>
              </layout:boundingBox>
            </layout:speciesGlyph>
            <layout:speciesGlyph layout:id="layout_glyph_35" layout:species="glucose_c">
              <layout:boundingBox>
                <layout:position layout:x="1024.97615960545" layout:y="951.248294207624"/>
                <layout:dimensions layout:width="116" layout:height="28"/>
              </layout:boundingBox>
            </layout:speciesGlyph>
          </layout:listOfSpeciesGlyphs>
          <layout:listOfReactionGlyphs>
            <layout:reactionGlyph layout:id="layout_glyph_36" layout:reaction="_07__EC_1_2_1_12_Gra3PDH">
              <layout:curve>
                <layout:listOfCurveSegments>
                  <layout:curveSegment xmlns:xsi="http://www.w3.org/2001/XMLSchema-instance" xsi:type="LineSegment">
                    <layout:start layout:x="395.33093370816" layout:y="1094.04964934014"/>
                    <layout:end layout:x="383.571803805805" layout:y="1083.96748526387"/>
                  </layout:curveSegment>
                </layout:listOfCurveSegments>
              </layout:curve>
              <layout:boundingBox>
                <layout:position layout:x="389.451368756983" layout:y="1089.008567302"/>
                <layout:dimensions layout:width="0" layout:height="0"/>
              </layout:boundingBox>
              <layout:listOfSpeciesReferenceGlyphs>
                <layout:speciesReferenceGlyph layout:id="layout_glyph_37" layout:speciesGlyph="layout_glyph_2" layout:role="product">
                  <layout:curve>
                    <layout:listOfCurveSegments>
                      <layout:curveSegment xmlns:xsi="http://www.w3.org/2001/XMLSchema-instance" xsi:type="CubicBezier">
                        <layout:start layout:x="395.33093370816" layout:y="1094.04964934014"/>
                        <layout:end layout:x="260.413143589912" layout:y="1101.53293334183"/>
                        <layout:basePoint1 layout:x="407.090063610515" layout:y="1104.13181341641"/>
                        <layout:basePoint2 layout:x="336.691386075802" layout:y="1105.35291439819"/>
                      </layout:curveSegment>
                    </layout:listOfCurveSegments>
                  </layout:curve>
                </layout:speciesReferenceGlyph>
                <layout:speciesReferenceGlyph layout:id="layout_glyph_38" layout:speciesGlyph="layout_glyph_4" layout:role="product">
                  <layout:curve>
                    <layout:listOfCurveSegments>
                      <layout:curveSegment xmlns:xsi="http://www.w3.org/2001/XMLSchema-instance" xsi:type="CubicBezier">
                        <layout:start layout:x="383.571803805805" layout:y="1083.96748526387"/>
                        <layout:end layout:x="361.65414318681" layout:y="1023.52074819052"/>
                        <layout:basePoint1 layout:x="371.812673903451" layout:y="1073.8853211876"/>
                        <layout:basePoint2 layout:x="363.793626069542" layout:y="1046.18249366999"/>
                      </layout:curveSegment>
                    </layout:listOfCurveSegments>
                  </layout:curve>
                </layout:speciesReferenceGlyph>
              </layout:listOfSpeciesReferenceGlyphs>
            </layout:reactionGlyph>
            <layout:reactionGlyph layout:id="layout_glyph_39" layout:reaction="_09__EC_5_4_2_12_PGM">
              <layout:curve>
                <layout:listOfCurveSegments>
                  <layout:curveSegment xmlns:xsi="http://www.w3.org/2001/XMLSchema-instance" xsi:type="LineSegment">
                    <layout:start layout:x="305.064793075871" layout:y="754.428098984857"/>
                    <layout:end layout:x="306.337984334263" layout:y="739.308642703396"/>
                  </layout:curveSegment>
                </layout:listOfCurveSegments>
              </layout:curve>
              <layout:boundingBox>
                <layout:position layout:x="305.701388705067" layout:y="746.868370844126"/>
                <layout:dimensions layout:width="0" layout:height="0"/>
              </layout:boundingBox>
              <layout:listOfSpeciesReferenceGlyphs>
                <layout:speciesReferenceGlyph layout:id="layout_glyph_40" layout:speciesGlyph="layout_glyph_8" layout:role="product">
                  <layout:curve>
                    <layout:listOfCurveSegments>
                      <layout:curveSegment xmlns:xsi="http://www.w3.org/2001/XMLSchema-instance" xsi:type="CubicBezier">
                        <layout:start layout:x="305.064793075871" layout:y="754.428098984857"/>
                        <layout:end layout:x="320.413933387149" layout:y="805.684838935544"/>
                        <layout:basePoint1 layout:x="303.79160181748" layout:y="769.547555266317"/>
                        <layout:basePoint2 layout:x="311.784469787717" layout:y="791.396061171296"/>
                      </layout:curveSegment>
                    </layout:listOfCurveSegments>
                  </layout:curve>
                </layout:speciesReferenceGlyph>
                <layout:speciesReferenceGlyph layout:id="layout_glyph_41" layout:speciesGlyph="layout_glyph_3" layout:role="product">
                  <layout:curve>
                    <layout:listOfCurveSegments>
                      <layout:curveSegment xmlns:xsi="http://www.w3.org/2001/XMLSchema-instance" xsi:type="CubicBezier">
                        <layout:start layout:x="306.337984334263" layout:y="739.308642703396"/>
                        <layout:end layout:x="329.040749661081" layout:y="692.490276120938"/>
                        <layout:basePoint1 layout:x="307.611175592654" layout:y="724.189186421935"/>
                        <layout:basePoint2 layout:x="318.644260441465" layout:y="704.559867201072"/>
                      </layout:curveSegment>
                    </layout:listOfCurveSegments>
                  </layout:curve>
                </layout:speciesReferenceGlyph>
              </layout:listOfSpeciesReferenceGlyphs>
            </layout:reactionGlyph>
            <layout:reactionGlyph layout:id="layout_glyph_42" layout:reaction="_08__EC_2_7_2_3_PGK">
              <layout:curve>
                <layout:listOfCurveSegments>
                  <layout:curveSegment xmlns:xsi="http://www.w3.org/2001/XMLSchema-instance" xsi:type="LineSegment">
                    <layout:start layout:x="349.220414704645" layout:y="914.785965217643"/>
                    <layout:end layout:x="346.353580530235" layout:y="896.802374292145"/>
                  </layout:curveSegment>
                </layout:listOfCurveSegments>
              </layout:curve>
              <layout:boundingBox>
                <layout:position layout:x="347.78699761744" layout:y="905.794169754894"/>
                <layout:dimensions layout:width="0" layout:height="0"/>
              </layout:boundingBox>
              <layout:listOfSpeciesReferenceGlyphs>
                <layout:speciesReferenceGlyph layout:id="layout_glyph_43" layout:speciesGlyph="layout_glyph_4" layout:role="product">
                  <layout:curve>
                    <layout:listOfCurveSegments>
                      <layout:curveSegment xmlns:xsi="http://www.w3.org/2001/XMLSchema-instance" xsi:type="CubicBezier">
                        <layout:start layout:x="349.220414704645" layout:y="914.785965217643"/>
                        <layout:end layout:x="356.30330090249" layout:y="985.520748190517"/>
                        <layout:basePoint1 layout:x="352.087248879054" layout:y="932.76955614314"/>
                        <layout:basePoint2 layout:x="354.911983434374" layout:y="963.641049898203"/>
                      </layout:curveSegment>
                    </layout:listOfCurveSegments>
                  </layout:curve>
                </layout:speciesReferenceGlyph>
                <layout:speciesReferenceGlyph layout:id="layout_glyph_44" layout:speciesGlyph="layout_glyph_8" layout:role="product">
                  <layout:curve>
                    <layout:listOfCurveSegments>
                      <layout:curveSegment xmlns:xsi="http://www.w3.org/2001/XMLSchema-instance" xsi:type="CubicBezier">
                        <layout:start layout:x="346.353580530235" layout:y="896.802374292145"/>
                        <layout:end layout:x="334.18420269089" layout:y="843.684838935544"/>
                        <layout:basePoint1 layout:x="343.486746355825" layout:y="878.818783366648"/>
                        <layout:basePoint2 layout:x="338.118765979755" layout:y="856.755913419722"/>
                      </layout:curveSegment>
                    </layout:listOfCurveSegments>
                  </layout:curve>
                </layout:speciesReferenceGlyph>
              </layout:listOfSpeciesReferenceGlyphs>
            </layout:reactionGlyph>
            <layout:reactionGlyph layout:id="layout_glyph_45" layout:reaction="_10__EC_4_2_1_11_ENO">
              <layout:curve>
                <layout:listOfCurveSegments>
                  <layout:curveSegment xmlns:xsi="http://www.w3.org/2001/XMLSchema-instance" xsi:type="LineSegment">
                    <layout:start layout:x="402.10876241636" layout:y="628.269760205293"/>
                    <layout:end layout:x="417.186532987237" layout:y="617.83148310206"/>
                  </layout:curveSegment>
                </layout:listOfCurveSegments>
              </layout:curve>
              <layout:boundingBox>
                <layout:position layout:x="409.647647701799" layout:y="623.050621653676"/>
                <layout:dimensions layout:width="0" layout:height="0"/>
              </layout:boundingBox>
              <layout:listOfSpeciesReferenceGlyphs>
                <layout:speciesReferenceGlyph layout:id="layout_glyph_46" layout:speciesGlyph="layout_glyph_3" layout:role="product">
                  <layout:curve>
                    <layout:listOfCurveSegments>
                      <layout:curveSegment xmlns:xsi="http://www.w3.org/2001/XMLSchema-instance" xsi:type="CubicBezier">
                        <layout:start layout:x="402.10876241636" layout:y="628.269760205293"/>
                        <layout:end layout:x="366.546448785108" layout:y="654.490276120938"/>
                        <layout:basePoint1 layout:x="387.030991845484" layout:y="638.708037308526"/>
                        <layout:basePoint2 layout:x="373.019277672577" layout:y="649.208725990541"/>
                      </layout:curveSegment>
                    </layout:listOfCurveSegments>
                  </layout:curve>
                </layout:speciesReferenceGlyph>
                <layout:speciesReferenceGlyph layout:id="layout_glyph_47" layout:speciesGlyph="layout_glyph_5" layout:role="product">
                  <layout:curve>
                    <layout:listOfCurveSegments>
                      <layout:curveSegment xmlns:xsi="http://www.w3.org/2001/XMLSchema-instance" xsi:type="CubicBezier">
                        <layout:start layout:x="417.186532987237" layout:y="617.83148310206"/>
                        <layout:end layout:x="462.689070587025" layout:y="588.107505088605"/>
                        <layout:basePoint1 layout:x="432.264303558114" layout:y="607.393205998826"/>
                        <layout:basePoint2 layout:x="451.246129715289" layout:y="595.140786267908"/>
                      </layout:curveSegment>
                    </layout:listOfCurveSegments>
                  </layout:curve>
                </layout:speciesReferenceGlyph>
              </layout:listOfSpeciesReferenceGlyphs>
            </layout:reactionGlyph>
            <layout:reactionGlyph layout:id="layout_glyph_48" layout:reaction="_11__EC_2_7_1_40_PYK">
              <layout:curve>
                <layout:listOfCurveSegments>
                  <layout:curveSegment xmlns:xsi="http://www.w3.org/2001/XMLSchema-instance" xsi:type="LineSegment">
                    <layout:start layout:x="555.414583203165" layout:y="515.717741980655"/>
                    <layout:end layout:x="572.85429270391" layout:y="509.117718428715"/>
                  </layout:curveSegment>
                </layout:listOfCurveSegments>
              </layout:curve>
              <layout:boundingBox>
                <layout:position layout:x="564.134437953538" layout:y="512.417730204685"/>
                <layout:dimensions layout:width="0" layout:height="0"/>
              </layout:boundingBox>
              <layout:listOfSpeciesReferenceGlyphs>
                <layout:speciesReferenceGlyph layout:id="layout_glyph_49" layout:speciesGlyph="layout_glyph_5" layout:role="product">
                  <layout:curve>
                    <layout:listOfCurveSegments>
                      <layout:curveSegment xmlns:xsi="http://www.w3.org/2001/XMLSchema-instance" xsi:type="CubicBezier">
                        <layout:start layout:x="555.414583203165" layout:y="515.717741980655"/>
                        <layout:end layout:x="511.062952089243" layout:y="550.107505088605"/>
                        <layout:basePoint1 layout:x="537.97487370242" layout:y="522.317765532594"/>
                        <layout:basePoint2 layout:x="520.158985520645" layout:y="537.862641198584"/>
                      </layout:curveSegment>
                    </layout:listOfCurveSegments>
                  </layout:curve>
                </layout:speciesReferenceGlyph>
                <layout:speciesReferenceGlyph layout:id="layout_glyph_50" layout:speciesGlyph="layout_glyph_15" layout:role="product">
                  <layout:curve>
                    <layout:listOfCurveSegments>
                      <layout:curveSegment xmlns:xsi="http://www.w3.org/2001/XMLSchema-instance" xsi:type="CubicBezier">
                        <layout:start layout:x="572.85429270391" layout:y="509.117718428715"/>
                        <layout:end layout:x="596.060216122396" layout:y="502.561980163539"/>
                        <layout:basePoint1 layout:x="590.294002204655" layout:y="502.517694876776"/>
                        <layout:basePoint2 layout:x="597.537036538712" layout:y="500.889831632173"/>
                      </layout:curveSegment>
                    </layout:listOfCurveSegments>
                  </layout:curve>
                </layout:speciesReferenceGlyph>
              </layout:listOfSpeciesReferenceGlyphs>
            </layout:reactionGlyph>
            <layout:reactionGlyph layout:id="layout_glyph_51" layout:reaction="_06__EC_5_3_1_1_TPI">
              <layout:curve>
                <layout:listOfCurveSegments>
                  <layout:curveSegment xmlns:xsi="http://www.w3.org/2001/XMLSchema-instance" xsi:type="LineSegment">
                    <layout:start layout:x="467.374165242393" layout:y="1027.25360232414"/>
                    <layout:end layout:x="465.608188553203" layout:y="1041.21471511245"/>
                  </layout:curveSegment>
                </layout:listOfCurveSegments>
              </layout:curve>
              <layout:boundingBox>
                <layout:position layout:x="466.491176897798" layout:y="1034.2341587183"/>
                <layout:dimensions layout:width="0" layout:height="0"/>
              </layout:boundingBox>
              <layout:listOfSpeciesReferenceGlyphs>
                <layout:speciesReferenceGlyph layout:id="layout_glyph_52" layout:speciesGlyph="layout_glyph_1" layout:role="product">
                  <layout:curve>
                    <layout:listOfCurveSegments>
                      <layout:curveSegment xmlns:xsi="http://www.w3.org/2001/XMLSchema-instance" xsi:type="CubicBezier">
                        <layout:start layout:x="467.374165242393" layout:y="1027.25360232414"/>
                        <layout:end layout:x="483.512127105862" layout:y="984.731261070145"/>
                        <layout:basePoint1 layout:x="469.140141931583" layout:y="1013.29248953583"/>
                        <layout:basePoint2 layout:x="476.76762869102" layout:y="995.521597105912"/>
                      </layout:curveSegment>
                    </layout:listOfCurveSegments>
                  </layout:curve>
                </layout:speciesReferenceGlyph>
                <layout:speciesReferenceGlyph layout:id="layout_glyph_53" layout:speciesGlyph="layout_glyph_2" layout:role="product">
                  <layout:curve>
                    <layout:listOfCurveSegments>
                      <layout:curveSegment xmlns:xsi="http://www.w3.org/2001/XMLSchema-instance" xsi:type="CubicBezier">
                        <layout:start layout:x="465.608188553203" layout:y="1041.21471511245"/>
                        <layout:end layout:x="471.030788128829" layout:y="1086.34238895323"/>
                        <layout:basePoint1 layout:x="463.842211864014" layout:y="1055.17582790076"/>
                        <layout:basePoint2 layout:x="466.995005824124" layout:y="1074.24938662407"/>
                      </layout:curveSegment>
                    </layout:listOfCurveSegments>
                  </layout:curve>
                </layout:speciesReferenceGlyph>
              </layout:listOfSpeciesReferenceGlyphs>
            </layout:reactionGlyph>
            <layout:reactionGlyph layout:id="layout_glyph_54" layout:reaction="_02__EC_2_7_1_1_HK">
              <layout:curve>
                <layout:listOfCurveSegments>
                  <layout:curveSegment xmlns:xsi="http://www.w3.org/2001/XMLSchema-instance" xsi:type="LineSegment">
                    <layout:start layout:x="1016.511414344" layout:y="993.065951914969"/>
                    <layout:end layout:x="1003.04644413978" layout:y="1001.70420248916"/>
                  </layout:curveSegment>
                </layout:listOfCurveSegments>
              </layout:curve>
              <layout:boundingBox>
                <layout:position layout:x="1009.77892924189" layout:y="997.385077202065"/>
                <layout:dimensions layout:width="0" layout:height="0"/>
              </layout:boundingBox>
              <layout:listOfSpeciesReferenceGlyphs>
                <layout:speciesReferenceGlyph layout:id="layout_glyph_55" layout:speciesGlyph="layout_glyph_35" layout:role="product">
                  <layout:curve>
                    <layout:listOfCurveSegments>
                      <layout:curveSegment xmlns:xsi="http://www.w3.org/2001/XMLSchema-instance" xsi:type="CubicBezier">
                        <layout:start layout:x="1016.511414344" layout:y="993.065951914969"/>
                        <layout:end layout:x="1030.47215262044" layout:y="984.248294207624"/>
                        <layout:basePoint1 layout:x="1029.97638454821" layout:y="984.427701340777"/>
                        <layout:basePoint2 layout:x="1033.59051113538" layout:y="982.178435130653"/>
                      </layout:curveSegment>
                    </layout:listOfCurveSegments>
                  </layout:curve>
                </layout:speciesReferenceGlyph>
                <layout:speciesReferenceGlyph layout:id="layout_glyph_56" layout:speciesGlyph="layout_glyph_9" layout:role="product">
                  <layout:curve>
                    <layout:listOfCurveSegments>
                      <layout:curveSegment xmlns:xsi="http://www.w3.org/2001/XMLSchema-instance" xsi:type="CubicBezier">
                        <layout:start layout:x="1003.04644413978" layout:y="1001.70420248916"/>
                        <layout:end layout:x="967.311119585076" layout:y="1032.63079994954"/>
                        <layout:basePoint1 layout:x="989.581473935558" layout:y="1010.34245306335"/>
                        <layout:basePoint2 layout:x="975.080054209262" layout:y="1023.64618915"/>
                      </layout:curveSegment>
                    </layout:listOfCurveSegments>
                  </layout:curve>
                </layout:speciesReferenceGlyph>
              </layout:listOfSpeciesReferenceGlyphs>
            </layout:reactionGlyph>
            <layout:reactionGlyph layout:id="layout_glyph_57" layout:reaction="_05__EC_4_1_2_13_ALD">
              <layout:curve>
                <layout:listOfCurveSegments>
                  <layout:curveSegment xmlns:xsi="http://www.w3.org/2001/XMLSchema-instance" xsi:type="LineSegment">
                    <layout:start layout:x="551.183898428391" layout:y="1040.16898917569"/>
                    <layout:end layout:x="536.677228452142" layout:y="1041.45934113382"/>
                  </layout:curveSegment>
                </layout:listOfCurveSegments>
              </layout:curve>
              <layout:boundingBox>
                <layout:position layout:x="543.930563440266" layout:y="1040.81416515475"/>
                <layout:dimensions layout:width="0" layout:height="0"/>
              </layout:boundingBox>
              <layout:listOfSpeciesReferenceGlyphs>
                <layout:speciesReferenceGlyph layout:id="layout_glyph_58" layout:speciesGlyph="layout_glyph_7" layout:role="product">
                  <layout:curve>
                    <layout:listOfCurveSegments>
                      <layout:curveSegment xmlns:xsi="http://www.w3.org/2001/XMLSchema-instance" xsi:type="CubicBezier">
                        <layout:start layout:x="551.183898428391" layout:y="1040.16898917569"/>
                        <layout:end layout:x="554.902874090357" layout:y="1041.63330543039"/>
                        <layout:basePoint1 layout:x="565.690568404639" layout:y="1038.87863721756"/>
                        <layout:basePoint2 layout:x="563.923388741561" layout:y="1039.93338333444"/>
                      </layout:curveSegment>
                    </layout:listOfCurveSegments>
                  </layout:curve>
                </layout:speciesReferenceGlyph>
                <layout:speciesReferenceGlyph layout:id="layout_glyph_59" layout:speciesGlyph="layout_glyph_1" layout:role="product">
                  <layout:curve>
                    <layout:listOfCurveSegments>
                      <layout:curveSegment xmlns:xsi="http://www.w3.org/2001/XMLSchema-instance" xsi:type="CubicBezier">
                        <layout:start layout:x="536.677228452142" layout:y="1041.45934113382"/>
                        <layout:end layout:x="500.251131296938" layout:y="984.731261070145"/>
                        <layout:basePoint1 layout:x="522.170558475893" layout:y="1042.74969309195"/>
                        <layout:basePoint2 layout:x="507.584177392353" layout:y="1014.06306507058"/>
                      </layout:curveSegment>
                    </layout:listOfCurveSegments>
                  </layout:curve>
                </layout:speciesReferenceGlyph>
                <layout:speciesReferenceGlyph layout:id="layout_glyph_60" layout:speciesGlyph="layout_glyph_2" layout:role="product">
                  <layout:curve>
                    <layout:listOfCurveSegments>
                      <layout:curveSegment xmlns:xsi="http://www.w3.org/2001/XMLSchema-instance" xsi:type="CubicBezier">
                        <layout:start layout:x="536.677228452142" layout:y="1041.45934113382"/>
                        <layout:end layout:x="489.606347295381" layout:y="1086.34238895323"/>
                        <layout:basePoint1 layout:x="522.170558475893" layout:y="1042.74969309195"/>
                        <layout:basePoint2 layout:x="502.261785391575" layout:y="1064.86862901212"/>
                      </layout:curveSegment>
                    </layout:listOfCurveSegments>
                  </layout:curve>
                </layout:speciesReferenceGlyph>
              </layout:listOfSpeciesReferenceGlyphs>
            </layout:reactionGlyph>
            <layout:reactionGlyph layout:id="layout_glyph_61" layout:reaction="_01__Glucose_transport">
              <layout:curve>
                <layout:listOfCurveSegments>
                  <layout:curveSegment xmlns:xsi="http://www.w3.org/2001/XMLSchema-instance" xsi:type="LineSegment">
                    <layout:start layout:x="1152.06317892105" layout:y="910.847901251845"/>
                    <layout:end layout:x="1141.75637588352" layout:y="922.525046012974"/>
                  </layout:curveSegment>
                </layout:listOfCurveSegments>
              </layout:curve>
              <layout:boundingBox>
                <layout:position layout:x="1146.90977740229" layout:y="916.68647363241"/>
                <layout:dimensions layout:width="0" layout:height="0"/>
              </layout:boundingBox>
              <layout:listOfSpeciesReferenceGlyphs>
                <layout:speciesReferenceGlyph layout:id="layout_glyph_62" layout:speciesGlyph="layout_glyph_0" layout:role="product">
                  <layout:curve>
                    <layout:listOfCurveSegments>
                      <layout:curveSegment xmlns:xsi="http://www.w3.org/2001/XMLSchema-instance" xsi:type="CubicBezier">
                        <layout:start layout:x="1152.06317892105" layout:y="910.847901251845"/>
                        <layout:end layout:x="1177.17113297334" layout:y="867.476846596332"/>
                        <layout:basePoint1 layout:x="1162.36998195858" layout:y="899.170756490716"/>
                        <layout:basePoint2 layout:x="1172.34725822535" layout:y="880.404515353242"/>
                      </layout:curveSegment>
                    </layout:listOfCurveSegments>
                  </layout:curve>
                </layout:speciesReferenceGlyph>
                <layout:speciesReferenceGlyph layout:id="layout_glyph_63" layout:speciesGlyph="layout_glyph_35" layout:role="product">
                  <layout:curve>
                    <layout:listOfCurveSegments>
                      <layout:curveSegment xmlns:xsi="http://www.w3.org/2001/XMLSchema-instance" xsi:type="CubicBezier">
                        <layout:start layout:x="1141.75637588352" layout:y="922.525046012974"/>
                        <layout:end layout:x="1112.64155235087" layout:y="946.248294207624"/>
                        <layout:basePoint1 layout:x="1131.44957284599" layout:y="934.202190774103"/>
                        <layout:basePoint2 layout:x="1119.46886183905" layout:y="943.144528681146"/>
                      </layout:curveSegment>
                    </layout:listOfCurveSegments>
                  </layout:curve>
                </layout:speciesReferenceGlyph>
              </layout:listOfSpeciesReferenceGlyphs>
            </layout:reactionGlyph>
            <layout:reactionGlyph layout:id="layout_glyph_64" layout:reaction="_03__EC_5_3_1_9_PGI">
              <layout:curve>
                <layout:listOfCurveSegments>
                  <layout:curveSegment xmlns:xsi="http://www.w3.org/2001/XMLSchema-instance" xsi:type="LineSegment">
                    <layout:start layout:x="877.269148258131" layout:y="1030.93641430084"/>
                    <layout:end layout:x="861.378274335229" layout:y="1028.08072496147"/>
                  </layout:curveSegment>
                </layout:listOfCurveSegments>
              </layout:curve>
              <layout:boundingBox>
                <layout:position layout:x="869.32371129668" layout:y="1029.50856963115"/>
                <layout:dimensions layout:width="0" layout:height="0"/>
              </layout:boundingBox>
              <layout:listOfSpeciesReferenceGlyphs>
                <layout:speciesReferenceGlyph layout:id="layout_glyph_65" layout:speciesGlyph="layout_glyph_9" layout:role="product">
                  <layout:curve>
                    <layout:listOfCurveSegments>
                      <layout:curveSegment xmlns:xsi="http://www.w3.org/2001/XMLSchema-instance" xsi:type="CubicBezier">
                        <layout:start layout:x="877.269148258131" layout:y="1030.93641430084"/>
                        <layout:end layout:x="889.568673132906" layout:y="1032.63079994954"/>
                        <layout:basePoint1 layout:x="893.160022181032" layout:y="1033.79210364021"/>
                        <layout:basePoint2 layout:x="895.337066137695" layout:y="1033.92537412972"/>
                      </layout:curveSegment>
                    </layout:listOfCurveSegments>
                  </layout:curve>
                </layout:speciesReferenceGlyph>
                <layout:speciesReferenceGlyph layout:id="layout_glyph_66" layout:speciesGlyph="layout_glyph_6" layout:role="product">
                  <layout:curve>
                    <layout:listOfCurveSegments>
                      <layout:curveSegment xmlns:xsi="http://www.w3.org/2001/XMLSchema-instance" xsi:type="CubicBezier">
                        <layout:start layout:x="861.378274335229" layout:y="1028.08072496147"/>
                        <layout:end layout:x="956.417718334252" layout:y="1029.48090835702"/>
                        <layout:basePoint1 layout:x="845.487400412327" layout:y="1025.2250356221"/>
                        <layout:basePoint2 layout:x="896.979840892564" layout:y="1026.63904965472"/>
                      </layout:curveSegment>
                    </layout:listOfCurveSegments>
                  </layout:curve>
                </layout:speciesReferenceGlyph>
              </layout:listOfSpeciesReferenceGlyphs>
            </layout:reactionGlyph>
            <layout:reactionGlyph layout:id="layout_glyph_67" layout:reaction="_04__EC_2_7_1_11_PFK">
              <layout:curve>
                <layout:listOfCurveSegments>
                  <layout:curveSegment xmlns:xsi="http://www.w3.org/2001/XMLSchema-instance" xsi:type="LineSegment">
                    <layout:start layout:x="717.348759240224" layout:y="1016.19179841594"/>
                    <layout:end layout:x="701.337960086633" layout:y="1016.14773830339"/>
                  </layout:curveSegment>
                </layout:listOfCurveSegments>
              </layout:curve>
              <layout:boundingBox>
                <layout:position layout:x="709.343359663429" layout:y="1016.16976835967"/>
                <layout:dimensions layout:width="0" layout:height="0"/>
              </layout:boundingBox>
              <layout:listOfSpeciesReferenceGlyphs>
                <layout:speciesReferenceGlyph layout:id="layout_glyph_68" layout:speciesGlyph="layout_glyph_6" layout:role="product">
                  <layout:curve>
                    <layout:listOfCurveSegments>
                      <layout:curveSegment xmlns:xsi="http://www.w3.org/2001/XMLSchema-instance" xsi:type="CubicBezier">
                        <layout:start layout:x="717.348759240224" layout:y="1016.19179841594"/>
                        <layout:end layout:x="633.656156758652" layout:y="1004.07390655583"/>
                        <layout:basePoint1 layout:x="733.359558393814" layout:y="1016.23585852848"/>
                        <layout:basePoint2 layout:x="687.510557364631" layout:y="1010.16589757029"/>
                      </layout:curveSegment>
                    </layout:listOfCurveSegments>
                  </layout:curve>
                </layout:speciesReferenceGlyph>
                <layout:speciesReferenceGlyph layout:id="layout_glyph_69" layout:speciesGlyph="layout_glyph_7" layout:role="product">
                  <layout:curve>
                    <layout:listOfCurveSegments>
                      <layout:curveSegment xmlns:xsi="http://www.w3.org/2001/XMLSchema-instance" xsi:type="CubicBezier">
                        <layout:start layout:x="701.337960086633" layout:y="1016.14773830339"/>
                        <layout:end layout:x="792.310034398523" layout:y="1003.63330543039"/>
                        <layout:basePoint1 layout:x="685.327160933043" layout:y="1016.10367819085"/>
                        <layout:basePoint2 layout:x="734.815897877385" layout:y="1009.85747678248"/>
                      </layout:curveSegment>
                    </layout:listOfCurveSegments>
                  </layout:curve>
                </layout:speciesReferenceGlyph>
              </layout:listOfSpeciesReferenceGlyphs>
            </layout:reactionGlyph>
            <layout:reactionGlyph layout:id="layout_glyph_70" layout:reaction="_22__EC_1_2_1_104_PDH">
              <layout:curve>
                <layout:listOfCurveSegments>
                  <layout:curveSegment xmlns:xsi="http://www.w3.org/2001/XMLSchema-instance" xsi:type="LineSegment">
                    <layout:start layout:x="754.311229160088" layout:y="656.947670539686"/>
                    <layout:end layout:x="755.302588555162" layout:y="663.273524103413"/>
                  </layout:curveSegment>
                </layout:listOfCurveSegments>
              </layout:curve>
              <layout:boundingBox>
                <layout:position layout:x="754.806908857625" layout:y="660.110597321549"/>
                <layout:dimensions layout:width="0" layout:height="0"/>
              </layout:boundingBox>
              <layout:listOfSpeciesReferenceGlyphs>
                <layout:speciesReferenceGlyph layout:id="layout_glyph_71" layout:speciesGlyph="layout_glyph_13" layout:role="substrate">
                  <layout:curve>
                    <layout:listOfCurveSegments>
                      <layout:curveSegment xmlns:xsi="http://www.w3.org/2001/XMLSchema-instance" xsi:type="CubicBezier">
                        <layout:start layout:x="754.311229160088" layout:y="656.947670539686"/>
                        <layout:end layout:x="751.510194993087" layout:y="650.319167920594"/>
                        <layout:basePoint1 layout:x="753.319869765014" layout:y="650.621816975959"/>
                        <layout:basePoint2 layout:x="752.167192530282" layout:y="648.889029057345"/>
                      </layout:curveSegment>
                    </layout:listOfCurveSegments>
                  </layout:curve>
                </layout:speciesReferenceGlyph>
                <layout:speciesReferenceGlyph layout:id="layout_glyph_72" layout:speciesGlyph="layout_glyph_22" layout:role="product">
                  <layout:curve>
                    <layout:listOfCurveSegments>
                      <layout:curveSegment xmlns:xsi="http://www.w3.org/2001/XMLSchema-instance" xsi:type="CubicBezier">
                        <layout:start layout:x="755.302588555162" layout:y="663.273524103413"/>
                        <layout:end layout:x="729.407106219854" layout:y="682.703700966773"/>
                        <layout:basePoint1 layout:x="756.293947950236" layout:y="669.59937766714"/>
                        <layout:basePoint2 layout:x="743.098366933813" layout:y="677.733002707888"/>
                      </layout:curveSegment>
                    </layout:listOfCurveSegments>
                  </layout:curve>
                </layout:speciesReferenceGlyph>
              </layout:listOfSpeciesReferenceGlyphs>
            </layout:reactionGlyph>
            <layout:reactionGlyph layout:id="layout_glyph_73" layout:reaction="_17__EC_1_1_1_2_ADH">
              <layout:curve>
                <layout:listOfCurveSegments>
                  <layout:curveSegment xmlns:xsi="http://www.w3.org/2001/XMLSchema-instance" xsi:type="LineSegment">
                    <layout:start layout:x="845.466228845229" layout:y="176.693754463703"/>
                    <layout:end layout:x="843.354698223098" layout:y="191.443017403719"/>
                  </layout:curveSegment>
                </layout:listOfCurveSegments>
              </layout:curve>
              <layout:boundingBox>
                <layout:position layout:x="844.410463534164" layout:y="184.068385933711"/>
                <layout:dimensions layout:width="0" layout:height="0"/>
              </layout:boundingBox>
              <layout:listOfSpeciesReferenceGlyphs>
                <layout:speciesReferenceGlyph layout:id="layout_glyph_74" layout:speciesGlyph="layout_glyph_20" layout:role="product">
                  <layout:curve>
                    <layout:listOfCurveSegments>
                      <layout:curveSegment xmlns:xsi="http://www.w3.org/2001/XMLSchema-instance" xsi:type="CubicBezier">
                        <layout:start layout:x="845.466228845229" layout:y="176.693754463703"/>
                        <layout:end layout:x="832.423173280938" layout:y="124.955815468331"/>
                        <layout:basePoint1 layout:x="847.57775946736" layout:y="161.944491523687"/>
                        <layout:basePoint2 layout:x="840.528349029682" layout:y="139.762837761005"/>
                      </layout:curveSegment>
                    </layout:listOfCurveSegments>
                  </layout:curve>
                </layout:speciesReferenceGlyph>
                <layout:speciesReferenceGlyph layout:id="layout_glyph_75" layout:speciesGlyph="layout_glyph_29" layout:role="product">
                  <layout:curve>
                    <layout:listOfCurveSegments>
                      <layout:curveSegment xmlns:xsi="http://www.w3.org/2001/XMLSchema-instance" xsi:type="CubicBezier">
                        <layout:start layout:x="843.354698223098" layout:y="191.443017403719"/>
                        <layout:end layout:x="818.689158501948" layout:y="234.448444868489"/>
                        <layout:basePoint1 layout:x="841.243167600967" layout:y="206.192280343735"/>
                        <layout:basePoint2 layout:x="829.438280395925" layout:y="224.007678341116"/>
                      </layout:curveSegment>
                    </layout:listOfCurveSegments>
                  </layout:curve>
                </layout:speciesReferenceGlyph>
              </layout:listOfSpeciesReferenceGlyphs>
            </layout:reactionGlyph>
            <layout:reactionGlyph layout:id="layout_glyph_76" layout:reaction="_19__EC_1_2_1_5_ALDH">
              <layout:curve>
                <layout:listOfCurveSegments>
                  <layout:curveSegment xmlns:xsi="http://www.w3.org/2001/XMLSchema-instance" xsi:type="LineSegment">
                    <layout:start layout:x="621.721630580643" layout:y="438.416780444526"/>
                    <layout:end layout:x="615.455447634242" layout:y="454.438629848811"/>
                  </layout:curveSegment>
                </layout:listOfCurveSegments>
              </layout:curve>
              <layout:boundingBox>
                <layout:position layout:x="618.588539107443" layout:y="446.427705146668"/>
                <layout:dimensions layout:width="0" layout:height="0"/>
              </layout:boundingBox>
              <layout:listOfSpeciesReferenceGlyphs>
                <layout:speciesReferenceGlyph layout:id="layout_glyph_77" layout:speciesGlyph="layout_glyph_33" layout:role="product">
                  <layout:curve>
                    <layout:listOfCurveSegments>
                      <layout:curveSegment xmlns:xsi="http://www.w3.org/2001/XMLSchema-instance" xsi:type="CubicBezier">
                        <layout:start layout:x="621.721630580643" layout:y="438.416780444526"/>
                        <layout:end layout:x="655.376936303789" layout:y="400.06678807188"/>
                        <layout:basePoint1 layout:x="627.987813527044" layout:y="422.394931040241"/>
                        <layout:basePoint2 layout:x="643.248920652017" layout:y="407.225397204989"/>
                      </layout:curveSegment>
                    </layout:listOfCurveSegments>
                  </layout:curve>
                </layout:speciesReferenceGlyph>
                <layout:speciesReferenceGlyph layout:id="layout_glyph_78" layout:speciesGlyph="layout_glyph_32" layout:role="product">
                  <layout:curve>
                    <layout:listOfCurveSegments>
                      <layout:curveSegment xmlns:xsi="http://www.w3.org/2001/XMLSchema-instance" xsi:type="CubicBezier">
                        <layout:start layout:x="615.455447634242" layout:y="454.438629848811"/>
                        <layout:end layout:x="614.188791699638" layout:y="522.285282114727"/>
                        <layout:basePoint1 layout:x="609.189264687841" layout:y="470.460479253095"/>
                        <layout:basePoint2 layout:x="610.122482457139" layout:y="500.378343034982"/>
                      </layout:curveSegment>
                    </layout:listOfCurveSegments>
                  </layout:curve>
                </layout:speciesReferenceGlyph>
              </layout:listOfSpeciesReferenceGlyphs>
            </layout:reactionGlyph>
            <layout:reactionGlyph layout:id="layout_glyph_79" layout:reaction="_16__Ethanol_transport">
              <layout:curve>
                <layout:listOfCurveSegments>
                  <layout:curveSegment xmlns:xsi="http://www.w3.org/2001/XMLSchema-instance" xsi:type="LineSegment">
                    <layout:start layout:x="768.70938661941" layout:y="38.3906282700789"/>
                    <layout:end layout:x="781.01069569693" layout:y="47.5862098169121"/>
                  </layout:curveSegment>
                </layout:listOfCurveSegments>
              </layout:curve>
              <layout:boundingBox>
                <layout:position layout:x="774.86004115817" layout:y="42.9884190434955"/>
                <layout:dimensions layout:width="0" layout:height="0"/>
              </layout:boundingBox>
              <layout:listOfSpeciesReferenceGlyphs>
                <layout:speciesReferenceGlyph layout:id="layout_glyph_80" layout:speciesGlyph="layout_glyph_11" layout:role="product">
                  <layout:curve>
                    <layout:listOfCurveSegments>
                      <layout:curveSegment xmlns:xsi="http://www.w3.org/2001/XMLSchema-instance" xsi:type="CubicBezier">
                        <layout:start layout:x="768.70938661941" layout:y="38.3906282700789"/>
                        <layout:end layout:x="764.625615251192" layout:y="31.474350431434"/>
                        <layout:basePoint1 layout:x="756.408077541891" layout:y="29.1950467232457"/>
                        <layout:basePoint2 layout:x="757.441519127162" layout:y="28.0358031906317"/>
                      </layout:curveSegment>
                    </layout:listOfCurveSegments>
                  </layout:curve>
                </layout:speciesReferenceGlyph>
                <layout:speciesReferenceGlyph layout:id="layout_glyph_81" layout:speciesGlyph="layout_glyph_20" layout:role="product">
                  <layout:curve>
                    <layout:listOfCurveSegments>
                      <layout:curveSegment xmlns:xsi="http://www.w3.org/2001/XMLSchema-instance" xsi:type="CubicBezier">
                        <layout:start layout:x="781.01069569693" layout:y="47.5862098169121"/>
                        <layout:end layout:x="812.534605647683" layout:y="86.9558154683314"/>
                        <layout:basePoint1 layout:x="793.31200477445" layout:y="56.7817913637452"/>
                        <layout:basePoint2 layout:x="805.998632480446" layout:y="74.1676988027466"/>
                      </layout:curveSegment>
                    </layout:listOfCurveSegments>
                  </layout:curve>
                </layout:speciesReferenceGlyph>
              </layout:listOfSpeciesReferenceGlyphs>
            </layout:reactionGlyph>
            <layout:reactionGlyph layout:id="layout_glyph_82" layout:reaction="_13__Glycerol_transport">
              <layout:curve>
                <layout:listOfCurveSegments>
                  <layout:curveSegment xmlns:xsi="http://www.w3.org/2001/XMLSchema-instance" xsi:type="LineSegment">
                    <layout:start layout:x="89.1679575668911" layout:y="881.798691974343"/>
                    <layout:end layout:x="97.7352951774358" layout:y="894.694547782288"/>
                  </layout:curveSegment>
                </layout:listOfCurveSegments>
              </layout:curve>
              <layout:boundingBox>
                <layout:position layout:x="93.4516263721634" layout:y="888.246619878315"/>
                <layout:dimensions layout:width="0" layout:height="0"/>
              </layout:boundingBox>
              <layout:listOfSpeciesReferenceGlyphs>
                <layout:speciesReferenceGlyph layout:id="layout_glyph_83" layout:speciesGlyph="layout_glyph_21" layout:role="product">
                  <layout:curve>
                    <layout:listOfCurveSegments>
                      <layout:curveSegment xmlns:xsi="http://www.w3.org/2001/XMLSchema-instance" xsi:type="CubicBezier">
                        <layout:start layout:x="89.1679575668911" layout:y="881.798691974343"/>
                        <layout:end layout:x="71.0982961126824" layout:y="833.490190639494"/>
                        <layout:basePoint1 layout:x="80.6006199563463" layout:y="868.902836166397"/>
                        <layout:basePoint2 layout:x="73.7076236318782" layout:y="847.972549450959"/>
                      </layout:curveSegment>
                    </layout:listOfCurveSegments>
                  </layout:curve>
                </layout:speciesReferenceGlyph>
                <layout:speciesReferenceGlyph layout:id="layout_glyph_84" layout:speciesGlyph="layout_glyph_23" layout:role="product">
                  <layout:curve>
                    <layout:listOfCurveSegments>
                      <layout:curveSegment xmlns:xsi="http://www.w3.org/2001/XMLSchema-instance" xsi:type="CubicBezier">
                        <layout:start layout:x="97.7352951774358" layout:y="894.694547782288"/>
                        <layout:end layout:x="127.63311100293" layout:y="924.448748718949"/>
                        <layout:basePoint1 layout:x="106.302632787981" layout:y="907.590403590234"/>
                        <layout:basePoint2 layout:x="119.109706298092" layout:y="919.243540106577"/>
                      </layout:curveSegment>
                    </layout:listOfCurveSegments>
                  </layout:curve>
                </layout:speciesReferenceGlyph>
              </layout:listOfSpeciesReferenceGlyphs>
            </layout:reactionGlyph>
            <layout:reactionGlyph layout:id="layout_glyph_85" layout:reaction="_14__EC_2_7_1_30_GK">
              <layout:curve>
                <layout:listOfCurveSegments>
                  <layout:curveSegment xmlns:xsi="http://www.w3.org/2001/XMLSchema-instance" xsi:type="LineSegment">
                    <layout:start layout:x="218.347716998391" layout:y="973.037557357605"/>
                    <layout:end layout:x="234.213312295394" layout:y="974.450071804619"/>
                  </layout:curveSegment>
                </layout:listOfCurveSegments>
              </layout:curve>
              <layout:boundingBox>
                <layout:position layout:x="226.280514646893" layout:y="973.743814581112"/>
                <layout:dimensions layout:width="0" layout:height="0"/>
              </layout:boundingBox>
              <layout:listOfSpeciesReferenceGlyphs>
                <layout:speciesReferenceGlyph layout:id="layout_glyph_86" layout:speciesGlyph="layout_glyph_23" layout:role="product">
                  <layout:curve>
                    <layout:listOfCurveSegments>
                      <layout:curveSegment xmlns:xsi="http://www.w3.org/2001/XMLSchema-instance" xsi:type="CubicBezier">
                        <layout:start layout:x="218.347716998391" layout:y="973.037557357605"/>
                        <layout:end layout:x="185.935020300276" layout:y="962.448748718949"/>
                        <layout:basePoint1 layout:x="202.482121701388" layout:y="971.625042910591"/>
                        <layout:basePoint2 layout:x="190.242172176581" layout:y="966.683767203016"/>
                      </layout:curveSegment>
                    </layout:listOfCurveSegments>
                  </layout:curve>
                </layout:speciesReferenceGlyph>
                <layout:speciesReferenceGlyph layout:id="layout_glyph_87" layout:speciesGlyph="layout_glyph_19" layout:role="product">
                  <layout:curve>
                    <layout:listOfCurveSegments>
                      <layout:curveSegment xmlns:xsi="http://www.w3.org/2001/XMLSchema-instance" xsi:type="CubicBezier">
                        <layout:start layout:x="234.213312295394" layout:y="974.450071804619"/>
                        <layout:end layout:x="247.735572142513" layout:y="976.573893189089"/>
                        <layout:basePoint1 layout:x="250.078907592398" layout:y="975.862586251634"/>
                        <layout:basePoint2 layout:x="252.873638691706" layout:y="976.571368332115"/>
                      </layout:curveSegment>
                    </layout:listOfCurveSegments>
                  </layout:curve>
                </layout:speciesReferenceGlyph>
              </layout:listOfSpeciesReferenceGlyphs>
            </layout:reactionGlyph>
            <layout:reactionGlyph layout:id="layout_glyph_88" layout:reaction="_26__EC_1_1_1_41_IDE">
              <layout:curve>
                <layout:listOfCurveSegments>
                  <layout:curveSegment xmlns:xsi="http://www.w3.org/2001/XMLSchema-instance" xsi:type="LineSegment">
                    <layout:start layout:x="764.508562415423" layout:y="390.847168494113"/>
                    <layout:end layout:x="751.955119450235" layout:y="376.309424808942"/>
                  </layout:curveSegment>
                </layout:listOfCurveSegments>
              </layout:curve>
              <layout:boundingBox>
                <layout:position layout:x="758.231840932829" layout:y="383.578296651528"/>
                <layout:dimensions layout:width="0" layout:height="0"/>
              </layout:boundingBox>
              <layout:listOfSpeciesReferenceGlyphs>
                <layout:speciesReferenceGlyph layout:id="layout_glyph_89" layout:speciesGlyph="layout_glyph_31" layout:role="product">
                  <layout:curve>
                    <layout:listOfCurveSegments>
                      <layout:curveSegment xmlns:xsi="http://www.w3.org/2001/XMLSchema-instance" xsi:type="CubicBezier">
                        <layout:start layout:x="764.508562415423" layout:y="390.847168494113"/>
                        <layout:end layout:x="796.682352236709" layout:y="444.495125291274"/>
                        <layout:basePoint1 layout:x="777.062005380612" layout:y="405.384912179284"/>
                        <layout:basePoint2 layout:x="790.010539549958" layout:y="428.574454656572"/>
                      </layout:curveSegment>
                    </layout:listOfCurveSegments>
                  </layout:curve>
                </layout:speciesReferenceGlyph>
                <layout:speciesReferenceGlyph layout:id="layout_glyph_90" layout:speciesGlyph="layout_glyph_16" layout:role="product">
                  <layout:curve>
                    <layout:listOfCurveSegments>
                      <layout:curveSegment xmlns:xsi="http://www.w3.org/2001/XMLSchema-instance" xsi:type="CubicBezier">
                        <layout:start layout:x="751.955119450235" layout:y="376.309424808942"/>
                        <layout:end layout:x="706.237854758832" layout:y="337.117688439561"/>
                        <layout:basePoint1 layout:x="739.401676485046" layout:y="361.771681123771"/>
                        <layout:basePoint2 layout:x="719.681404880642" layout:y="345.810248860373"/>
                      </layout:curveSegment>
                    </layout:listOfCurveSegments>
                  </layout:curve>
                </layout:speciesReferenceGlyph>
              </layout:listOfSpeciesReferenceGlyphs>
            </layout:reactionGlyph>
            <layout:reactionGlyph layout:id="layout_glyph_91" layout:reaction="_21__Pyruvate_transport">
              <layout:curve>
                <layout:listOfCurveSegments>
                  <layout:curveSegment xmlns:xsi="http://www.w3.org/2001/XMLSchema-instance" xsi:type="LineSegment">
                    <layout:start layout:x="707.546203344499" layout:y="561.095168051256"/>
                    <layout:end layout:x="708.891201231568" layout:y="574.628957627286"/>
                  </layout:curveSegment>
                </layout:listOfCurveSegments>
              </layout:curve>
              <layout:boundingBox>
                <layout:position layout:x="708.218702288033" layout:y="567.862062839271"/>
                <layout:dimensions layout:width="0" layout:height="0"/>
              </layout:boundingBox>
              <layout:listOfSpeciesReferenceGlyphs>
                <layout:speciesReferenceGlyph layout:id="layout_glyph_92" layout:speciesGlyph="layout_glyph_15" layout:role="product">
                  <layout:curve>
                    <layout:listOfCurveSegments>
                      <layout:curveSegment xmlns:xsi="http://www.w3.org/2001/XMLSchema-instance" xsi:type="CubicBezier">
                        <layout:start layout:x="707.546203344499" layout:y="561.095168051256"/>
                        <layout:end layout:x="683.789351306231" layout:y="522.107269569211"/>
                        <layout:basePoint1 layout:x="706.20120545743" layout:y="547.561378475227"/>
                        <layout:basePoint2 layout:x="694.659028910063" layout:y="531.450876628212"/>
                      </layout:curveSegment>
                    </layout:listOfCurveSegments>
                  </layout:curve>
                </layout:speciesReferenceGlyph>
                <layout:speciesReferenceGlyph layout:id="layout_glyph_93" layout:speciesGlyph="layout_glyph_13" layout:role="product">
                  <layout:curve>
                    <layout:listOfCurveSegments>
                      <layout:curveSegment xmlns:xsi="http://www.w3.org/2001/XMLSchema-instance" xsi:type="CubicBezier">
                        <layout:start layout:x="708.891201231568" layout:y="574.628957627286"/>
                        <layout:end layout:x="691.742631686327" layout:y="619.445165329504"/>
                        <layout:basePoint1 layout:x="710.236199118637" layout:y="588.162747203315"/>
                        <layout:basePoint2 layout:x="701.325664874249" layout:y="607.187403660417"/>
                      </layout:curveSegment>
                    </layout:listOfCurveSegments>
                  </layout:curve>
                </layout:speciesReferenceGlyph>
              </layout:listOfSpeciesReferenceGlyphs>
            </layout:reactionGlyph>
            <layout:reactionGlyph layout:id="layout_glyph_94" layout:reaction="_24__EC_2_3_3_1_CS">
              <layout:curve>
                <layout:listOfCurveSegments>
                  <layout:curveSegment xmlns:xsi="http://www.w3.org/2001/XMLSchema-instance" xsi:type="LineSegment">
                    <layout:start layout:x="758.622241821905" layout:y="742.514537099748"/>
                    <layout:end layout:x="772.485452645813" layout:y="742.345253888276"/>
                  </layout:curveSegment>
                </layout:listOfCurveSegments>
              </layout:curve>
              <layout:boundingBox>
                <layout:position layout:x="765.553847233859" layout:y="742.429895494012"/>
                <layout:dimensions layout:width="0" layout:height="0"/>
              </layout:boundingBox>
              <layout:listOfSpeciesReferenceGlyphs>
                <layout:speciesReferenceGlyph layout:id="layout_glyph_95" layout:speciesGlyph="layout_glyph_22" layout:role="product">
                  <layout:curve>
                    <layout:listOfCurveSegments>
                      <layout:curveSegment xmlns:xsi="http://www.w3.org/2001/XMLSchema-instance" xsi:type="CubicBezier">
                        <layout:start layout:x="758.622241821905" layout:y="742.514537099748"/>
                        <layout:end layout:x="715.615750693668" layout:y="720.703700966773"/>
                        <layout:basePoint1 layout:x="744.759030997998" layout:y="742.68382031122"/>
                        <layout:basePoint2 layout:x="726.721588139856" layout:y="731.736081441865"/>
                      </layout:curveSegment>
                    </layout:listOfCurveSegments>
                  </layout:curve>
                </layout:speciesReferenceGlyph>
                <layout:speciesReferenceGlyph layout:id="layout_glyph_96" layout:speciesGlyph="layout_glyph_14" layout:role="product">
                  <layout:curve>
                    <layout:listOfCurveSegments>
                      <layout:curveSegment xmlns:xsi="http://www.w3.org/2001/XMLSchema-instance" xsi:type="CubicBezier">
                        <layout:start layout:x="758.622241821905" layout:y="742.514537099748"/>
                        <layout:end layout:x="706.660221368373" layout:y="763.189900328378"/>
                        <layout:basePoint1 layout:x="744.759030997998" layout:y="742.68382031122"/>
                        <layout:basePoint2 layout:x="722.243823477208" layout:y="752.979181122667"/>
                      </layout:curveSegment>
                    </layout:listOfCurveSegments>
                  </layout:curve>
                </layout:speciesReferenceGlyph>
                <layout:speciesReferenceGlyph layout:id="layout_glyph_97" layout:speciesGlyph="layout_glyph_26" layout:role="product">
                  <layout:curve>
                    <layout:listOfCurveSegments>
                      <layout:curveSegment xmlns:xsi="http://www.w3.org/2001/XMLSchema-instance" xsi:type="CubicBezier">
                        <layout:start layout:x="772.485452645813" layout:y="742.345253888276"/>
                        <layout:end layout:x="795.921240034224" layout:y="799.759800792039"/>
                        <layout:basePoint1 layout:x="786.34866346972" layout:y="742.175970676804"/>
                        <layout:basePoint2 layout:x="794.600754457949" layout:y="770.925564931553"/>
                      </layout:curveSegment>
                    </layout:listOfCurveSegments>
                  </layout:curve>
                </layout:speciesReferenceGlyph>
                <layout:speciesReferenceGlyph layout:id="layout_glyph_98" layout:speciesGlyph="layout_glyph_25" layout:role="product">
                  <layout:curve>
                    <layout:listOfCurveSegments>
                      <layout:curveSegment xmlns:xsi="http://www.w3.org/2001/XMLSchema-instance" xsi:type="CubicBezier">
                        <layout:start layout:x="772.485452645813" layout:y="742.345253888276"/>
                        <layout:end layout:x="827.301039911911" layout:y="680.748136273672"/>
                        <layout:basePoint1 layout:x="786.34866346972" layout:y="742.175970676804"/>
                        <layout:basePoint2 layout:x="810.290654396792" layout:y="711.41973267237"/>
                      </layout:curveSegment>
                    </layout:listOfCurveSegments>
                  </layout:curve>
                </layout:speciesReferenceGlyph>
              </layout:listOfSpeciesReferenceGlyphs>
            </layout:reactionGlyph>
            <layout:reactionGlyph layout:id="layout_glyph_99" layout:reaction="_29__EC_1_3_5_1_SDE">
              <layout:curve>
                <layout:listOfCurveSegments>
                  <layout:curveSegment xmlns:xsi="http://www.w3.org/2001/XMLSchema-instance" xsi:type="LineSegment">
                    <layout:start layout:x="393.657459486432" layout:y="474.669743308657"/>
                    <layout:end layout:x="395.233315456536" layout:y="491.104038449649"/>
                  </layout:curveSegment>
                </layout:listOfCurveSegments>
              </layout:curve>
              <layout:boundingBox>
                <layout:position layout:x="394.445387471484" layout:y="482.886890879153"/>
                <layout:dimensions layout:width="0" layout:height="0"/>
              </layout:boundingBox>
              <layout:listOfSpeciesReferenceGlyphs>
                <layout:speciesReferenceGlyph layout:id="layout_glyph_100" layout:speciesGlyph="layout_glyph_12" layout:role="product">
                  <layout:curve>
                    <layout:listOfCurveSegments>
                      <layout:curveSegment xmlns:xsi="http://www.w3.org/2001/XMLSchema-instance" xsi:type="CubicBezier">
                        <layout:start layout:x="393.657459486432" layout:y="474.669743308657"/>
                        <layout:end layout:x="403.476319744655" layout:y="420.310380040947"/>
                        <layout:basePoint1 layout:x="392.081603516329" layout:y="458.235448167665"/>
                        <layout:basePoint2 layout:x="397.384997637966" layout:y="435.164340319058"/>
                      </layout:curveSegment>
                    </layout:listOfCurveSegments>
                  </layout:curve>
                </layout:speciesReferenceGlyph>
                <layout:speciesReferenceGlyph layout:id="layout_glyph_101" layout:speciesGlyph="layout_glyph_27" layout:role="product">
                  <layout:curve>
                    <layout:listOfCurveSegments>
                      <layout:curveSegment xmlns:xsi="http://www.w3.org/2001/XMLSchema-instance" xsi:type="CubicBezier">
                        <layout:start layout:x="395.233315456536" layout:y="491.104038449649"/>
                        <layout:end layout:x="415.745315634203" layout:y="546.653331450867"/>
                        <layout:basePoint1 layout:x="396.809171426639" layout:y="507.538333590641"/>
                        <layout:basePoint2 layout:x="406.671207522947" layout:y="531.204406306002"/>
                      </layout:curveSegment>
                    </layout:listOfCurveSegments>
                  </layout:curve>
                </layout:speciesReferenceGlyph>
              </layout:listOfSpeciesReferenceGlyphs>
            </layout:reactionGlyph>
            <layout:reactionGlyph layout:id="layout_glyph_102" layout:reaction="_32__Citrate_transport">
              <layout:curve>
                <layout:listOfCurveSegments>
                  <layout:curveSegment xmlns:xsi="http://www.w3.org/2001/XMLSchema-instance" xsi:type="LineSegment">
                    <layout:start layout:x="919.289123669943" layout:y="666.079801635994"/>
                    <layout:end layout:x="938.034213879792" layout:y="666.345965016796"/>
                  </layout:curveSegment>
                </layout:listOfCurveSegments>
              </layout:curve>
              <layout:boundingBox>
                <layout:position layout:x="928.661668774867" layout:y="666.212883326395"/>
                <layout:dimensions layout:width="0" layout:height="0"/>
              </layout:boundingBox>
              <layout:listOfSpeciesReferenceGlyphs>
                <layout:speciesReferenceGlyph layout:id="layout_glyph_103" layout:speciesGlyph="layout_glyph_25" layout:role="product">
                  <layout:curve>
                    <layout:listOfCurveSegments>
                      <layout:curveSegment xmlns:xsi="http://www.w3.org/2001/XMLSchema-instance" xsi:type="CubicBezier">
                        <layout:start layout:x="919.289123669943" layout:y="666.079801635994"/>
                        <layout:end layout:x="902.96785716116" layout:y="665.976310458384"/>
                        <layout:basePoint1 layout:x="900.544033460093" layout:y="665.813638255192"/>
                        <layout:basePoint2 layout:x="897.069672758164" layout:y="665.828433511587"/>
                      </layout:curveSegment>
                    </layout:listOfCurveSegments>
                  </layout:curve>
                </layout:speciesReferenceGlyph>
                <layout:speciesReferenceGlyph layout:id="layout_glyph_104" layout:speciesGlyph="layout_glyph_24" layout:role="product">
                  <layout:curve>
                    <layout:listOfCurveSegments>
                      <layout:curveSegment xmlns:xsi="http://www.w3.org/2001/XMLSchema-instance" xsi:type="CubicBezier">
                        <layout:start layout:x="938.034213879792" layout:y="666.345965016796"/>
                        <layout:end layout:x="964.418759259656" layout:y="666.373949640668"/>
                        <layout:basePoint1 layout:x="956.779304089642" layout:y="666.612128397599"/>
                        <layout:basePoint2 layout:x="965.285304227112" layout:y="666.559579864334"/>
                      </layout:curveSegment>
                    </layout:listOfCurveSegments>
                  </layout:curve>
                </layout:speciesReferenceGlyph>
              </layout:listOfSpeciesReferenceGlyphs>
            </layout:reactionGlyph>
            <layout:reactionGlyph layout:id="layout_glyph_105" layout:reaction="_27__EC_1_2_4_2_OGDH">
              <layout:curve>
                <layout:listOfCurveSegments>
                  <layout:curveSegment xmlns:xsi="http://www.w3.org/2001/XMLSchema-instance" xsi:type="LineSegment">
                    <layout:start layout:x="612.371731751873" layout:y="276.670699807038"/>
                    <layout:end layout:x="596.516740256434" layout:y="273.513981179643"/>
                  </layout:curveSegment>
                </layout:listOfCurveSegments>
              </layout:curve>
              <layout:boundingBox>
                <layout:position layout:x="604.444236004153" layout:y="275.092340493341"/>
                <layout:dimensions layout:width="0" layout:height="0"/>
              </layout:boundingBox>
              <layout:listOfSpeciesReferenceGlyphs>
                <layout:speciesReferenceGlyph layout:id="layout_glyph_106" layout:speciesGlyph="layout_glyph_16" layout:role="product">
                  <layout:curve>
                    <layout:listOfCurveSegments>
                      <layout:curveSegment xmlns:xsi="http://www.w3.org/2001/XMLSchema-instance" xsi:type="CubicBezier">
                        <layout:start layout:x="612.371731751873" layout:y="276.670699807038"/>
                        <layout:end layout:x="654.65198684964" layout:y="299.117688439561"/>
                        <layout:basePoint1 layout:x="628.226723247312" layout:y="279.827418434432"/>
                        <layout:basePoint2 layout:x="645.403102922336" layout:y="290.261733093845"/>
                      </layout:curveSegment>
                    </layout:listOfCurveSegments>
                  </layout:curve>
                </layout:speciesReferenceGlyph>
                <layout:speciesReferenceGlyph layout:id="layout_glyph_107" layout:speciesGlyph="layout_glyph_30" layout:role="product">
                  <layout:curve>
                    <layout:listOfCurveSegments>
                      <layout:curveSegment xmlns:xsi="http://www.w3.org/2001/XMLSchema-instance" xsi:type="CubicBezier">
                        <layout:start layout:x="596.516740256434" layout:y="273.513981179643"/>
                        <layout:end layout:x="590.807058450889" layout:y="267.550502165618"/>
                        <layout:basePoint1 layout:x="580.661748760995" layout:y="270.357262552249"/>
                        <layout:basePoint2 layout:x="581.770655732082" layout:y="268.164702702085"/>
                      </layout:curveSegment>
                    </layout:listOfCurveSegments>
                  </layout:curve>
                </layout:speciesReferenceGlyph>
              </layout:listOfSpeciesReferenceGlyphs>
            </layout:reactionGlyph>
            <layout:reactionGlyph layout:id="layout_glyph_108" layout:reaction="_31__EC_1_1_1_37__MDE">
              <layout:curve>
                <layout:listOfCurveSegments>
                  <layout:curveSegment xmlns:xsi="http://www.w3.org/2001/XMLSchema-instance" xsi:type="LineSegment">
                    <layout:start layout:x="571.432980632049" layout:y="789.590011839439"/>
                    <layout:end layout:x="587.667422210937" layout:y="794.113429779914"/>
                  </layout:curveSegment>
                </layout:listOfCurveSegments>
              </layout:curve>
              <layout:boundingBox>
                <layout:position layout:x="579.550201421493" layout:y="791.851720809677"/>
                <layout:dimensions layout:width="0" layout:height="0"/>
              </layout:boundingBox>
              <layout:listOfSpeciesReferenceGlyphs>
                <layout:speciesReferenceGlyph layout:id="layout_glyph_109" layout:speciesGlyph="layout_glyph_28" layout:role="product">
                  <layout:curve>
                    <layout:listOfCurveSegments>
                      <layout:curveSegment xmlns:xsi="http://www.w3.org/2001/XMLSchema-instance" xsi:type="CubicBezier">
                        <layout:start layout:x="571.432980632049" layout:y="789.590011839439"/>
                        <layout:end layout:x="527.253966096987" layout:y="755.955720923626"/>
                        <layout:basePoint1 layout:x="555.198539053161" layout:y="785.066593898964"/>
                        <layout:basePoint2 layout:x="537.167642180352" layout:y="769.380302926176"/>
                      </layout:curveSegment>
                    </layout:listOfCurveSegments>
                  </layout:curve>
                </layout:speciesReferenceGlyph>
                <layout:speciesReferenceGlyph layout:id="layout_glyph_110" layout:speciesGlyph="layout_glyph_14" layout:role="product">
                  <layout:curve>
                    <layout:listOfCurveSegments>
                      <layout:curveSegment xmlns:xsi="http://www.w3.org/2001/XMLSchema-instance" xsi:type="CubicBezier">
                        <layout:start layout:x="587.667422210937" layout:y="794.113429779914"/>
                        <layout:end layout:x="593.430428380094" layout:y="801.189900328378"/>
                        <layout:basePoint1 layout:x="603.901863789825" layout:y="798.63684772039"/>
                        <layout:basePoint2 layout:x="602.724756479681" layout:y="801.044228509503"/>
                      </layout:curveSegment>
                    </layout:listOfCurveSegments>
                  </layout:curve>
                </layout:speciesReferenceGlyph>
              </layout:listOfSpeciesReferenceGlyphs>
            </layout:reactionGlyph>
            <layout:reactionGlyph layout:id="layout_glyph_111" layout:reaction="_23__EC_6_4_1_1_PYC">
              <layout:curve>
                <layout:listOfCurveSegments>
                  <layout:curveSegment xmlns:xsi="http://www.w3.org/2001/XMLSchema-instance" xsi:type="LineSegment">
                    <layout:start layout:x="629.96863881364" layout:y="705.7643334302"/>
                    <layout:end layout:x="629.053579233732" layout:y="720.138806930087"/>
                  </layout:curveSegment>
                </layout:listOfCurveSegments>
              </layout:curve>
              <layout:boundingBox>
                <layout:position layout:x="629.511109023686" layout:y="712.951570180143"/>
                <layout:dimensions layout:width="0" layout:height="0"/>
              </layout:boundingBox>
              <layout:listOfSpeciesReferenceGlyphs>
                <layout:speciesReferenceGlyph layout:id="layout_glyph_112" layout:speciesGlyph="layout_glyph_13" layout:role="product">
                  <layout:curve>
                    <layout:listOfCurveSegments>
                      <layout:curveSegment xmlns:xsi="http://www.w3.org/2001/XMLSchema-instance" xsi:type="CubicBezier">
                        <layout:start layout:x="629.96863881364" layout:y="705.7643334302"/>
                        <layout:end layout:x="662.700980254943" layout:y="657.445165329504"/>
                        <layout:basePoint1 layout:x="630.883698393547" layout:y="691.389859930312"/>
                        <layout:basePoint2 layout:x="647.021104219222" layout:y="670.823894254936"/>
                      </layout:curveSegment>
                    </layout:listOfCurveSegments>
                  </layout:curve>
                </layout:speciesReferenceGlyph>
                <layout:speciesReferenceGlyph layout:id="layout_glyph_113" layout:speciesGlyph="layout_glyph_14" layout:role="product">
                  <layout:curve>
                    <layout:listOfCurveSegments>
                      <layout:curveSegment xmlns:xsi="http://www.w3.org/2001/XMLSchema-instance" xsi:type="CubicBezier">
                        <layout:start layout:x="629.053579233732" layout:y="720.138806930087"/>
                        <layout:end layout:x="654.135213048068" layout:y="763.189900328378"/>
                        <layout:basePoint1 layout:x="628.138519653825" layout:y="734.513280429974"/>
                        <layout:basePoint2 layout:x="640.90810145597" layout:y="752.445208754148"/>
                      </layout:curveSegment>
                    </layout:listOfCurveSegments>
                  </layout:curve>
                </layout:speciesReferenceGlyph>
              </layout:listOfSpeciesReferenceGlyphs>
            </layout:reactionGlyph>
            <layout:reactionGlyph layout:id="layout_glyph_114" layout:reaction="_25__EC_4_2_1_3_ACO">
              <layout:curve>
                <layout:listOfCurveSegments>
                  <layout:curveSegment xmlns:xsi="http://www.w3.org/2001/XMLSchema-instance" xsi:type="LineSegment">
                    <layout:start layout:x="830.675604758474" layout:y="574.593873084626"/>
                    <layout:end layout:x="827.300223682924" layout:y="554.768571986387"/>
                  </layout:curveSegment>
                </layout:listOfCurveSegments>
              </layout:curve>
              <layout:boundingBox>
                <layout:position layout:x="828.987914220699" layout:y="564.681222535507"/>
                <layout:dimensions layout:width="0" layout:height="0"/>
              </layout:boundingBox>
              <layout:listOfSpeciesReferenceGlyphs>
                <layout:speciesReferenceGlyph layout:id="layout_glyph_115" layout:speciesGlyph="layout_glyph_25" layout:role="product">
                  <layout:curve>
                    <layout:listOfCurveSegments>
                      <layout:curveSegment xmlns:xsi="http://www.w3.org/2001/XMLSchema-instance" xsi:type="CubicBezier">
                        <layout:start layout:x="830.675604758474" layout:y="574.593873084626"/>
                        <layout:end layout:x="838.298136557656" layout:y="642.748136273672"/>
                        <layout:basePoint1 layout:x="834.050985834025" layout:y="594.419174182866"/>
                        <layout:basePoint2 layout:x="837.018406464728" layout:y="623.539980502829"/>
                      </layout:curveSegment>
                    </layout:listOfCurveSegments>
                  </layout:curve>
                </layout:speciesReferenceGlyph>
                <layout:speciesReferenceGlyph layout:id="layout_glyph_116" layout:speciesGlyph="layout_glyph_31" layout:role="product">
                  <layout:curve>
                    <layout:listOfCurveSegments>
                      <layout:curveSegment xmlns:xsi="http://www.w3.org/2001/XMLSchema-instance" xsi:type="CubicBezier">
                        <layout:start layout:x="827.300223682924" layout:y="554.768571986387"/>
                        <layout:end layout:x="810.923827534634" layout:y="482.495125291274"/>
                        <layout:basePoint1 layout:x="823.924842607374" layout:y="534.943270888147"/>
                        <layout:basePoint2 layout:x="816.580489802117" layout:y="503.76287281515"/>
                      </layout:curveSegment>
                    </layout:listOfCurveSegments>
                  </layout:curve>
                </layout:speciesReferenceGlyph>
              </layout:listOfSpeciesReferenceGlyphs>
            </layout:reactionGlyph>
            <layout:reactionGlyph layout:id="layout_glyph_117" layout:reaction="_28__EC_6_2_1_5_SS">
              <layout:curve>
                <layout:listOfCurveSegments>
                  <layout:curveSegment xmlns:xsi="http://www.w3.org/2001/XMLSchema-instance" xsi:type="LineSegment">
                    <layout:start layout:x="459.653724987516" layout:y="326.762051504813"/>
                    <layout:end layout:x="448.359248270321" layout:y="338.238039292346"/>
                  </layout:curveSegment>
                </layout:listOfCurveSegments>
              </layout:curve>
              <layout:boundingBox>
                <layout:position layout:x="454.006486628919" layout:y="332.50004539858"/>
                <layout:dimensions layout:width="0" layout:height="0"/>
              </layout:boundingBox>
              <layout:listOfSpeciesReferenceGlyphs>
                <layout:speciesReferenceGlyph layout:id="layout_glyph_118" layout:speciesGlyph="layout_glyph_30" layout:role="product">
                  <layout:curve>
                    <layout:listOfCurveSegments>
                      <layout:curveSegment xmlns:xsi="http://www.w3.org/2001/XMLSchema-instance" xsi:type="CubicBezier">
                        <layout:start layout:x="459.653724987516" layout:y="326.762051504813"/>
                        <layout:end layout:x="488.28841075482" layout:y="305.550502165618"/>
                        <layout:basePoint1 layout:x="470.948201704712" layout:y="315.286063717281"/>
                        <layout:basePoint2 layout:x="482.441925409065" layout:y="307.549285994566"/>
                      </layout:curveSegment>
                    </layout:listOfCurveSegments>
                  </layout:curve>
                </layout:speciesReferenceGlyph>
                <layout:speciesReferenceGlyph layout:id="layout_glyph_119" layout:speciesGlyph="layout_glyph_12" layout:role="product">
                  <layout:curve>
                    <layout:listOfCurveSegments>
                      <layout:curveSegment xmlns:xsi="http://www.w3.org/2001/XMLSchema-instance" xsi:type="CubicBezier">
                        <layout:start layout:x="448.359248270321" layout:y="338.238039292346"/>
                        <layout:end layout:x="419.451491684044" layout:y="382.310380040947"/>
                        <layout:basePoint1 layout:x="437.064771553125" layout:y="349.714027079879"/>
                        <layout:basePoint2 layout:x="425.434512439285" layout:y="368.881200507296"/>
                      </layout:curveSegment>
                    </layout:listOfCurveSegments>
                  </layout:curve>
                </layout:speciesReferenceGlyph>
              </layout:listOfSpeciesReferenceGlyphs>
            </layout:reactionGlyph>
            <layout:reactionGlyph layout:id="layout_glyph_120" layout:reaction="_30__EC_4_2_1_2_FUH">
              <layout:curve>
                <layout:listOfCurveSegments>
                  <layout:curveSegment xmlns:xsi="http://www.w3.org/2001/XMLSchema-instance" xsi:type="LineSegment">
                    <layout:start layout:x="464.922785597367" layout:y="648.340945068382"/>
                    <layout:end layout:x="473.329954505035" layout:y="665.471184015658"/>
                  </layout:curveSegment>
                </layout:listOfCurveSegments>
              </layout:curve>
              <layout:boundingBox>
                <layout:position layout:x="469.126370051201" layout:y="656.90606454202"/>
                <layout:dimensions layout:width="0" layout:height="0"/>
              </layout:boundingBox>
              <layout:listOfSpeciesReferenceGlyphs>
                <layout:speciesReferenceGlyph layout:id="layout_glyph_121" layout:speciesGlyph="layout_glyph_27" layout:role="product">
                  <layout:curve>
                    <layout:listOfCurveSegments>
                      <layout:curveSegment xmlns:xsi="http://www.w3.org/2001/XMLSchema-instance" xsi:type="CubicBezier">
                        <layout:start layout:x="464.922785597367" layout:y="648.340945068382"/>
                        <layout:end layout:x="434.093804692181" layout:y="584.653331450867"/>
                        <layout:basePoint1 layout:x="456.515616689699" layout:y="631.210706121106"/>
                        <layout:basePoint2 layout:x="443.202918464023" layout:y="603.649459049168"/>
                      </layout:curveSegment>
                    </layout:listOfCurveSegments>
                  </layout:curve>
                </layout:speciesReferenceGlyph>
                <layout:speciesReferenceGlyph layout:id="layout_glyph_122" layout:speciesGlyph="layout_glyph_28" layout:role="product">
                  <layout:curve>
                    <layout:listOfCurveSegments>
                      <layout:curveSegment xmlns:xsi="http://www.w3.org/2001/XMLSchema-instance" xsi:type="CubicBezier">
                        <layout:start layout:x="473.329954505035" layout:y="665.471184015658"/>
                        <layout:end layout:x="499.479909115859" layout:y="717.955720923626"/>
                        <layout:basePoint1 layout:x="481.737123412703" layout:y="682.601422962934"/>
                        <layout:basePoint2 layout:x="492.710308491198" layout:y="704.561131680099"/>
                      </layout:curveSegment>
                    </layout:listOfCurveSegments>
                  </layout:curve>
                </layout:speciesReferenceGlyph>
              </layout:listOfSpeciesReferenceGlyphs>
            </layout:reactionGlyph>
            <layout:reactionGlyph layout:id="layout_glyph_123" layout:reaction="_15__EC_1_1_5_3_GPD">
              <layout:curve>
                <layout:listOfCurveSegments>
                  <layout:curveSegment xmlns:xsi="http://www.w3.org/2001/XMLSchema-instance" xsi:type="LineSegment">
                    <layout:start layout:x="399.152544512475" layout:y="940.757934365027"/>
                    <layout:end layout:x="417.426902653108" layout:y="941.573671153132"/>
                  </layout:curveSegment>
                </layout:listOfCurveSegments>
              </layout:curve>
              <layout:boundingBox>
                <layout:position layout:x="408.289723582792" layout:y="941.16580275908"/>
                <layout:dimensions layout:width="0" layout:height="0"/>
              </layout:boundingBox>
              <layout:listOfSpeciesReferenceGlyphs>
                <layout:speciesReferenceGlyph layout:id="layout_glyph_124" layout:speciesGlyph="layout_glyph_19" layout:role="product">
                  <layout:curve>
                    <layout:listOfCurveSegments>
                      <layout:curveSegment xmlns:xsi="http://www.w3.org/2001/XMLSchema-instance" xsi:type="CubicBezier">
                        <layout:start layout:x="399.152544512475" layout:y="940.757934365027"/>
                        <layout:end layout:x="386.353117037533" layout:y="938.573893189089"/>
                        <layout:basePoint1 layout:x="380.878186371843" layout:y="939.942197576921"/>
                        <layout:basePoint2 layout:x="379.04706216953" layout:y="939.054111185979"/>
                      </layout:curveSegment>
                    </layout:listOfCurveSegments>
                  </layout:curve>
                </layout:speciesReferenceGlyph>
                <layout:speciesReferenceGlyph layout:id="layout_glyph_125" layout:speciesGlyph="layout_glyph_1" layout:role="product">
                  <layout:curve>
                    <layout:listOfCurveSegments>
                      <layout:curveSegment xmlns:xsi="http://www.w3.org/2001/XMLSchema-instance" xsi:type="CubicBezier">
                        <layout:start layout:x="417.426902653108" layout:y="941.573671153132"/>
                        <layout:end layout:x="446.373047448083" layout:y="946.731261070145"/>
                        <layout:basePoint1 layout:x="435.701260793741" layout:y="942.389407941238"/>
                        <layout:basePoint2 layout:x="445.60574365607" layout:y="944.764268702718"/>
                      </layout:curveSegment>
                    </layout:listOfCurveSegments>
                  </layout:curve>
                </layout:speciesReferenceGlyph>
              </layout:listOfSpeciesReferenceGlyphs>
            </layout:reactionGlyph>
            <layout:reactionGlyph layout:id="layout_glyph_126" layout:reaction="_12__Starch_synthesis">
              <layout:curve>
                <layout:listOfCurveSegments>
                  <layout:curveSegment xmlns:xsi="http://www.w3.org/2001/XMLSchema-instance" xsi:type="LineSegment">
                    <layout:start layout:x="966.785967241468" layout:y="1123.4725926435"/>
                    <layout:end layout:x="973.004439625696" layout:y="1138.08676424252"/>
                  </layout:curveSegment>
                </layout:listOfCurveSegments>
              </layout:curve>
              <layout:boundingBox>
                <layout:position layout:x="969.895203433582" layout:y="1130.77967844301"/>
                <layout:dimensions layout:width="0" layout:height="0"/>
              </layout:boundingBox>
              <layout:listOfSpeciesReferenceGlyphs>
                <layout:speciesReferenceGlyph layout:id="layout_glyph_127" layout:speciesGlyph="layout_glyph_9" layout:role="substrate">
                  <layout:curve>
                    <layout:listOfCurveSegments>
                      <layout:curveSegment xmlns:xsi="http://www.w3.org/2001/XMLSchema-instance" xsi:type="CubicBezier">
                        <layout:start layout:x="966.785967241468" layout:y="1123.4725926435"/>
                        <layout:end layout:x="952.390573878703" layout:y="1070.63079994954"/>
                        <layout:basePoint1 layout:x="960.56749485724" layout:y="1108.85842104448"/>
                        <layout:basePoint2 layout:x="954.924416271914" layout:y="1086.09106759726"/>
                      </layout:curveSegment>
                    </layout:listOfCurveSegments>
                  </layout:curve>
                </layout:speciesReferenceGlyph>
                <layout:speciesReferenceGlyph layout:id="layout_glyph_128" layout:speciesGlyph="layout_glyph_34" layout:role="product">
                  <layout:curve>
                    <layout:listOfCurveSegments>
                      <layout:curveSegment xmlns:xsi="http://www.w3.org/2001/XMLSchema-instance" xsi:type="CubicBezier">
                        <layout:start layout:x="973.004439625696" layout:y="1138.08676424252"/>
                        <layout:end layout:x="997.32155909318" layout:y="1178.77251593973"/>
                        <layout:basePoint1 layout:x="979.222912009924" layout:y="1152.70093584154"/>
                        <layout:basePoint2 layout:x="989.826853647608" layout:y="1169.39026879039"/>
                      </layout:curveSegment>
                    </layout:listOfCurveSegments>
                  </layout:curve>
                </layout:speciesReferenceGlyph>
              </layout:listOfSpeciesReferenceGlyphs>
            </layout:reactionGlyph>
            <layout:reactionGlyph layout:id="layout_glyph_129" layout:reaction="_18__Acetladehyde_transport">
              <layout:curve>
                <layout:listOfCurveSegments>
                  <layout:curveSegment xmlns:xsi="http://www.w3.org/2001/XMLSchema-instance" xsi:type="LineSegment">
                    <layout:start layout:x="751.40591867599" layout:y="304.506365058451"/>
                    <layout:end layout:x="738.921933382159" layout:y="317.26819937879"/>
                  </layout:curveSegment>
                </layout:listOfCurveSegments>
              </layout:curve>
              <layout:boundingBox>
                <layout:position layout:x="745.163926029074" layout:y="310.887282218621"/>
                <layout:dimensions layout:width="0" layout:height="0"/>
              </layout:boundingBox>
              <layout:listOfSpeciesReferenceGlyphs>
                <layout:speciesReferenceGlyph layout:id="layout_glyph_130" layout:speciesGlyph="layout_glyph_29" layout:role="product">
                  <layout:curve>
                    <layout:listOfCurveSegments>
                      <layout:curveSegment xmlns:xsi="http://www.w3.org/2001/XMLSchema-instance" xsi:type="CubicBezier">
                        <layout:start layout:x="751.40591867599" layout:y="304.506365058451"/>
                        <layout:end layout:x="783.85986490928" layout:y="272.448444868489"/>
                        <layout:basePoint1 layout:x="763.889903969821" layout:y="291.744530738112"/>
                        <layout:basePoint2 layout:x="776.995880763008" layout:y="278.906029223216"/>
                      </layout:curveSegment>
                    </layout:listOfCurveSegments>
                  </layout:curve>
                </layout:speciesReferenceGlyph>
                <layout:speciesReferenceGlyph layout:id="layout_glyph_131" layout:speciesGlyph="layout_glyph_33" layout:role="product">
                  <layout:curve>
                    <layout:listOfCurveSegments>
                      <layout:curveSegment xmlns:xsi="http://www.w3.org/2001/XMLSchema-instance" xsi:type="CubicBezier">
                        <layout:start layout:x="738.921933382159" layout:y="317.26819937879"/>
                        <layout:end layout:x="696.461590050762" layout:y="362.06678807188"/>
                        <layout:basePoint1 layout:x="726.437948088327" layout:y="330.030033699129"/>
                        <layout:basePoint2 layout:x="708.328772746087" layout:y="349.238869465589"/>
                      </layout:curveSegment>
                    </layout:listOfCurveSegments>
                  </layout:curve>
                </layout:speciesReferenceGlyph>
              </layout:listOfSpeciesReferenceGlyphs>
            </layout:reactionGlyph>
            <layout:reactionGlyph layout:id="layout_glyph_132" layout:reaction="_20__EC_6_2_1_1_AcA_LIG">
              <layout:curve>
                <layout:listOfCurveSegments>
                  <layout:curveSegment xmlns:xsi="http://www.w3.org/2001/XMLSchema-instance" xsi:type="LineSegment">
                    <layout:start layout:x="616.905384755316" layout:y="622.396283659777"/>
                    <layout:end layout:x="624.345591909423" layout:y="638.438125544981"/>
                  </layout:curveSegment>
                </layout:listOfCurveSegments>
              </layout:curve>
              <layout:boundingBox>
                <layout:position layout:x="620.625488332369" layout:y="630.417204602379"/>
                <layout:dimensions layout:width="0" layout:height="0"/>
              </layout:boundingBox>
              <layout:listOfSpeciesReferenceGlyphs>
                <layout:speciesReferenceGlyph layout:id="layout_glyph_133" layout:speciesGlyph="layout_glyph_32" layout:role="product">
                  <layout:curve>
                    <layout:listOfCurveSegments>
                      <layout:curveSegment xmlns:xsi="http://www.w3.org/2001/XMLSchema-instance" xsi:type="CubicBezier">
                        <layout:start layout:x="616.905384755316" layout:y="622.396283659777"/>
                        <layout:end layout:x="614.107227391196" layout:y="560.285282114727"/>
                        <layout:basePoint1 layout:x="609.465177601209" layout:y="606.354441774572"/>
                        <layout:basePoint2 layout:x="609.926150707676" layout:y="579.309401473348"/>
                      </layout:curveSegment>
                    </layout:listOfCurveSegments>
                  </layout:curve>
                </layout:speciesReferenceGlyph>
                <layout:speciesReferenceGlyph layout:id="layout_glyph_134" layout:speciesGlyph="layout_glyph_22" layout:role="product">
                  <layout:curve>
                    <layout:listOfCurveSegments>
                      <layout:curveSegment xmlns:xsi="http://www.w3.org/2001/XMLSchema-instance" xsi:type="CubicBezier">
                        <layout:start layout:x="624.345591909423" layout:y="638.438125544981"/>
                        <layout:end layout:x="666.831376309563" layout:y="682.703700966773"/>
                        <layout:basePoint1 layout:x="631.785799063529" layout:y="654.479967430186"/>
                        <layout:basePoint2 layout:x="651.168639475073" layout:y="672.602294669781"/>
                      </layout:curveSegment>
                    </layout:listOfCurveSegments>
                  </layout:curve>
                </layout:speciesReferenceGlyph>
              </layout:listOfSpeciesReferenceGlyphs>
            </layout:reactionGlyph>
            <layout:reactionGlyph layout:id="layout_glyph_135" layout:reaction="_33__EC_2_3_3_8_ACL">
              <layout:curve>
                <layout:listOfCurveSegments>
                  <layout:curveSegment xmlns:xsi="http://www.w3.org/2001/XMLSchema-instance" xsi:type="LineSegment">
                    <layout:start layout:x="975.997920741152" layout:y="700.751196337973"/>
                    <layout:end layout:x="970.954064272593" layout:y="703.516765972083"/>
                  </layout:curveSegment>
                </layout:listOfCurveSegments>
              </layout:curve>
              <layout:boundingBox>
                <layout:position layout:x="973.475992506872" layout:y="702.133981155028"/>
                <layout:dimensions layout:width="0" layout:height="0"/>
              </layout:boundingBox>
              <layout:listOfSpeciesReferenceGlyphs>
                <layout:speciesReferenceGlyph layout:id="layout_glyph_136" layout:speciesGlyph="layout_glyph_24" layout:role="product">
                  <layout:curve>
                    <layout:listOfCurveSegments>
                      <layout:curveSegment xmlns:xsi="http://www.w3.org/2001/XMLSchema-instance" xsi:type="CubicBezier">
                        <layout:start layout:x="975.997920741152" layout:y="700.751196337973"/>
                        <layout:end layout:x="1001.17482246707" layout:y="683.409770081695"/>
                        <layout:basePoint1 layout:x="981.041777209711" layout:y="697.985626703863"/>
                        <layout:basePoint2 layout:x="992.369263955533" layout:y="690.006305984251"/>
                      </layout:curveSegment>
                    </layout:listOfCurveSegments>
                  </layout:curve>
                </layout:speciesReferenceGlyph>
                <layout:speciesReferenceGlyph layout:id="layout_glyph_137" layout:speciesGlyph="layout_glyph_10" layout:role="product">
                  <layout:curve>
                    <layout:listOfCurveSegments>
                      <layout:curveSegment xmlns:xsi="http://www.w3.org/2001/XMLSchema-instance" xsi:type="CubicBezier">
                        <layout:start layout:x="970.954064272593" layout:y="703.516765972083"/>
                        <layout:end layout:x="988.63977895612" layout:y="766.234909549324"/>
                        <layout:basePoint1 layout:x="965.910207804034" layout:y="706.282335606194"/>
                        <layout:basePoint2 layout:x="976.014029262937" layout:y="736.950014986287"/>
                      </layout:curveSegment>
                    </layout:listOfCurveSegments>
                  </layout:curve>
                </layout:speciesReferenceGlyph>
                <layout:speciesReferenceGlyph layout:id="layout_glyph_138" layout:speciesGlyph="layout_glyph_17" layout:role="product">
                  <layout:curve>
                    <layout:listOfCurveSegments>
                      <layout:curveSegment xmlns:xsi="http://www.w3.org/2001/XMLSchema-instance" xsi:type="CubicBezier">
                        <layout:start layout:x="970.954064272593" layout:y="703.516765972083"/>
                        <layout:end layout:x="959.496042530709" layout:y="617.896023296271"/>
                        <layout:basePoint1 layout:x="965.910207804034" layout:y="706.282335606194"/>
                        <layout:basePoint2 layout:x="961.442161050232" layout:y="662.78057185976"/>
                      </layout:curveSegment>
                    </layout:listOfCurveSegments>
                  </layout:curve>
                </layout:speciesReferenceGlyph>
              </layout:listOfSpeciesReferenceGlyphs>
            </layout:reactionGlyph>
            <layout:reactionGlyph layout:id="layout_glyph_139" layout:reaction="_34__EC_1_1_1_37_MDE_cytosol">
              <layout:curve>
                <layout:listOfCurveSegments>
                  <layout:curveSegment xmlns:xsi="http://www.w3.org/2001/XMLSchema-instance" xsi:type="LineSegment">
                    <layout:start layout:x="936.239673641782" layout:y="509.109032631597"/>
                    <layout:end layout:x="946.16333337659" layout:y="519.925255352043"/>
                  </layout:curveSegment>
                </layout:listOfCurveSegments>
              </layout:curve>
              <layout:boundingBox>
                <layout:position layout:x="941.201503509186" layout:y="514.51714399182"/>
                <layout:dimensions layout:width="0" layout:height="0"/>
              </layout:boundingBox>
              <layout:listOfSpeciesReferenceGlyphs>
                <layout:speciesReferenceGlyph layout:id="layout_glyph_140" layout:speciesGlyph="layout_glyph_18" layout:role="product">
                  <layout:curve>
                    <layout:listOfCurveSegments>
                      <layout:curveSegment xmlns:xsi="http://www.w3.org/2001/XMLSchema-instance" xsi:type="CubicBezier">
                        <layout:start layout:x="936.239673641782" layout:y="509.109032631597"/>
                        <layout:end layout:x="913.88062150498" layout:y="496.898893457677"/>
                        <layout:basePoint1 layout:x="926.316013906974" layout:y="498.292809911151"/>
                        <layout:basePoint2 layout:x="917.617402772275" layout:y="494.891796004302"/>
                      </layout:curveSegment>
                    </layout:listOfCurveSegments>
                  </layout:curve>
                </layout:speciesReferenceGlyph>
                <layout:speciesReferenceGlyph layout:id="layout_glyph_141" layout:speciesGlyph="layout_glyph_17" layout:role="product">
                  <layout:curve>
                    <layout:listOfCurveSegments>
                      <layout:curveSegment xmlns:xsi="http://www.w3.org/2001/XMLSchema-instance" xsi:type="CubicBezier">
                        <layout:start layout:x="946.16333337659" layout:y="519.925255352043"/>
                        <layout:end layout:x="957.551236218079" layout:y="579.896023296271"/>
                        <layout:basePoint1 layout:x="956.086993111398" layout:y="530.741478072489"/>
                        <layout:basePoint2 layout:x="959.30002959844" layout:y="558.022806364492"/>
                      </layout:curveSegment>
                    </layout:listOfCurveSegments>
                  </layout:curve>
                </layout:speciesReferenceGlyph>
              </layout:listOfSpeciesReferenceGlyphs>
            </layout:reactionGlyph>
            <layout:reactionGlyph layout:id="layout_glyph_142" layout:reaction="_35__EC_1_1_1_40_ME">
              <layout:curve>
                <layout:listOfCurveSegments>
                  <layout:curveSegment xmlns:xsi="http://www.w3.org/2001/XMLSchema-instance" xsi:type="LineSegment">
                    <layout:start layout:x="770.915819065052" layout:y="500.224587858021"/>
                    <layout:end layout:x="751.733778526794" layout:y="501.461935205761"/>
                  </layout:curveSegment>
                </layout:listOfCurveSegments>
              </layout:curve>
              <layout:boundingBox>
                <layout:position layout:x="761.324798795923" layout:y="500.843261531891"/>
                <layout:dimensions layout:width="0" layout:height="0"/>
              </layout:boundingBox>
              <layout:listOfSpeciesReferenceGlyphs>
                <layout:speciesReferenceGlyph layout:id="layout_glyph_143" layout:speciesGlyph="layout_glyph_18" layout:role="product">
                  <layout:curve>
                    <layout:listOfCurveSegments>
                      <layout:curveSegment xmlns:xsi="http://www.w3.org/2001/XMLSchema-instance" xsi:type="CubicBezier">
                        <layout:start layout:x="770.915819065052" layout:y="500.224587858021"/>
                        <layout:end layout:x="803.88062150498" layout:y="497.3334066696"/>
                        <layout:basePoint1 layout:x="790.097859603311" layout:y="498.987240510281"/>
                        <layout:basePoint2 layout:x="801.78475068871" layout:y="497.850986753005"/>
                      </layout:curveSegment>
                    </layout:listOfCurveSegments>
                  </layout:curve>
                </layout:speciesReferenceGlyph>
                <layout:speciesReferenceGlyph layout:id="layout_glyph_144" layout:speciesGlyph="layout_glyph_15" layout:role="product">
                  <layout:curve>
                    <layout:listOfCurveSegments>
                      <layout:curveSegment xmlns:xsi="http://www.w3.org/2001/XMLSchema-instance" xsi:type="CubicBezier">
                        <layout:start layout:x="751.733778526794" layout:y="501.461935205761"/>
                        <layout:end layout:x="738.060216122396" layout:y="502.664966851394"/>
                        <layout:basePoint1 layout:x="732.551737988535" layout:y="502.699282553501"/>
                        <layout:basePoint2 layout:x="730.510466920901" layout:y="502.991461539383"/>
                      </layout:curveSegment>
                    </layout:listOfCurveSegments>
                  </layout:curve>
                </layout:speciesReferenceGlyph>
              </layout:listOfSpeciesReferenceGlyphs>
            </layout:reactionGlyph>
          </layout:listOfReactionGlyphs>
          <layout:listOfTextGlyphs>
            <layout:textGlyph layout:id="layout_glyph_145" layout:originOfText="glucose_ex" layout:graphicalObject="layout_glyph_0">
              <layout:boundingBox>
                <layout:position layout:x="1128.04418998075" layout:y="834.476846596332"/>
                <layout:dimensions layout:width="112" layout:height="24"/>
              </layout:boundingBox>
            </layout:textGlyph>
            <layout:textGlyph layout:id="layout_glyph_146" layout:originOfText="dihydroxyacetone_phosphate_c" layout:graphicalObject="layout_glyph_1">
              <layout:boundingBox>
                <layout:position layout:x="283.072910481807" layout:y="951.731261070145"/>
                <layout:dimensions layout:width="416" layout:height="24"/>
              </layout:boundingBox>
            </layout:textGlyph>
            <layout:textGlyph layout:id="layout_glyph_147" layout:originOfText="glyceraldehyde_3_phosphate_c" layout:graphicalObject="layout_glyph_2">
              <layout:boundingBox>
                <layout:position layout:x="265.413143589912" layout:y="1091.34238895323"/>
                <layout:dimensions layout:width="416" layout:height="24"/>
              </layout:boundingBox>
            </layout:textGlyph>
            <layout:textGlyph layout:id="layout_glyph_148" layout:originOfText="_2_phosphoglycerate_c" layout:graphicalObject="layout_glyph_3">
              <layout:boundingBox>
                <layout:position layout:x="195.885415406178" layout:y="659.490276120938"/>
                <layout:dimensions layout:width="288" layout:height="24"/>
              </layout:boundingBox>
            </layout:textGlyph>
            <layout:textGlyph layout:id="layout_glyph_149" layout:originOfText="_1_3_bisphosphoglyceratec_c" layout:graphicalObject="layout_glyph_4">
              <layout:boundingBox>
                <layout:position layout:x="171.821844566362" layout:y="990.520748190517"/>
                <layout:dimensions layout:width="368" layout:height="24"/>
              </layout:boundingBox>
            </layout:textGlyph>
            <layout:textGlyph layout:id="layout_glyph_150" layout:originOfText="phosphoenolpyruvate_c" layout:graphicalObject="layout_glyph_5">
              <layout:boundingBox>
                <layout:position layout:x="338.663121114945" layout:y="555.107505088605"/>
                <layout:dimensions layout:width="304" layout:height="24"/>
              </layout:boundingBox>
            </layout:textGlyph>
            <layout:textGlyph layout:id="layout_glyph_151" layout:originOfText="fructose_6_phosphate_c" layout:graphicalObject="layout_glyph_6">
              <layout:boundingBox>
                <layout:position layout:x="627.417718334252" layout:y="1009.07390655583"/>
                <layout:dimensions layout:width="320" layout:height="24"/>
              </layout:boundingBox>
            </layout:textGlyph>
            <layout:textGlyph layout:id="layout_glyph_152" layout:originOfText="fructose_1_6_biphosphate_c" layout:graphicalObject="layout_glyph_7">
              <layout:boundingBox>
                <layout:position layout:x="435.309726798347" layout:y="1008.63330543039"/>
                <layout:dimensions layout:width="384" layout:height="24"/>
              </layout:boundingBox>
            </layout:textGlyph>
            <layout:textGlyph layout:id="layout_glyph_153" layout:originOfText="_3_phosphoglycerate_c" layout:graphicalObject="layout_glyph_8">
              <layout:boundingBox>
                <layout:position layout:x="183.153502822266" layout:y="810.684838935544"/>
                <layout:dimensions layout:width="288" layout:height="24"/>
              </layout:boundingBox>
            </layout:textGlyph>
            <layout:textGlyph layout:id="layout_glyph_154" layout:originOfText="glucose_6_phosphate_c" layout:graphicalObject="layout_glyph_9">
              <layout:boundingBox>
                <layout:position layout:x="794.326457563267" layout:y="1037.63079994954"/>
                <layout:dimensions layout:width="304" layout:height="24"/>
              </layout:boundingBox>
            </layout:textGlyph>
            <layout:textGlyph layout:id="layout_glyph_155" layout:originOfText="acetyl_CoA_c" layout:graphicalObject="layout_glyph_10">
              <layout:boundingBox>
                <layout:position layout:x="913.843170295069" layout:y="771.234909549324"/>
                <layout:dimensions layout:width="160" layout:height="24"/>
              </layout:boundingBox>
            </layout:textGlyph>
            <layout:textGlyph layout:id="layout_glyph_156" layout:originOfText="ethanol_ex" layout:graphicalObject="layout_glyph_11">
              <layout:boundingBox>
                <layout:position layout:x="643.625615251192" layout:y="0"/>
                <layout:dimensions layout:width="112" layout:height="24"/>
              </layout:boundingBox>
            </layout:textGlyph>
            <layout:textGlyph layout:id="layout_glyph_157" layout:originOfText="succinate_m" layout:graphicalObject="layout_glyph_12">
              <layout:boundingBox>
                <layout:position layout:x="335.184934627423" layout:y="387.310380040947"/>
                <layout:dimensions layout:width="144" layout:height="24"/>
              </layout:boundingBox>
            </layout:textGlyph>
            <layout:textGlyph layout:id="layout_glyph_158" layout:originOfText="pyruvate_m" layout:graphicalObject="layout_glyph_13">
              <layout:boundingBox>
                <layout:position layout:x="614.510194993087" layout:y="624.445165329504"/>
                <layout:dimensions layout:width="128" layout:height="24"/>
              </layout:boundingBox>
            </layout:textGlyph>
            <layout:textGlyph layout:id="layout_glyph_159" layout:originOfText="oxaloacetate_m" layout:graphicalObject="layout_glyph_14">
              <layout:boundingBox>
                <layout:position layout:x="573.359599194014" layout:y="768.189900328378"/>
                <layout:dimensions layout:width="192" layout:height="24"/>
              </layout:boundingBox>
            </layout:textGlyph>
            <layout:textGlyph layout:id="layout_glyph_160" layout:originOfText="pyruvate_c" layout:graphicalObject="layout_glyph_15">
              <layout:boundingBox>
                <layout:position layout:x="601.060216122396" layout:y="489.107269569211"/>
                <layout:dimensions layout:width="128" layout:height="24"/>
              </layout:boundingBox>
            </layout:textGlyph>
            <layout:textGlyph layout:id="layout_glyph_161" layout:originOfText="alpha_ketoglutarate_m" layout:graphicalObject="layout_glyph_16">
              <layout:boundingBox>
                <layout:position layout:x="654.67961675377" layout:y="304.117688439561"/>
                <layout:dimensions layout:width="48" layout:height="24"/>
              </layout:boundingBox>
            </layout:textGlyph>
            <layout:textGlyph layout:id="layout_glyph_162" layout:originOfText="oxaloacetate_c" layout:graphicalObject="layout_glyph_17">
              <layout:boundingBox>
                <layout:position layout:x="860.117218853058" layout:y="584.896023296271"/>
                <layout:dimensions layout:width="192" layout:height="24"/>
              </layout:boundingBox>
            </layout:textGlyph>
            <layout:textGlyph layout:id="layout_glyph_163" layout:originOfText="malate_c" layout:graphicalObject="layout_glyph_18">
              <layout:boundingBox>
                <layout:position layout:x="808.88062150498" layout:y="476.733796091809"/>
                <layout:dimensions layout:width="96" layout:height="24"/>
              </layout:boundingBox>
            </layout:textGlyph>
            <layout:textGlyph layout:id="layout_glyph_164" layout:originOfText="glycerol_3_phosphate_c" layout:graphicalObject="layout_glyph_19">
              <layout:boundingBox>
                <layout:position layout:x="148.329329075481" layout:y="943.573893189089"/>
                <layout:dimensions layout:width="320" layout:height="24"/>
              </layout:boundingBox>
            </layout:textGlyph>
            <layout:textGlyph layout:id="layout_glyph_165" layout:originOfText="ethanol_c" layout:graphicalObject="layout_glyph_20">
              <layout:boundingBox>
                <layout:position layout:x="766.63870602639" layout:y="91.9558154683314"/>
                <layout:dimensions layout:width="112" layout:height="24"/>
              </layout:boundingBox>
            </layout:textGlyph>
            <layout:textGlyph layout:id="layout_glyph_166" layout:originOfText="glycerol_ex" layout:graphicalObject="layout_glyph_21">
              <layout:boundingBox>
                <layout:position layout:x="0" layout:y="800.490190639494"/>
                <layout:dimensions layout:width="128" layout:height="24"/>
              </layout:boundingBox>
            </layout:textGlyph>
            <layout:textGlyph layout:id="layout_glyph_167" layout:originOfText="acetyl_CoA_m" layout:graphicalObject="layout_glyph_22">
              <layout:boundingBox>
                <layout:position layout:x="608.423788943825" layout:y="687.703700966773"/>
                <layout:dimensions layout:width="160" layout:height="24"/>
              </layout:boundingBox>
            </layout:textGlyph>
            <layout:textGlyph layout:id="layout_glyph_168" layout:originOfText="glycerol_c" layout:graphicalObject="layout_glyph_23">
              <layout:boundingBox>
                <layout:position layout:x="85.6733761054479" layout:y="929.448748718949"/>
                <layout:dimensions layout:width="128" layout:height="24"/>
              </layout:boundingBox>
            </layout:textGlyph>
            <layout:textGlyph layout:id="layout_glyph_169" layout:originOfText="citrate_c" layout:graphicalObject="layout_glyph_24">
              <layout:boundingBox>
                <layout:position layout:x="969.418759259656" layout:y="650.409770081695"/>
                <layout:dimensions layout:width="112" layout:height="24"/>
              </layout:boundingBox>
            </layout:textGlyph>
            <layout:textGlyph layout:id="layout_glyph_170" layout:originOfText="citrate_m" layout:graphicalObject="layout_glyph_25">
              <layout:boundingBox>
                <layout:position layout:x="781.96785716116" layout:y="647.748136273672"/>
                <layout:dimensions layout:width="112" layout:height="24"/>
              </layout:boundingBox>
            </layout:textGlyph>
            <layout:textGlyph layout:id="layout_glyph_171" layout:originOfText="coa_m" layout:graphicalObject="layout_glyph_26">
              <layout:boundingBox>
                <layout:position layout:x="773.079747454825" layout:y="804.759800792039"/>
                <layout:dimensions layout:width="48" layout:height="24"/>
              </layout:boundingBox>
            </layout:textGlyph>
            <layout:textGlyph layout:id="layout_glyph_172" layout:originOfText="fumarate_m" layout:graphicalObject="layout_glyph_27">
              <layout:boundingBox>
                <layout:position layout:x="358.943494328457" layout:y="551.653331450867"/>
                <layout:dimensions layout:width="128" layout:height="24"/>
              </layout:boundingBox>
            </layout:textGlyph>
            <layout:textGlyph layout:id="layout_glyph_173" layout:originOfText="malate_m" layout:graphicalObject="layout_glyph_28">
              <layout:boundingBox>
                <layout:position layout:x="459.015183405134" layout:y="722.955720923626"/>
                <layout:dimensions layout:width="96" layout:height="24"/>
              </layout:boundingBox>
            </layout:textGlyph>
            <layout:textGlyph layout:id="layout_glyph_174" layout:originOfText="acetaldehyde_c" layout:graphicalObject="layout_glyph_29">
              <layout:boundingBox>
                <layout:position layout:x="705.523399805081" layout:y="239.448444868489"/>
                <layout:dimensions layout:width="192" layout:height="24"/>
              </layout:boundingBox>
            </layout:textGlyph>
            <layout:textGlyph layout:id="layout_glyph_175" layout:originOfText="succinyl_CoA_m" layout:graphicalObject="layout_glyph_30">
              <layout:boundingBox>
                <layout:position layout:x="424.129701799381" layout:y="272.550502165618"/>
                <layout:dimensions layout:width="192" layout:height="24"/>
              </layout:boundingBox>
            </layout:textGlyph>
            <layout:textGlyph layout:id="layout_glyph_176" layout:originOfText="isoCitrate_m" layout:graphicalObject="layout_glyph_31">
              <layout:boundingBox>
                <layout:position layout:x="724.214046405657" layout:y="449.495125291274"/>
                <layout:dimensions layout:width="160" layout:height="24"/>
              </layout:boundingBox>
            </layout:textGlyph>
            <layout:textGlyph layout:id="layout_glyph_177" layout:originOfText="acetate_m" layout:graphicalObject="layout_glyph_32">
              <layout:boundingBox>
                <layout:position layout:x="558.021717402757" layout:y="527.285282114727"/>
                <layout:dimensions layout:width="112" layout:height="24"/>
              </layout:boundingBox>
            </layout:textGlyph>
            <layout:textGlyph layout:id="layout_glyph_178" layout:originOfText="acetaldehyde_m" layout:graphicalObject="layout_glyph_33">
              <layout:boundingBox>
                <layout:position layout:x="580.683546866769" layout:y="367.06678807188"/>
                <layout:dimensions layout:width="192" layout:height="24"/>
              </layout:boundingBox>
            </layout:textGlyph>
            <layout:textGlyph layout:id="layout_glyph_179" layout:originOfText="starch_c" layout:graphicalObject="layout_glyph_34">
              <layout:boundingBox>
                <layout:position layout:x="960.511181405547" layout:y="1183.77251593973"/>
                <layout:dimensions layout:width="96" layout:height="24"/>
              </layout:boundingBox>
            </layout:textGlyph>
            <layout:textGlyph layout:id="layout_glyph_180" layout:originOfText="glucose_c" layout:graphicalObject="layout_glyph_35">
              <layout:boundingBox>
                <layout:position layout:x="1024.97615960545" layout:y="951.248294207624"/>
                <layout:dimensions layout:width="112" layout:height="24"/>
              </layout:boundingBox>
            </layout:textGlyph>
          </layout:listOfTextGlyphs>
        </layout:layout>
      </layout:listOfLayouts>
    </annotation>
    <listOfFunctionDefinitions>
      <functionDefinition metaid="COPASI106" id="Function_for_ACN" name="Function for ACO">
        <annotation>
          <COPASI xmlns="http://www.copasi.org/static/sbml">
            <rdf:RDF xmlns:dcterms="http://purl.org/dc/terms/" xmlns:rdf="http://www.w3.org/1999/02/22-rdf-syntax-ns#">
              <rdf:Description rdf:about="#COPASI106">
                <dcterms:created>
                  <rdf:Description>
                    <dcterms:W3CDTF>2020-09-08T06:55:37Z</dcterms:W3CDTF>
                  </rdf:Description>
                </dcterms:created>
              </rdf:Description>
            </rdf:RDF>
          </COPASI>
        </annotation>
        <math xmlns="http://www.w3.org/1998/Math/MathML">
          <lambda>
            <bvar>
              <ci> Kcit_acn </ci>
            </bvar>
            <bvar>
              <ci> Kicit_acn </ci>
            </bvar>
            <bvar>
              <ci> Vf_acn </ci>
            </bvar>
            <bvar>
              <ci> Vr_acn </ci>
            </bvar>
            <bvar>
              <ci> cit </ci>
            </bvar>
            <bvar>
              <ci> icit </ci>
            </bvar>
            <bvar>
              <ci> Vm </ci>
            </bvar>
            <bvar>
              <ci> k </ci>
            </bvar>
            <apply>
              <divide/>
              <apply>
                <times/>
                <ci> k </ci>
                <ci> Vm </ci>
                <apply>
                  <minus/>
                  <apply>
                    <times/>
                    <ci> Vf_acn </ci>
                    <apply>
                      <divide/>
                      <ci> cit </ci>
                      <ci> Kcit_acn </ci>
                    </apply>
                  </apply>
                  <apply>
                    <times/>
                    <ci> Vr_acn </ci>
                    <apply>
                      <divide/>
                      <ci> icit </ci>
                      <ci> Kicit_acn </ci>
                    </apply>
                  </apply>
                </apply>
              </apply>
              <apply>
                <plus/>
                <cn> 1 </cn>
                <apply>
                  <divide/>
                  <ci> cit </ci>
                  <ci> Kcit_acn </ci>
                </apply>
                <apply>
                  <divide/>
                  <ci> icit </ci>
                  <ci> Kicit_acn </ci>
                </apply>
              </apply>
            </apply>
          </lambda>
        </math>
      </functionDefinition>
      <functionDefinition metaid="COPASI107" id="Function_for_ICD" name="Function for IDE">
        <annotation>
          <COPASI xmlns="http://www.copasi.org/static/sbml">
            <rdf:RDF xmlns:dcterms="http://purl.org/dc/terms/" xmlns:rdf="http://www.w3.org/1999/02/22-rdf-syntax-ns#">
              <rdf:Description rdf:about="#COPASI107">
                <dcterms:created>
                  <rdf:Description>
                    <dcterms:W3CDTF>2020-09-08T06:55:37Z</dcterms:W3CDTF>
                  </rdf:Description>
                </dcterms:created>
              </rdf:Description>
            </rdf:RDF>
          </COPASI>
        </annotation>
        <math xmlns="http://www.w3.org/1998/Math/MathML">
          <lambda>
            <bvar>
              <ci> Kakg_icd </ci>
            </bvar>
            <bvar>
              <ci> Kicit_icd </ci>
            </bvar>
            <bvar>
              <ci> Vf_icd </ci>
            </bvar>
            <bvar>
              <ci> Vr_icd </ci>
            </bvar>
            <bvar>
              <ci> akg </ci>
            </bvar>
            <bvar>
              <ci> icit </ci>
            </bvar>
            <bvar>
              <ci> Vm </ci>
            </bvar>
            <bvar>
              <ci> k </ci>
            </bvar>
            <apply>
              <divide/>
              <apply>
                <times/>
                <ci> k </ci>
                <ci> Vm </ci>
                <apply>
                  <minus/>
                  <apply>
                    <times/>
                    <ci> Vf_icd </ci>
                    <apply>
                      <divide/>
                      <ci> icit </ci>
                      <ci> Kicit_icd </ci>
                    </apply>
                  </apply>
                  <apply>
                    <times/>
                    <ci> Vr_icd </ci>
                    <apply>
                      <divide/>
                      <ci> akg </ci>
                      <ci> Kakg_icd </ci>
                    </apply>
                  </apply>
                </apply>
              </apply>
              <apply>
                <plus/>
                <cn> 1 </cn>
                <apply>
                  <divide/>
                  <ci> icit </ci>
                  <ci> Kicit_icd </ci>
                </apply>
                <apply>
                  <divide/>
                  <ci> akg </ci>
                  <ci> Kakg_icd </ci>
                </apply>
              </apply>
            </apply>
          </lambda>
        </math>
      </functionDefinition>
      <functionDefinition metaid="COPASI108" id="Function_for_KDH" name="Function for OGDH">
        <annotation>
          <COPASI xmlns="http://www.copasi.org/static/sbml">
            <rdf:RDF xmlns:dcterms="http://purl.org/dc/terms/" xmlns:rdf="http://www.w3.org/1999/02/22-rdf-syntax-ns#">
              <rdf:Description rdf:about="#COPASI108">
                <dcterms:created>
                  <rdf:Description>
                    <dcterms:W3CDTF>2020-09-08T06:55:37Z</dcterms:W3CDTF>
                  </rdf:Description>
                </dcterms:created>
              </rdf:Description>
            </rdf:RDF>
          </COPASI>
        </annotation>
        <math xmlns="http://www.w3.org/1998/Math/MathML">
          <lambda>
            <bvar>
              <ci> Kakg_kdh </ci>
            </bvar>
            <bvar>
              <ci> Ksca_kdh </ci>
            </bvar>
            <bvar>
              <ci> Vf_kdh </ci>
            </bvar>
            <bvar>
              <ci> Vr_kdh </ci>
            </bvar>
            <bvar>
              <ci> akg </ci>
            </bvar>
            <bvar>
              <ci> sca </ci>
            </bvar>
            <bvar>
              <ci> Vm </ci>
            </bvar>
            <bvar>
              <ci> k </ci>
            </bvar>
            <apply>
              <divide/>
              <apply>
                <times/>
                <ci> k </ci>
                <ci> Vm </ci>
                <apply>
                  <minus/>
                  <apply>
                    <times/>
                    <ci> Vf_kdh </ci>
                    <apply>
                      <divide/>
                      <ci> akg </ci>
                      <ci> Kakg_kdh </ci>
                    </apply>
                  </apply>
                  <apply>
                    <times/>
                    <ci> Vr_kdh </ci>
                    <apply>
                      <divide/>
                      <ci> sca </ci>
                      <ci> Ksca_kdh </ci>
                    </apply>
                  </apply>
                </apply>
              </apply>
              <apply>
                <plus/>
                <cn> 1 </cn>
                <apply>
                  <divide/>
                  <ci> akg </ci>
                  <ci> Kakg_kdh </ci>
                </apply>
                <apply>
                  <divide/>
                  <ci> sca </ci>
                  <ci> Ksca_kdh </ci>
                </apply>
              </apply>
            </apply>
          </lambda>
        </math>
      </functionDefinition>
      <functionDefinition metaid="COPASI109" id="Function_for_SDH" name="Function for SDE">
        <annotation>
          <COPASI xmlns="http://www.copasi.org/static/sbml">
            <rdf:RDF xmlns:dcterms="http://purl.org/dc/terms/" xmlns:rdf="http://www.w3.org/1999/02/22-rdf-syntax-ns#">
              <rdf:Description rdf:about="#COPASI109">
                <dcterms:created>
                  <rdf:Description>
                    <dcterms:W3CDTF>2020-09-08T06:55:37Z</dcterms:W3CDTF>
                  </rdf:Description>
                </dcterms:created>
              </rdf:Description>
            </rdf:RDF>
          </COPASI>
        </annotation>
        <math xmlns="http://www.w3.org/1998/Math/MathML">
          <lambda>
            <bvar>
              <ci> Kfa_sdh </ci>
            </bvar>
            <bvar>
              <ci> Ksuc_sdh </ci>
            </bvar>
            <bvar>
              <ci> Vf_sdh </ci>
            </bvar>
            <bvar>
              <ci> Vr_sdh </ci>
            </bvar>
            <bvar>
              <ci> fa </ci>
            </bvar>
            <bvar>
              <ci> suc </ci>
            </bvar>
            <bvar>
              <ci> Vm </ci>
            </bvar>
            <bvar>
              <ci> k </ci>
            </bvar>
            <apply>
              <divide/>
              <apply>
                <times/>
                <ci> k </ci>
                <ci> Vm </ci>
                <apply>
                  <minus/>
                  <apply>
                    <times/>
                    <ci> Vf_sdh </ci>
                    <apply>
                      <divide/>
                      <ci> suc </ci>
                      <ci> Ksuc_sdh </ci>
                    </apply>
                  </apply>
                  <apply>
                    <times/>
                    <ci> Vr_sdh </ci>
                    <apply>
                      <divide/>
                      <ci> fa </ci>
                      <ci> Kfa_sdh </ci>
                    </apply>
                  </apply>
                </apply>
              </apply>
              <apply>
                <plus/>
                <cn> 1 </cn>
                <apply>
                  <divide/>
                  <ci> suc </ci>
                  <ci> Ksuc_sdh </ci>
                </apply>
                <apply>
                  <divide/>
                  <ci> fa </ci>
                  <ci> Kfa_sdh </ci>
                </apply>
              </apply>
            </apply>
          </lambda>
        </math>
      </functionDefinition>
      <functionDefinition metaid="COPASI110" id="Function_for_FUM" name="Function for FUH">
        <annotation>
          <COPASI xmlns="http://www.copasi.org/static/sbml">
            <rdf:RDF xmlns:dcterms="http://purl.org/dc/terms/" xmlns:rdf="http://www.w3.org/1999/02/22-rdf-syntax-ns#">
              <rdf:Description rdf:about="#COPASI110">
                <dcterms:created>
                  <rdf:Description>
                    <dcterms:W3CDTF>2020-09-08T06:55:37Z</dcterms:W3CDTF>
                  </rdf:Description>
                </dcterms:created>
              </rdf:Description>
            </rdf:RDF>
          </COPASI>
        </annotation>
        <math xmlns="http://www.w3.org/1998/Math/MathML">
          <lambda>
            <bvar>
              <ci> Kfa_fum </ci>
            </bvar>
            <bvar>
              <ci> Kmal_fum </ci>
            </bvar>
            <bvar>
              <ci> Vf_fum </ci>
            </bvar>
            <bvar>
              <ci> Vr_fum </ci>
            </bvar>
            <bvar>
              <ci> fa </ci>
            </bvar>
            <bvar>
              <ci> mal </ci>
            </bvar>
            <bvar>
              <ci> Vm </ci>
            </bvar>
            <bvar>
              <ci> k </ci>
            </bvar>
            <apply>
              <divide/>
              <apply>
                <times/>
                <ci> k </ci>
                <ci> Vm </ci>
                <apply>
                  <minus/>
                  <apply>
                    <times/>
                    <ci> Vf_fum </ci>
                    <apply>
                      <divide/>
                      <ci> fa </ci>
                      <ci> Kfa_fum </ci>
                    </apply>
                  </apply>
                  <apply>
                    <times/>
                    <ci> Vr_fum </ci>
                    <apply>
                      <divide/>
                      <ci> mal </ci>
                      <ci> Kmal_fum </ci>
                    </apply>
                  </apply>
                </apply>
              </apply>
              <apply>
                <plus/>
                <cn> 1 </cn>
                <apply>
                  <divide/>
                  <ci> fa </ci>
                  <ci> Kfa_fum </ci>
                </apply>
                <apply>
                  <divide/>
                  <ci> mal </ci>
                  <ci> Kmal_fum </ci>
                </apply>
              </apply>
            </apply>
          </lambda>
        </math>
      </functionDefinition>
      <functionDefinition metaid="COPASI111" id="Function_for_MDH" name="Function for MDE">
        <annotation>
          <COPASI xmlns="http://www.copasi.org/static/sbml">
            <rdf:RDF xmlns:dcterms="http://purl.org/dc/terms/" xmlns:rdf="http://www.w3.org/1999/02/22-rdf-syntax-ns#">
              <rdf:Description rdf:about="#COPASI111">
                <dcterms:created>
                  <rdf:Description>
                    <dcterms:W3CDTF>2020-09-08T06:55:37Z</dcterms:W3CDTF>
                  </rdf:Description>
                </dcterms:created>
              </rdf:Description>
            </rdf:RDF>
          </COPASI>
        </annotation>
        <math xmlns="http://www.w3.org/1998/Math/MathML">
          <lambda>
            <bvar>
              <ci> Kmal_mdh </ci>
            </bvar>
            <bvar>
              <ci> Koaa_mdh </ci>
            </bvar>
            <bvar>
              <ci> Vf_mdh </ci>
            </bvar>
            <bvar>
              <ci> Vr_mdh </ci>
            </bvar>
            <bvar>
              <ci> mal </ci>
            </bvar>
            <bvar>
              <ci> oaa </ci>
            </bvar>
            <bvar>
              <ci> Vm </ci>
            </bvar>
            <bvar>
              <ci> k </ci>
            </bvar>
            <apply>
              <divide/>
              <apply>
                <times/>
                <ci> k </ci>
                <ci> Vm </ci>
                <apply>
                  <minus/>
                  <apply>
                    <times/>
                    <ci> Vf_mdh </ci>
                    <apply>
                      <divide/>
                      <ci> mal </ci>
                      <ci> Kmal_mdh </ci>
                    </apply>
                  </apply>
                  <apply>
                    <times/>
                    <ci> Vr_mdh </ci>
                    <apply>
                      <divide/>
                      <ci> oaa </ci>
                      <ci> Koaa_mdh </ci>
                    </apply>
                  </apply>
                </apply>
              </apply>
              <apply>
                <plus/>
                <cn> 1 </cn>
                <apply>
                  <divide/>
                  <ci> mal </ci>
                  <ci> Kmal_mdh </ci>
                </apply>
                <apply>
                  <divide/>
                  <ci> oaa </ci>
                  <ci> Koaa_mdh </ci>
                </apply>
              </apply>
            </apply>
          </lambda>
        </math>
      </functionDefinition>
      <functionDefinition metaid="COPASI112" id="Uni_Uni_ar_k" name="Uni Uni ar k">
        <annotation>
          <COPASI xmlns="http://www.copasi.org/static/sbml">
            <rdf:RDF xmlns:dcterms="http://purl.org/dc/terms/" xmlns:rdf="http://www.w3.org/1999/02/22-rdf-syntax-ns#">
              <rdf:Description rdf:about="#COPASI112">
                <dcterms:created>
                  <rdf:Description>
                    <dcterms:W3CDTF>2020-03-25T16:26:00Z</dcterms:W3CDTF>
                  </rdf:Description>
                </dcterms:created>
              </rdf:Description>
            </rdf:RDF>
          </COPASI>
        </annotation>
        <math xmlns="http://www.w3.org/1998/Math/MathML">
          <lambda>
            <bvar>
              <ci> k </ci>
            </bvar>
            <bvar>
              <ci> Vf </ci>
            </bvar>
            <bvar>
              <ci> substrate </ci>
            </bvar>
            <bvar>
              <ci> product </ci>
            </bvar>
            <bvar>
              <ci> Keq </ci>
            </bvar>
            <bvar>
              <ci> Kms </ci>
            </bvar>
            <bvar>
              <ci> Kmp </ci>
            </bvar>
            <apply>
              <divide/>
              <apply>
                <times/>
                <ci> k </ci>
                <ci> Vf </ci>
                <apply>
                  <minus/>
                  <ci> substrate </ci>
                  <apply>
                    <divide/>
                    <ci> product </ci>
                    <ci> Keq </ci>
                  </apply>
                </apply>
              </apply>
              <apply>
                <plus/>
                <ci> substrate </ci>
                <apply>
                  <times/>
                  <ci> Kms </ci>
                  <apply>
                    <plus/>
                    <cn> 1 </cn>
                    <apply>
                      <divide/>
                      <ci> product </ci>
                      <ci> Kmp </ci>
                    </apply>
                  </apply>
                </apply>
              </apply>
            </apply>
          </lambda>
        </math>
      </functionDefinition>
      <functionDefinition metaid="COPASI113" id="Function_for_ScAS" name="Function for SS">
        <annotation>
          <COPASI xmlns="http://www.copasi.org/static/sbml">
            <rdf:RDF xmlns:dcterms="http://purl.org/dc/terms/" xmlns:rdf="http://www.w3.org/1999/02/22-rdf-syntax-ns#">
              <rdf:Description rdf:about="#COPASI113">
                <dcterms:created>
                  <rdf:Description>
                    <dcterms:W3CDTF>2020-09-08T06:55:37Z</dcterms:W3CDTF>
                  </rdf:Description>
                </dcterms:created>
              </rdf:Description>
            </rdf:RDF>
          </COPASI>
        </annotation>
        <math xmlns="http://www.w3.org/1998/Math/MathML">
          <lambda>
            <bvar>
              <ci> Ksca_scas </ci>
            </bvar>
            <bvar>
              <ci> Ksuc_scas </ci>
            </bvar>
            <bvar>
              <ci> Vf_scas </ci>
            </bvar>
            <bvar>
              <ci> Vr_scas </ci>
            </bvar>
            <bvar>
              <ci> sca </ci>
            </bvar>
            <bvar>
              <ci> suc </ci>
            </bvar>
            <bvar>
              <ci> Vm </ci>
            </bvar>
            <bvar>
              <ci> k </ci>
            </bvar>
            <apply>
              <divide/>
              <apply>
                <times/>
                <ci> k </ci>
                <ci> Vm </ci>
                <apply>
                  <minus/>
                  <apply>
                    <times/>
                    <ci> Vf_scas </ci>
                    <apply>
                      <divide/>
                      <ci> sca </ci>
                      <ci> Ksca_scas </ci>
                    </apply>
                  </apply>
                  <apply>
                    <times/>
                    <ci> Vr_scas </ci>
                    <apply>
                      <divide/>
                      <ci> suc </ci>
                      <ci> Ksuc_scas </ci>
                    </apply>
                  </apply>
                </apply>
              </apply>
              <apply>
                <plus/>
                <cn> 1 </cn>
                <apply>
                  <divide/>
                  <ci> sca </ci>
                  <ci> Ksca_scas </ci>
                </apply>
                <apply>
                  <divide/>
                  <ci> suc </ci>
                  <ci> Ksuc_scas </ci>
                </apply>
              </apply>
            </apply>
          </lambda>
        </math>
      </functionDefinition>
      <functionDefinition metaid="COPASI114" id="Function_for_CS" name="Function for CS">
        <annotation>
          <COPASI xmlns="http://www.copasi.org/static/sbml">
            <rdf:RDF xmlns:dcterms="http://purl.org/dc/terms/" xmlns:rdf="http://www.w3.org/1999/02/22-rdf-syntax-ns#">
              <rdf:Description rdf:about="#COPASI114">
                <dcterms:created>
                  <rdf:Description>
                    <dcterms:W3CDTF>2020-09-08T06:55:37Z</dcterms:W3CDTF>
                  </rdf:Description>
                </dcterms:created>
              </rdf:Description>
            </rdf:RDF>
          </COPASI>
        </annotation>
        <math xmlns="http://www.w3.org/1998/Math/MathML">
          <lambda>
            <bvar>
              <ci> Kaca_cs </ci>
            </bvar>
            <bvar>
              <ci> Kcit_cs </ci>
            </bvar>
            <bvar>
              <ci> Kcoa_cs </ci>
            </bvar>
            <bvar>
              <ci> Koaa_cs </ci>
            </bvar>
            <bvar>
              <ci> Vf_cs </ci>
            </bvar>
            <bvar>
              <ci> Vr_cs </ci>
            </bvar>
            <bvar>
              <ci> aca </ci>
            </bvar>
            <bvar>
              <ci> cit </ci>
            </bvar>
            <bvar>
              <ci> coa </ci>
            </bvar>
            <bvar>
              <ci> oaa </ci>
            </bvar>
            <bvar>
              <ci> Vm </ci>
            </bvar>
            <bvar>
              <ci> k </ci>
            </bvar>
            <apply>
              <divide/>
              <apply>
                <times/>
                <ci> k </ci>
                <ci> Vm </ci>
                <apply>
                  <minus/>
                  <apply>
                    <times/>
                    <ci> Vf_cs </ci>
                    <apply>
                      <divide/>
                      <ci> aca </ci>
                      <ci> Kaca_cs </ci>
                    </apply>
                    <apply>
                      <divide/>
                      <ci> oaa </ci>
                      <ci> Koaa_cs </ci>
                    </apply>
                  </apply>
                  <apply>
                    <times/>
                    <ci> Vr_cs </ci>
                    <apply>
                      <divide/>
                      <ci> coa </ci>
                      <ci> Kcoa_cs </ci>
                    </apply>
                    <apply>
                      <divide/>
                      <ci> cit </ci>
                      <ci> Kcit_cs </ci>
                    </apply>
                  </apply>
                </apply>
              </apply>
              <apply>
                <times/>
                <apply>
                  <plus/>
                  <cn> 1 </cn>
                  <apply>
                    <divide/>
                    <ci> aca </ci>
                    <ci> Kaca_cs </ci>
                  </apply>
                  <apply>
                    <divide/>
                    <ci> coa </ci>
                    <ci> Kcoa_cs </ci>
                  </apply>
                </apply>
                <apply>
                  <plus/>
                  <cn> 1 </cn>
                  <apply>
                    <divide/>
                    <ci> oaa </ci>
                    <ci> Koaa_cs </ci>
                  </apply>
                  <apply>
                    <divide/>
                    <ci> cit </ci>
                    <ci> Kcit_cs </ci>
                  </apply>
                </apply>
              </apply>
            </apply>
          </lambda>
        </math>
      </functionDefinition>
      <functionDefinition metaid="COPASI115" id="Passive_defusion" name="Passive defusion">
        <annotation>
          <COPASI xmlns="http://www.copasi.org/static/sbml">
            <rdf:RDF xmlns:rdf="http://www.w3.org/1999/02/22-rdf-syntax-ns#"/>
          </COPASI>
        </annotation>
        <math xmlns="http://www.w3.org/1998/Math/MathML">
          <lambda>
            <bvar>
              <ci> V </ci>
            </bvar>
            <bvar>
              <ci> S </ci>
            </bvar>
            <bvar>
              <ci> P </ci>
            </bvar>
            <apply>
              <times/>
              <ci> V </ci>
              <apply>
                <minus/>
                <ci> S </ci>
                <ci> P </ci>
              </apply>
            </apply>
          </lambda>
        </math>
      </functionDefinition>
      <functionDefinition metaid="COPASI116" id="Function_for_aldolase" name="Function for aldolase">
        <annotation>
          <COPASI xmlns="http://www.copasi.org/static/sbml">
            <rdf:RDF xmlns:dcterms="http://purl.org/dc/terms/" xmlns:rdf="http://www.w3.org/1999/02/22-rdf-syntax-ns#">
              <rdf:Description rdf:about="#COPASI116">
                <dcterms:created>
                  <rdf:Description>
                    <dcterms:W3CDTF>2021-07-06T09:58:44Z</dcterms:W3CDTF>
                  </rdf:Description>
                </dcterms:created>
              </rdf:Description>
            </rdf:RDF>
          </COPASI>
        </annotation>
        <math xmlns="http://www.w3.org/1998/Math/MathML">
          <lambda>
            <bvar>
              <ci> Vf </ci>
            </bvar>
            <bvar>
              <ci> f16bp </ci>
            </bvar>
            <bvar>
              <ci> Kf16bp </ci>
            </bvar>
            <bvar>
              <ci> dhap </ci>
            </bvar>
            <bvar>
              <ci> gap </ci>
            </bvar>
            <bvar>
              <ci> Keq </ci>
            </bvar>
            <bvar>
              <ci> Kdhap </ci>
            </bvar>
            <bvar>
              <ci> Kgap </ci>
            </bvar>
            <bvar>
              <ci> k </ci>
            </bvar>
            <apply>
              <times/>
              <ci> k </ci>
              <apply>
                <divide/>
                <apply>
                  <times/>
                  <apply>
                    <divide/>
                    <apply>
                      <times/>
                      <ci> Vf </ci>
                      <ci> f16bp </ci>
                    </apply>
                    <ci> Kf16bp </ci>
                  </apply>
                  <apply>
                    <minus/>
                    <cn> 1 </cn>
                    <apply>
                      <divide/>
                      <apply>
                        <times/>
                        <ci> dhap </ci>
                        <ci> gap </ci>
                      </apply>
                      <apply>
                        <times/>
                        <ci> Keq </ci>
                        <ci> f16bp </ci>
                      </apply>
                    </apply>
                  </apply>
                </apply>
                <apply>
                  <plus/>
                  <cn> 1 </cn>
                  <apply>
                    <divide/>
                    <ci> dhap </ci>
                    <ci> Kdhap </ci>
                  </apply>
                  <apply>
                    <divide/>
                    <ci> f16bp </ci>
                    <ci> Kf16bp </ci>
                  </apply>
                  <apply>
                    <divide/>
                    <ci> gap </ci>
                    <ci> Kgap </ci>
                  </apply>
                  <apply>
                    <divide/>
                    <apply>
                      <times/>
                      <ci> dhap </ci>
                      <ci> gap </ci>
                    </apply>
                    <apply>
                      <times/>
                      <ci> Kdhap </ci>
                      <ci> Kgap </ci>
                    </apply>
                  </apply>
                </apply>
              </apply>
            </apply>
          </lambda>
        </math>
      </functionDefinition>
      <functionDefinition metaid="COPASI117" id="function_for_glucose_transport" name="function for glucose transport">
        <annotation>
          <COPASI xmlns="http://www.copasi.org/static/sbml">
            <rdf:RDF xmlns:rdf="http://www.w3.org/1999/02/22-rdf-syntax-ns#"/>
          </COPASI>
        </annotation>
        <math xmlns="http://www.w3.org/1998/Math/MathML">
          <lambda>
            <bvar>
              <ci> VmGLT </ci>
            </bvar>
            <bvar>
              <ci> KmGLTGLCo </ci>
            </bvar>
            <bvar>
              <ci> GLCo </ci>
            </bvar>
            <bvar>
              <ci> GLCi </ci>
            </bvar>
            <bvar>
              <ci> KeqGLT </ci>
            </bvar>
            <bvar>
              <ci> KmGLTGLCi </ci>
            </bvar>
            <apply>
              <divide/>
              <apply>
                <times/>
                <apply>
                  <divide/>
                  <ci> VmGLT </ci>
                  <ci> KmGLTGLCo </ci>
                </apply>
                <apply>
                  <minus/>
                  <ci> GLCo </ci>
                  <apply>
                    <divide/>
                    <ci> GLCi </ci>
                    <ci> KeqGLT </ci>
                  </apply>
                </apply>
              </apply>
              <apply>
                <plus/>
                <cn> 1 </cn>
                <apply>
                  <divide/>
                  <ci> GLCo </ci>
                  <ci> KmGLTGLCo </ci>
                </apply>
                <apply>
                  <divide/>
                  <ci> GLCi </ci>
                  <ci> KmGLTGLCi </ci>
                </apply>
                <apply>
                  <divide/>
                  <apply>
                    <times/>
                    <cn> 0.91 </cn>
                    <ci> GLCo </ci>
                    <ci> GLCi </ci>
                  </apply>
                  <apply>
                    <times/>
                    <ci> KmGLTGLCo </ci>
                    <ci> KmGLTGLCi </ci>
                  </apply>
                </apply>
              </apply>
            </apply>
          </lambda>
        </math>
      </functionDefinition>
      <functionDefinition metaid="COPASI118" id="Transport_Michaelis_Menten" name="Transport Michaelis-Menten">
        <annotation>
          <COPASI xmlns="http://www.copasi.org/static/sbml">
            <rdf:RDF xmlns:rdf="http://www.w3.org/1999/02/22-rdf-syntax-ns#"/>
          </COPASI>
        </annotation>
        <math xmlns="http://www.w3.org/1998/Math/MathML">
          <lambda>
            <bvar>
              <ci> k </ci>
            </bvar>
            <bvar>
              <ci> V </ci>
            </bvar>
            <bvar>
              <ci> substrate </ci>
            </bvar>
            <bvar>
              <ci> Km </ci>
            </bvar>
            <apply>
              <divide/>
              <apply>
                <times/>
                <ci> k </ci>
                <ci> V </ci>
                <ci> substrate </ci>
              </apply>
              <apply>
                <plus/>
                <ci> Km </ci>
                <ci> substrate </ci>
              </apply>
            </apply>
          </lambda>
        </math>
      </functionDefinition>
      <functionDefinition metaid="COPASI119" id="Uni_Bi_generalised_Hill_s_equation" name="Uni Bi generalised Hill&apos;s equation">
        <annotation>
          <COPASI xmlns="http://www.copasi.org/static/sbml">
            <rdf:RDF xmlns:dcterms="http://purl.org/dc/terms/" xmlns:rdf="http://www.w3.org/1999/02/22-rdf-syntax-ns#">
              <rdf:Description rdf:about="#COPASI119">
                <dcterms:created>
                  <rdf:Description>
                    <dcterms:W3CDTF>2021-07-15T13:33:04Z</dcterms:W3CDTF>
                  </rdf:Description>
                </dcterms:created>
              </rdf:Description>
            </rdf:RDF>
          </COPASI>
        </annotation>
        <math xmlns="http://www.w3.org/1998/Math/MathML">
          <lambda>
            <bvar>
              <ci> Vf </ci>
            </bvar>
            <bvar>
              <ci> substrate </ci>
            </bvar>
            <bvar>
              <ci> Ks </ci>
            </bvar>
            <bvar>
              <ci> product1 </ci>
            </bvar>
            <bvar>
              <ci> product2 </ci>
            </bvar>
            <bvar>
              <ci> Keq </ci>
            </bvar>
            <bvar>
              <ci> Kp2 </ci>
            </bvar>
            <bvar>
              <ci> Kp1 </ci>
            </bvar>
            <bvar>
              <ci> k </ci>
            </bvar>
            <apply>
              <divide/>
              <apply>
                <times/>
                <ci> k </ci>
                <ci> Vf </ci>
                <apply>
                  <divide/>
                  <ci> substrate </ci>
                  <ci> Ks </ci>
                </apply>
                <apply>
                  <minus/>
                  <cn> 1 </cn>
                  <apply>
                    <divide/>
                    <apply>
                      <times/>
                      <ci> product1 </ci>
                      <ci> product2 </ci>
                    </apply>
                    <apply>
                      <times/>
                      <ci> substrate </ci>
                      <ci> Keq </ci>
                    </apply>
                  </apply>
                </apply>
              </apply>
              <apply>
                <plus/>
                <cn> 1 </cn>
                <apply>
                  <divide/>
                  <ci> substrate </ci>
                  <ci> Ks </ci>
                </apply>
                <apply>
                  <divide/>
                  <ci> product1 </ci>
                  <ci> Kp1 </ci>
                </apply>
                <apply>
                  <divide/>
                  <ci> product2 </ci>
                  <ci> Kp2 </ci>
                </apply>
                <apply>
                  <divide/>
                  <apply>
                    <times/>
                    <ci> product1 </ci>
                    <ci> product2 </ci>
                  </apply>
                  <apply>
                    <times/>
                    <ci> Kp1 </ci>
                    <ci> Kp2 </ci>
                  </apply>
                </apply>
              </apply>
            </apply>
          </lambda>
        </math>
      </functionDefinition>
      <functionDefinition metaid="COPASI120" id="Rate_Law_for_22__EC_1_2_1_104_PDH" name="Rate Law for 22. EC 1.2.1.104 PDH">
        <annotation>
          <COPASI xmlns="http://www.copasi.org/static/sbml">
            <rdf:RDF xmlns:rdf="http://www.w3.org/1999/02/22-rdf-syntax-ns#"/>
          </COPASI>
        </annotation>
        <math xmlns="http://www.w3.org/1998/Math/MathML">
          <lambda>
            <bvar>
              <ci> V </ci>
            </bvar>
            <bvar>
              <ci> substrate </ci>
            </bvar>
            <bvar>
              <ci> Km </ci>
            </bvar>
            <bvar>
              <ci> inhibitor </ci>
            </bvar>
            <bvar>
              <ci> Ki </ci>
            </bvar>
            <bvar>
              <ci> k </ci>
            </bvar>
            <apply>
              <divide/>
              <apply>
                <times/>
                <ci> k </ci>
                <ci> V </ci>
                <ci> substrate </ci>
              </apply>
              <apply>
                <times/>
                <apply>
                  <plus/>
                  <ci> Km </ci>
                  <ci> substrate </ci>
                </apply>
                <apply>
                  <plus/>
                  <cn> 1 </cn>
                  <apply>
                    <divide/>
                    <ci> inhibitor </ci>
                    <ci> Ki </ci>
                  </apply>
                </apply>
              </apply>
            </apply>
          </lambda>
        </math>
      </functionDefinition>
    </listOfFunctionDefinitions>
    <listOfUnitDefinitions>
      <unitDefinition id="length" name="length">
        <listOfUnits>
          <unit kind="metre" exponent="1" scale="0" multiplier="1"/>
        </listOfUnits>
      </unitDefinition>
      <unitDefinition id="area" name="area">
        <listOfUnits>
          <unit kind="metre" exponent="2" scale="0" multiplier="1"/>
        </listOfUnits>
      </unitDefinition>
      <unitDefinition id="volume" name="volume">
        <listOfUnits>
          <unit kind="litre" exponent="1" scale="0" multiplier="1"/>
        </listOfUnits>
      </unitDefinition>
      <unitDefinition id="time" name="time">
        <listOfUnits>
          <unit kind="second" exponent="1" scale="-3" multiplier="60"/>
        </listOfUnits>
      </unitDefinition>
      <unitDefinition id="substance" name="substance">
        <listOfUnits>
          <unit kind="mole" exponent="1" scale="-3" multiplier="1"/>
        </listOfUnits>
      </unitDefinition>
    </listOfUnitDefinitions>
    <listOfCompartments>
      <compartment metaid="COPASI1" id="extracellular" name="extracellular" spatialDimensions="3" size="1" constant="true">
        <annotation>
          <COPASI xmlns="http://www.copasi.org/static/sbml">
            <rdf:RDF xmlns:dcterms="http://purl.org/dc/terms/" xmlns:rdf="http://www.w3.org/1999/02/22-rdf-syntax-ns#">
              <rdf:Description rdf:about="#COPASI1">
                <dcterms:created>
                  <rdf:Description>
                    <dcterms:W3CDTF>2020-03-18T18:57:36Z</dcterms:W3CDTF>
                  </rdf:Description>
                </dcterms:created>
              </rdf:Description>
            </rdf:RDF>
          </COPASI>
        </annotation>
      </compartment>
      <compartment metaid="COPASI2" id="cell" name="cytosol" spatialDimensions="3" size="1" constant="true">
        <annotation>
          <COPASI xmlns="http://www.copasi.org/static/sbml">
            <rdf:RDF xmlns:dcterms="http://purl.org/dc/terms/" xmlns:rdf="http://www.w3.org/1999/02/22-rdf-syntax-ns#">
              <rdf:Description rdf:about="#COPASI2">
                <dcterms:created>
                  <rdf:Description>
                    <dcterms:W3CDTF>2020-03-18T18:57:38Z</dcterms:W3CDTF>
                  </rdf:Description>
                </dcterms:created>
              </rdf:Description>
            </rdf:RDF>
          </COPASI>
        </annotation>
      </compartment>
      <compartment metaid="COPASI3" id="mitochondria" name="mitochondria" spatialDimensions="3" size="0.01" constant="true">
        <annotation>
          <COPASI xmlns="http://www.copasi.org/static/sbml">
            <rdf:RDF xmlns:dcterms="http://purl.org/dc/terms/" xmlns:rdf="http://www.w3.org/1999/02/22-rdf-syntax-ns#">
              <rdf:Description rdf:about="#COPASI3">
                <dcterms:created>
                  <rdf:Description>
                    <dcterms:W3CDTF>2021-06-15T09:32:22Z</dcterms:W3CDTF>
                  </rdf:Description>
                </dcterms:created>
              </rdf:Description>
            </rdf:RDF>
          </COPASI>
        </annotation>
      </compartment>
    </listOfCompartments>
    <listOfSpecies>
      <species metaid="COPASI4" id="glucose_ex" name="glucose[ex]" compartment="extracellular" initialConcentration="50" boundaryCondition="true" constant="true">
        <annotation>
          <COPASI xmlns="http://www.copasi.org/static/sbml">
            <rdf:RDF xmlns:dcterms="http://purl.org/dc/terms/" xmlns:rdf="http://www.w3.org/1999/02/22-rdf-syntax-ns#">
              <rdf:Description rdf:about="#COPASI4">
                <dcterms:created>
                  <rdf:Description>
                    <dcterms:W3CDTF>2020-03-24T09:32:07Z</dcterms:W3CDTF>
                  </rdf:Description>
                </dcterms:created>
              </rdf:Description>
            </rdf:RDF>
          </COPASI>
        </annotation>
      </species>
      <species metaid="COPASI5" id="glucose_6_phosphate_c" name="glucose-6-phosphate[c]" compartment="cell" initialConcentration="0.000929262492718138" boundaryCondition="false" constant="false">
        <annotation>
          <COPASI xmlns="http://www.copasi.org/static/sbml">
            <rdf:RDF xmlns:dcterms="http://purl.org/dc/terms/" xmlns:rdf="http://www.w3.org/1999/02/22-rdf-syntax-ns#">
              <rdf:Description rdf:about="#COPASI5">
                <dcterms:created>
                  <rdf:Description>
                    <dcterms:W3CDTF>2020-03-24T09:32:07Z</dcterms:W3CDTF>
                  </rdf:Description>
                </dcterms:created>
              </rdf:Description>
            </rdf:RDF>
          </COPASI>
        </annotation>
      </species>
      <species metaid="COPASI6" id="fructose_6_phosphate_c" name="fructose-6-phosphate[c]" compartment="cell" initialConcentration="0.000433681725753768" boundaryCondition="false" constant="false">
        <annotation>
          <COPASI xmlns="http://www.copasi.org/static/sbml">
            <rdf:RDF xmlns:dcterms="http://purl.org/dc/terms/" xmlns:rdf="http://www.w3.org/1999/02/22-rdf-syntax-ns#">
              <rdf:Description rdf:about="#COPASI6">
                <dcterms:created>
                  <rdf:Description>
                    <dcterms:W3CDTF>2020-03-24T09:32:07Z</dcterms:W3CDTF>
                  </rdf:Description>
                </dcterms:created>
              </rdf:Description>
            </rdf:RDF>
          </COPASI>
        </annotation>
      </species>
      <species metaid="COPASI7" id="dihydroxyacetone_phosphate_c" name="dihydroxyacetone-phosphate[c]" compartment="cell" initialConcentration="0.486966576029798" boundaryCondition="false" constant="false">
        <annotation>
          <COPASI xmlns="http://www.copasi.org/static/sbml">
            <rdf:RDF xmlns:dcterms="http://purl.org/dc/terms/" xmlns:rdf="http://www.w3.org/1999/02/22-rdf-syntax-ns#">
              <rdf:Description rdf:about="#COPASI7">
                <dcterms:created>
                  <rdf:Description>
                    <dcterms:W3CDTF>2020-03-24T09:32:07Z</dcterms:W3CDTF>
                  </rdf:Description>
                </dcterms:created>
              </rdf:Description>
            </rdf:RDF>
          </COPASI>
        </annotation>
      </species>
      <species metaid="COPASI8" id="fructose_1_6_biphosphate_c" name="fructose-1,6-biphosphate[c]" compartment="cell" initialConcentration="0.128957806431857" boundaryCondition="false" constant="false">
        <annotation>
          <COPASI xmlns="http://www.copasi.org/static/sbml">
            <rdf:RDF xmlns:dcterms="http://purl.org/dc/terms/" xmlns:rdf="http://www.w3.org/1999/02/22-rdf-syntax-ns#">
              <rdf:Description rdf:about="#COPASI8">
                <dcterms:created>
                  <rdf:Description>
                    <dcterms:W3CDTF>2020-03-24T09:32:07Z</dcterms:W3CDTF>
                  </rdf:Description>
                </dcterms:created>
              </rdf:Description>
            </rdf:RDF>
          </COPASI>
        </annotation>
      </species>
      <species metaid="COPASI9" id="glyceraldehyde_3_phosphate_c" name="glyceraldehyde-3-phosphate[c]" compartment="cell" initialConcentration="0.0233507854417218" boundaryCondition="false" constant="false">
        <annotation>
          <COPASI xmlns="http://www.copasi.org/static/sbml">
            <rdf:RDF xmlns:dcterms="http://purl.org/dc/terms/" xmlns:rdf="http://www.w3.org/1999/02/22-rdf-syntax-ns#">
              <rdf:Description rdf:about="#COPASI9">
                <dcterms:created>
                  <rdf:Description>
                    <dcterms:W3CDTF>2020-03-24T09:32:07Z</dcterms:W3CDTF>
                  </rdf:Description>
                </dcterms:created>
              </rdf:Description>
            </rdf:RDF>
          </COPASI>
        </annotation>
      </species>
      <species metaid="COPASI10" id="_1_3_bisphosphoglyceratec_c" name="1,3-bisphosphoglyceratec[c]" compartment="cell" initialConcentration="0.000183659701439498" boundaryCondition="false" constant="false">
        <annotation>
          <COPASI xmlns="http://www.copasi.org/static/sbml">
            <rdf:RDF xmlns:dcterms="http://purl.org/dc/terms/" xmlns:rdf="http://www.w3.org/1999/02/22-rdf-syntax-ns#">
              <rdf:Description rdf:about="#COPASI10">
                <dcterms:created>
                  <rdf:Description>
                    <dcterms:W3CDTF>2020-03-24T09:32:07Z</dcterms:W3CDTF>
                  </rdf:Description>
                </dcterms:created>
              </rdf:Description>
            </rdf:RDF>
          </COPASI>
        </annotation>
      </species>
      <species metaid="COPASI11" id="_2_phosphoglycerate_c" name="2-phosphoglycerate[c]" compartment="cell" initialConcentration="6.62113397204593e-05" boundaryCondition="false" constant="false">
        <annotation>
          <COPASI xmlns="http://www.copasi.org/static/sbml">
            <rdf:RDF xmlns:dcterms="http://purl.org/dc/terms/" xmlns:rdf="http://www.w3.org/1999/02/22-rdf-syntax-ns#">
              <rdf:Description rdf:about="#COPASI11">
                <dcterms:created>
                  <rdf:Description>
                    <dcterms:W3CDTF>2020-03-24T09:32:07Z</dcterms:W3CDTF>
                  </rdf:Description>
                </dcterms:created>
              </rdf:Description>
            </rdf:RDF>
          </COPASI>
        </annotation>
      </species>
      <species metaid="COPASI12" id="_3_phosphoglycerate_c" name="3-phosphoglycerate[c]" compartment="cell" initialConcentration="0.327942597162979" boundaryCondition="false" constant="false">
        <annotation>
          <COPASI xmlns="http://www.copasi.org/static/sbml">
            <rdf:RDF xmlns:dcterms="http://purl.org/dc/terms/" xmlns:rdf="http://www.w3.org/1999/02/22-rdf-syntax-ns#">
              <rdf:Description rdf:about="#COPASI12">
                <dcterms:created>
                  <rdf:Description>
                    <dcterms:W3CDTF>2020-03-24T09:32:07Z</dcterms:W3CDTF>
                  </rdf:Description>
                </dcterms:created>
              </rdf:Description>
            </rdf:RDF>
          </COPASI>
        </annotation>
      </species>
      <species metaid="COPASI13" id="phosphoenolpyruvate_c" name="phosphoenolpyruvate[c]" compartment="cell" initialConcentration="5.29306277504496e-05" boundaryCondition="false" constant="false">
        <annotation>
          <COPASI xmlns="http://www.copasi.org/static/sbml">
            <rdf:RDF xmlns:dcterms="http://purl.org/dc/terms/" xmlns:rdf="http://www.w3.org/1999/02/22-rdf-syntax-ns#">
              <rdf:Description rdf:about="#COPASI13">
                <dcterms:created>
                  <rdf:Description>
                    <dcterms:W3CDTF>2020-03-24T09:32:07Z</dcterms:W3CDTF>
                  </rdf:Description>
                </dcterms:created>
              </rdf:Description>
            </rdf:RDF>
          </COPASI>
        </annotation>
      </species>
      <species metaid="COPASI14" id="pyruvate_c" name="pyruvate[c]" compartment="cell" initialConcentration="0.0107139239999673" boundaryCondition="false" constant="false">
        <annotation>
          <COPASI xmlns="http://www.copasi.org/static/sbml">
            <rdf:RDF xmlns:dcterms="http://purl.org/dc/terms/" xmlns:rdf="http://www.w3.org/1999/02/22-rdf-syntax-ns#">
              <rdf:Description rdf:about="#COPASI14">
                <dcterms:created>
                  <rdf:Description>
                    <dcterms:W3CDTF>2020-03-24T09:32:07Z</dcterms:W3CDTF>
                  </rdf:Description>
                </dcterms:created>
              </rdf:Description>
            </rdf:RDF>
          </COPASI>
        </annotation>
      </species>
      <species metaid="COPASI15" id="acetyl_CoA_c" name="acetyl-CoA[c]" compartment="cell" initialConcentration="1" boundaryCondition="true" constant="true">
        <annotation>
          <COPASI xmlns="http://www.copasi.org/static/sbml">
            <rdf:RDF xmlns:dcterms="http://purl.org/dc/terms/" xmlns:rdf="http://www.w3.org/1999/02/22-rdf-syntax-ns#">
              <rdf:Description rdf:about="#COPASI15">
                <dcterms:created>
                  <rdf:Description>
                    <dcterms:W3CDTF>2020-03-24T09:32:07Z</dcterms:W3CDTF>
                  </rdf:Description>
                </dcterms:created>
              </rdf:Description>
            </rdf:RDF>
          </COPASI>
        </annotation>
      </species>
      <species metaid="COPASI16" id="acetaldehyde_c" name="acetaldehyde[c]" compartment="cell" initialConcentration="1.28488191581944e-17" boundaryCondition="false" constant="false">
        <annotation>
          <COPASI xmlns="http://www.copasi.org/static/sbml">
            <rdf:RDF xmlns:dcterms="http://purl.org/dc/terms/" xmlns:rdf="http://www.w3.org/1999/02/22-rdf-syntax-ns#">
              <rdf:Description rdf:about="#COPASI16">
                <dcterms:created>
                  <rdf:Description>
                    <dcterms:W3CDTF>2020-11-29T10:37:26Z</dcterms:W3CDTF>
                  </rdf:Description>
                </dcterms:created>
              </rdf:Description>
            </rdf:RDF>
          </COPASI>
        </annotation>
      </species>
      <species metaid="COPASI17" id="ethanol_ex" name="ethanol[ex]" compartment="extracellular" initialConcentration="0" boundaryCondition="true" constant="true">
        <annotation>
          <COPASI xmlns="http://www.copasi.org/static/sbml">
            <rdf:RDF xmlns:dcterms="http://purl.org/dc/terms/" xmlns:rdf="http://www.w3.org/1999/02/22-rdf-syntax-ns#">
              <rdf:Description rdf:about="#COPASI17">
                <dcterms:created>
                  <rdf:Description>
                    <dcterms:W3CDTF>2020-11-29T10:37:26Z</dcterms:W3CDTF>
                  </rdf:Description>
                </dcterms:created>
              </rdf:Description>
            </rdf:RDF>
          </COPASI>
        </annotation>
      </species>
      <species metaid="COPASI18" id="ethanol_c" name="ethanol[c]" compartment="cell" initialConcentration="1.16592308156576e-13" boundaryCondition="false" constant="false">
        <annotation>
          <COPASI xmlns="http://www.copasi.org/static/sbml">
            <rdf:RDF xmlns:dcterms="http://purl.org/dc/terms/" xmlns:rdf="http://www.w3.org/1999/02/22-rdf-syntax-ns#">
              <rdf:Description rdf:about="#COPASI18">
                <dcterms:created>
                  <rdf:Description>
                    <dcterms:W3CDTF>2020-11-29T10:52:31Z</dcterms:W3CDTF>
                  </rdf:Description>
                </dcterms:created>
              </rdf:Description>
            </rdf:RDF>
          </COPASI>
        </annotation>
      </species>
      <species metaid="COPASI19" id="glycerol_ex" name="glycerol[ex]" compartment="extracellular" initialConcentration="0" boundaryCondition="true" constant="true">
        <annotation>
          <COPASI xmlns="http://www.copasi.org/static/sbml">
            <rdf:RDF xmlns:dcterms="http://purl.org/dc/terms/" xmlns:rdf="http://www.w3.org/1999/02/22-rdf-syntax-ns#">
              <rdf:Description rdf:about="#COPASI19">
                <dcterms:created>
                  <rdf:Description>
                    <dcterms:W3CDTF>2021-01-27T04:41:52Z</dcterms:W3CDTF>
                  </rdf:Description>
                </dcterms:created>
              </rdf:Description>
            </rdf:RDF>
          </COPASI>
        </annotation>
      </species>
      <species metaid="COPASI20" id="glycerol_c" name="glycerol[c]" compartment="cell" initialConcentration="0.00977802773441843" boundaryCondition="false" constant="false">
        <annotation>
          <COPASI xmlns="http://www.copasi.org/static/sbml">
            <rdf:RDF xmlns:dcterms="http://purl.org/dc/terms/" xmlns:rdf="http://www.w3.org/1999/02/22-rdf-syntax-ns#">
              <rdf:Description rdf:about="#COPASI20">
                <dcterms:created>
                  <rdf:Description>
                    <dcterms:W3CDTF>2021-01-27T04:55:42Z</dcterms:W3CDTF>
                  </rdf:Description>
                </dcterms:created>
              </rdf:Description>
            </rdf:RDF>
          </COPASI>
        </annotation>
      </species>
      <species metaid="COPASI21" id="glycerol_3_phosphate_c" name="glycerol-3-phosphate[c]" compartment="cell" initialConcentration="8.11605980243226" boundaryCondition="false" constant="false">
        <annotation>
          <COPASI xmlns="http://www.copasi.org/static/sbml">
            <rdf:RDF xmlns:dcterms="http://purl.org/dc/terms/" xmlns:rdf="http://www.w3.org/1999/02/22-rdf-syntax-ns#">
              <rdf:Description rdf:about="#COPASI21">
                <dcterms:created>
                  <rdf:Description>
                    <dcterms:W3CDTF>2021-02-02T10:21:53Z</dcterms:W3CDTF>
                  </rdf:Description>
                </dcterms:created>
              </rdf:Description>
            </rdf:RDF>
          </COPASI>
        </annotation>
      </species>
      <species metaid="COPASI22" sboTerm="SBO:0000247" id="citrate_c" name="citrate[c]" compartment="cell" initialConcentration="9.97738060556378" boundaryCondition="false" constant="false">
        <annotation>
          <rdf:RDF xmlns:rdf="http://www.w3.org/1999/02/22-rdf-syntax-ns#" xmlns:dc="http://purl.org/dc/elements/1.1/" xmlns:dcterms="http://purl.org/dc/terms/" xmlns:vCard="http://www.w3.org/2001/vcard-rdf/3.0#" xmlns:bqbiol="http://biomodels.net/biology-qualifiers/" xmlns:bqmodel="http://biomodels.net/model-qualifiers/">
            <rdf:Description rdf:about="#COPASI22">
              <bqbiol:is>
                <rdf:Bag>
                  <rdf:li rdf:resource="http://identifiers.org/sbo/SBO:0000247"/>
                </rdf:Bag>
              </bqbiol:is>
              <bqbiol:isVersionOf>
                <rdf:Bag>
                  <rdf:li rdf:resource="http://identifiers.org/kegg.compound/C00158"/>
                </rdf:Bag>
              </bqbiol:isVersionOf>
              <bqbiol:isVersionOf>
                <rdf:Bag>
                  <rdf:li rdf:resource="http://identifiers.org/chebi/CHEBI:30769"/>
                </rdf:Bag>
              </bqbiol:isVersionOf>
            </rdf:Description>
          </rdf:RDF>
          <COPASI xmlns="http://www.copasi.org/static/sbml">
            <rdf:RDF xmlns:CopasiMT="http://www.copasi.org/RDF/MiriamTerms#" xmlns:rdf="http://www.w3.org/1999/02/22-rdf-syntax-ns#">
              <rdf:Description rdf:about="#COPASI22">
                <CopasiMT:is rdf:resource="urn:miriam:sbo:SBO:0000247"/>
                <CopasiMT:isVersionOf>
                  <rdf:Bag>
                    <rdf:li rdf:resource="http://identifiers.org/kegg.compound/C00158"/>
                    <rdf:li rdf:resource="http://identifiers.org/obo.chebi/CHEBI:30769"/>
                  </rdf:Bag>
                </CopasiMT:isVersionOf>
              </rdf:Description>
            </rdf:RDF>
          </COPASI>
        </annotation>
      </species>
      <species metaid="COPASI23" id="acetyl_CoA_m" name="acetyl-CoA[m]" compartment="mitochondria" initialConcentration="0.00045488882934351" boundaryCondition="false" constant="false">
        <annotation>
          <COPASI xmlns="http://www.copasi.org/static/sbml">
            <rdf:RDF xmlns:dcterms="http://purl.org/dc/terms/" xmlns:rdf="http://www.w3.org/1999/02/22-rdf-syntax-ns#">
              <rdf:Description rdf:about="#COPASI23">
                <dcterms:created>
                  <rdf:Description>
                    <dcterms:W3CDTF>2021-06-15T09:39:53Z</dcterms:W3CDTF>
                  </rdf:Description>
                </dcterms:created>
              </rdf:Description>
            </rdf:RDF>
          </COPASI>
        </annotation>
      </species>
      <species metaid="COPASI24" id="citrate_m" name="citrate[m]" compartment="mitochondria" initialConcentration="0.0121982289881525" boundaryCondition="false" constant="false">
        <annotation>
          <COPASI xmlns="http://www.copasi.org/static/sbml">
            <rdf:RDF xmlns:dcterms="http://purl.org/dc/terms/" xmlns:rdf="http://www.w3.org/1999/02/22-rdf-syntax-ns#">
              <rdf:Description rdf:about="#Metabolite_33">
                <dcterms:created>
                  <rdf:Description>
                    <dcterms:W3CDTF>2021-06-15T09:39:53Z</dcterms:W3CDTF>
                  </rdf:Description>
                </dcterms:created>
              </rdf:Description>
            </rdf:RDF>
          </COPASI>
        </annotation>
      </species>
      <species metaid="COPASI25" id="coa_m" name="coa[m]" compartment="mitochondria" initialConcentration="0.01" boundaryCondition="true" constant="true">
        <annotation>
          <COPASI xmlns="http://www.copasi.org/static/sbml">
            <rdf:RDF xmlns:dcterms="http://purl.org/dc/terms/" xmlns:rdf="http://www.w3.org/1999/02/22-rdf-syntax-ns#">
              <rdf:Description rdf:about="#Metabolite_33">
                <dcterms:created>
                  <rdf:Description>
                    <dcterms:W3CDTF>2021-06-15T09:39:53Z</dcterms:W3CDTF>
                  </rdf:Description>
                </dcterms:created>
              </rdf:Description>
            </rdf:RDF>
          </COPASI>
        </annotation>
      </species>
      <species metaid="COPASI26" id="oxaloacetate_m" name="oxaloacetate[m]" compartment="mitochondria" initialConcentration="0.0119921263027928" boundaryCondition="false" constant="false">
        <annotation>
          <COPASI xmlns="http://www.copasi.org/static/sbml">
            <rdf:RDF xmlns:dcterms="http://purl.org/dc/terms/" xmlns:rdf="http://www.w3.org/1999/02/22-rdf-syntax-ns#">
              <rdf:Description rdf:about="#Metabolite_33">
                <dcterms:created>
                  <rdf:Description>
                    <dcterms:W3CDTF>2021-06-15T09:39:53Z</dcterms:W3CDTF>
                  </rdf:Description>
                </dcterms:created>
              </rdf:Description>
            </rdf:RDF>
          </COPASI>
        </annotation>
      </species>
      <species metaid="COPASI27" id="isoCitrate_m" name="isoCitrate[m]" compartment="mitochondria" initialConcentration="0.000553615034630042" boundaryCondition="false" constant="false">
        <annotation>
          <COPASI xmlns="http://www.copasi.org/static/sbml">
            <rdf:RDF xmlns:dcterms="http://purl.org/dc/terms/" xmlns:rdf="http://www.w3.org/1999/02/22-rdf-syntax-ns#">
              <rdf:Description rdf:about="#COPASI27">
                <dcterms:created>
                  <rdf:Description>
                    <dcterms:W3CDTF>2021-06-15T09:40:21Z</dcterms:W3CDTF>
                  </rdf:Description>
                </dcterms:created>
              </rdf:Description>
            </rdf:RDF>
          </COPASI>
        </annotation>
      </species>
      <species metaid="COPASI28" id="fumarate_m" name="fumarate[m]" compartment="mitochondria" initialConcentration="2.41470242451589" boundaryCondition="false" constant="false">
        <annotation>
          <COPASI xmlns="http://www.copasi.org/static/sbml">
            <rdf:RDF xmlns:dcterms="http://purl.org/dc/terms/" xmlns:rdf="http://www.w3.org/1999/02/22-rdf-syntax-ns#">
              <rdf:Description rdf:about="#COPASI28">
                <dcterms:created>
                  <rdf:Description>
                    <dcterms:W3CDTF>2021-06-15T09:40:33Z</dcterms:W3CDTF>
                  </rdf:Description>
                </dcterms:created>
              </rdf:Description>
            </rdf:RDF>
          </COPASI>
        </annotation>
      </species>
      <species metaid="COPASI29" id="malate_m" name="malate[m]" compartment="mitochondria" initialConcentration="0.771778056367583" boundaryCondition="false" constant="false">
        <annotation>
          <COPASI xmlns="http://www.copasi.org/static/sbml">
            <rdf:RDF xmlns:dcterms="http://purl.org/dc/terms/" xmlns:rdf="http://www.w3.org/1999/02/22-rdf-syntax-ns#">
              <rdf:Description rdf:about="#Metabolite_37">
                <dcterms:created>
                  <rdf:Description>
                    <dcterms:W3CDTF>2021-06-15T09:40:33Z</dcterms:W3CDTF>
                  </rdf:Description>
                </dcterms:created>
              </rdf:Description>
            </rdf:RDF>
          </COPASI>
        </annotation>
      </species>
      <species metaid="COPASI30" id="alpha_ketoglutarate_m" name="alpha-ketoglutarate[m]" compartment="mitochondria" initialConcentration="0.0234198729733013" boundaryCondition="false" constant="false">
        <annotation>
          <COPASI xmlns="http://www.copasi.org/static/sbml">
            <rdf:RDF xmlns:dcterms="http://purl.org/dc/terms/" xmlns:rdf="http://www.w3.org/1999/02/22-rdf-syntax-ns#">
              <rdf:Description rdf:about="#COPASI30">
                <dcterms:created>
                  <rdf:Description>
                    <dcterms:W3CDTF>2021-06-15T09:40:38Z</dcterms:W3CDTF>
                  </rdf:Description>
                </dcterms:created>
              </rdf:Description>
            </rdf:RDF>
          </COPASI>
        </annotation>
      </species>
      <species metaid="COPASI31" id="succinyl_CoA_m" name="succinyl-CoA[m]" compartment="mitochondria" initialConcentration="0.000713127432434129" boundaryCondition="false" constant="false">
        <annotation>
          <COPASI xmlns="http://www.copasi.org/static/sbml">
            <rdf:RDF xmlns:dcterms="http://purl.org/dc/terms/" xmlns:rdf="http://www.w3.org/1999/02/22-rdf-syntax-ns#">
              <rdf:Description rdf:about="#COPASI31">
                <dcterms:created>
                  <rdf:Description>
                    <dcterms:W3CDTF>2021-06-15T09:40:49Z</dcterms:W3CDTF>
                  </rdf:Description>
                </dcterms:created>
              </rdf:Description>
            </rdf:RDF>
          </COPASI>
        </annotation>
      </species>
      <species metaid="COPASI32" id="succinate_m" name="succinate[m]" compartment="mitochondria" initialConcentration="0.133482098930102" boundaryCondition="false" constant="false">
        <annotation>
          <COPASI xmlns="http://www.copasi.org/static/sbml">
            <rdf:RDF xmlns:dcterms="http://purl.org/dc/terms/" xmlns:rdf="http://www.w3.org/1999/02/22-rdf-syntax-ns#">
              <rdf:Description rdf:about="#COPASI32">
                <dcterms:created>
                  <rdf:Description>
                    <dcterms:W3CDTF>2021-06-15T09:41:07Z</dcterms:W3CDTF>
                  </rdf:Description>
                </dcterms:created>
              </rdf:Description>
            </rdf:RDF>
          </COPASI>
        </annotation>
      </species>
      <species metaid="COPASI33" id="pyruvate_m" name="pyruvate[m]" compartment="mitochondria" initialConcentration="0.183899206305706" boundaryCondition="false" constant="false">
        <annotation>
          <COPASI xmlns="http://www.copasi.org/static/sbml">
            <rdf:RDF xmlns:dcterms="http://purl.org/dc/terms/" xmlns:rdf="http://www.w3.org/1999/02/22-rdf-syntax-ns#">
              <rdf:Description rdf:about="#COPASI33">
                <dcterms:created>
                  <rdf:Description>
                    <dcterms:W3CDTF>2021-06-15T10:01:34Z</dcterms:W3CDTF>
                  </rdf:Description>
                </dcterms:created>
              </rdf:Description>
            </rdf:RDF>
          </COPASI>
        </annotation>
      </species>
      <species metaid="COPASI34" id="oxaloacetate_c" name="oxaloacetate[c]" compartment="cell" initialConcentration="0.151592496725386" boundaryCondition="false" constant="false">
        <annotation>
          <COPASI xmlns="http://www.copasi.org/static/sbml">
            <rdf:RDF xmlns:dcterms="http://purl.org/dc/terms/" xmlns:rdf="http://www.w3.org/1999/02/22-rdf-syntax-ns#">
              <rdf:Description rdf:about="#COPASI34">
                <dcterms:created>
                  <rdf:Description>
                    <dcterms:W3CDTF>2021-07-01T14:19:11Z</dcterms:W3CDTF>
                  </rdf:Description>
                </dcterms:created>
              </rdf:Description>
            </rdf:RDF>
          </COPASI>
        </annotation>
      </species>
      <species metaid="COPASI35" id="malate_c" name="malate[c]" compartment="cell" initialConcentration="9.74864470084871" boundaryCondition="false" constant="false">
        <annotation>
          <COPASI xmlns="http://www.copasi.org/static/sbml">
            <rdf:RDF xmlns:dcterms="http://purl.org/dc/terms/" xmlns:rdf="http://www.w3.org/1999/02/22-rdf-syntax-ns#">
              <rdf:Description rdf:about="#COPASI35">
                <dcterms:created>
                  <rdf:Description>
                    <dcterms:W3CDTF>2021-07-01T14:24:36Z</dcterms:W3CDTF>
                  </rdf:Description>
                </dcterms:created>
              </rdf:Description>
            </rdf:RDF>
          </COPASI>
        </annotation>
      </species>
      <species metaid="COPASI36" id="starch_c" name="starch[c]" compartment="cell" initialConcentration="1" boundaryCondition="true" constant="true">
        <annotation>
          <COPASI xmlns="http://www.copasi.org/static/sbml">
            <rdf:RDF xmlns:dcterms="http://purl.org/dc/terms/" xmlns:rdf="http://www.w3.org/1999/02/22-rdf-syntax-ns#">
              <rdf:Description rdf:about="#COPASI36">
                <dcterms:created>
                  <rdf:Description>
                    <dcterms:W3CDTF>2021-07-02T11:01:27Z</dcterms:W3CDTF>
                  </rdf:Description>
                </dcterms:created>
              </rdf:Description>
            </rdf:RDF>
          </COPASI>
        </annotation>
      </species>
      <species metaid="COPASI37" id="glucose_c" name="glucose[c]" compartment="cell" initialConcentration="8.46530471637427e-06" boundaryCondition="false" constant="false">
        <annotation>
          <COPASI xmlns="http://www.copasi.org/static/sbml">
            <rdf:RDF xmlns:rdf="http://www.w3.org/1999/02/22-rdf-syntax-ns#"/>
          </COPASI>
        </annotation>
      </species>
      <species metaid="COPASI38" id="acetaldehyde_m" name="acetaldehyde[m]" compartment="mitochondria" initialConcentration="2.97495637186027e-16" boundaryCondition="false" constant="false">
        <annotation>
          <COPASI xmlns="http://www.copasi.org/static/sbml">
            <rdf:RDF xmlns:dcterms="http://purl.org/dc/terms/" xmlns:rdf="http://www.w3.org/1999/02/22-rdf-syntax-ns#">
              <rdf:Description rdf:about="#COPASI38"/>
            </rdf:RDF>
          </COPASI>
        </annotation>
      </species>
      <species metaid="COPASI39" id="acetate_m" name="acetate[m]" compartment="mitochondria" initialConcentration="7.4817241667616e-05" boundaryCondition="false" constant="false">
        <annotation>
          <COPASI xmlns="http://www.copasi.org/static/sbml">
            <rdf:RDF xmlns:rdf="http://www.w3.org/1999/02/22-rdf-syntax-ns#"/>
          </COPASI>
        </annotation>
      </species>
    </listOfSpecies>
    <listOfParameters>
      <parameter metaid="COPASI40" id="aa02HK" name="aa02HK" value="3942207.63157895" constant="false">
        <annotation>
          <COPASI xmlns="http://www.copasi.org/static/sbml">
            <rdf:RDF xmlns:dcterms="http://purl.org/dc/terms/" xmlns:rdf="http://www.w3.org/1999/02/22-rdf-syntax-ns#">
              <rdf:Description rdf:about="#COPASI40">
                <dcterms:created>
                  <rdf:Description>
                    <dcterms:W3CDTF>2020-05-21T09:22:20Z</dcterms:W3CDTF>
                  </rdf:Description>
                </dcterms:created>
              </rdf:Description>
            </rdf:RDF>
          </COPASI>
        </annotation>
      </parameter>
      <parameter metaid="COPASI41" id="aa03PGI" name="aa03PGI" value="960250.416" constant="false">
        <annotation>
          <COPASI xmlns="http://www.copasi.org/static/sbml">
            <rdf:RDF xmlns:dcterms="http://purl.org/dc/terms/" xmlns:rdf="http://www.w3.org/1999/02/22-rdf-syntax-ns#">
              <rdf:Description rdf:about="#COPASI41">
                <dcterms:created>
                  <rdf:Description>
                    <dcterms:W3CDTF>2020-05-22T06:20:50Z</dcterms:W3CDTF>
                  </rdf:Description>
                </dcterms:created>
              </rdf:Description>
            </rdf:RDF>
          </COPASI>
        </annotation>
      </parameter>
      <parameter metaid="COPASI42" id="aa04PFK" name="aa04PFK" value="1588291.07027027" constant="false">
        <annotation>
          <COPASI xmlns="http://www.copasi.org/static/sbml">
            <rdf:RDF xmlns:dcterms="http://purl.org/dc/terms/" xmlns:rdf="http://www.w3.org/1999/02/22-rdf-syntax-ns#">
              <rdf:Description rdf:about="#COPASI42">
                <dcterms:created>
                  <rdf:Description>
                    <dcterms:W3CDTF>2020-05-22T06:25:53Z</dcterms:W3CDTF>
                  </rdf:Description>
                </dcterms:created>
              </rdf:Description>
            </rdf:RDF>
          </COPASI>
        </annotation>
      </parameter>
      <parameter metaid="COPASI43" id="aa06TPI" name="aa06TPI" value="163065.421395349" constant="false">
        <annotation>
          <COPASI xmlns="http://www.copasi.org/static/sbml">
            <rdf:RDF xmlns:dcterms="http://purl.org/dc/terms/" xmlns:rdf="http://www.w3.org/1999/02/22-rdf-syntax-ns#">
              <rdf:Description rdf:about="#COPASI43">
                <dcterms:created>
                  <rdf:Description>
                    <dcterms:W3CDTF>2020-05-22T06:30:22Z</dcterms:W3CDTF>
                  </rdf:Description>
                </dcterms:created>
              </rdf:Description>
            </rdf:RDF>
          </COPASI>
        </annotation>
      </parameter>
      <parameter metaid="COPASI44" id="aa07Gra3PDH" name="aa07Gra3PDH" value="85898.7394285714" constant="false">
        <annotation>
          <COPASI xmlns="http://www.copasi.org/static/sbml">
            <rdf:RDF xmlns:dcterms="http://purl.org/dc/terms/" xmlns:rdf="http://www.w3.org/1999/02/22-rdf-syntax-ns#">
              <rdf:Description rdf:about="#COPASI44">
                <dcterms:created>
                  <rdf:Description>
                    <dcterms:W3CDTF>2020-05-22T06:31:30Z</dcterms:W3CDTF>
                  </rdf:Description>
                </dcterms:created>
              </rdf:Description>
            </rdf:RDF>
          </COPASI>
        </annotation>
      </parameter>
      <parameter metaid="COPASI45" id="aa08PGK" name="aa08PGK" value="380745.664" constant="false">
        <annotation>
          <COPASI xmlns="http://www.copasi.org/static/sbml">
            <rdf:RDF xmlns:dcterms="http://purl.org/dc/terms/" xmlns:rdf="http://www.w3.org/1999/02/22-rdf-syntax-ns#">
              <rdf:Description rdf:about="#COPASI45">
                <dcterms:created>
                  <rdf:Description>
                    <dcterms:W3CDTF>2020-05-22T06:33:19Z</dcterms:W3CDTF>
                  </rdf:Description>
                </dcterms:created>
              </rdf:Description>
            </rdf:RDF>
          </COPASI>
        </annotation>
      </parameter>
      <parameter metaid="COPASI46" id="aa09PGM" name="aa09PGM" value="3455.83288235294" constant="false">
        <annotation>
          <COPASI xmlns="http://www.copasi.org/static/sbml">
            <rdf:RDF xmlns:dcterms="http://purl.org/dc/terms/" xmlns:rdf="http://www.w3.org/1999/02/22-rdf-syntax-ns#">
              <rdf:Description rdf:about="#COPASI46">
                <dcterms:created>
                  <rdf:Description>
                    <dcterms:W3CDTF>2020-05-22T06:34:35Z</dcterms:W3CDTF>
                  </rdf:Description>
                </dcterms:created>
              </rdf:Description>
            </rdf:RDF>
          </COPASI>
        </annotation>
      </parameter>
      <parameter metaid="COPASI47" id="aa10ENO" name="aa10ENO" value="1640931.63846154" constant="false">
        <annotation>
          <COPASI xmlns="http://www.copasi.org/static/sbml">
            <rdf:RDF xmlns:dcterms="http://purl.org/dc/terms/" xmlns:rdf="http://www.w3.org/1999/02/22-rdf-syntax-ns#">
              <rdf:Description rdf:about="#COPASI47">
                <dcterms:created>
                  <rdf:Description>
                    <dcterms:W3CDTF>2020-05-22T06:35:46Z</dcterms:W3CDTF>
                  </rdf:Description>
                </dcterms:created>
              </rdf:Description>
            </rdf:RDF>
          </COPASI>
        </annotation>
      </parameter>
      <parameter metaid="COPASI48" id="aa11PYK" name="aa11PYK" value="2286969.02654867" constant="false">
        <annotation>
          <COPASI xmlns="http://www.copasi.org/static/sbml">
            <rdf:RDF xmlns:dcterms="http://purl.org/dc/terms/" xmlns:rdf="http://www.w3.org/1999/02/22-rdf-syntax-ns#">
              <rdf:Description rdf:about="#COPASI48">
                <dcterms:created>
                  <rdf:Description>
                    <dcterms:W3CDTF>2020-05-22T06:38:10Z</dcterms:W3CDTF>
                  </rdf:Description>
                </dcterms:created>
              </rdf:Description>
            </rdf:RDF>
          </COPASI>
        </annotation>
      </parameter>
      <parameter metaid="COPASI49" id="aa22PDH" name="aa22PDH" value="1121582.91176471" constant="false">
        <annotation>
          <COPASI xmlns="http://www.copasi.org/static/sbml">
            <rdf:RDF xmlns:dcterms="http://purl.org/dc/terms/" xmlns:rdf="http://www.w3.org/1999/02/22-rdf-syntax-ns#">
              <rdf:Description rdf:about="#COPASI49">
                <dcterms:created>
                  <rdf:Description>
                    <dcterms:W3CDTF>2020-05-22T06:39:09Z</dcterms:W3CDTF>
                  </rdf:Description>
                </dcterms:created>
              </rdf:Description>
            </rdf:RDF>
          </COPASI>
        </annotation>
      </parameter>
      <parameter metaid="COPASI50" id="aa05ALD" name="aa05ALD" value="811803.622857143" constant="false">
        <annotation>
          <COPASI xmlns="http://www.copasi.org/static/sbml">
            <rdf:RDF xmlns:dcterms="http://purl.org/dc/terms/" xmlns:rdf="http://www.w3.org/1999/02/22-rdf-syntax-ns#">
              <rdf:Description rdf:about="#COPASI50">
                <dcterms:created>
                  <rdf:Description>
                    <dcterms:W3CDTF>2021-07-09T12:48:51Z</dcterms:W3CDTF>
                  </rdf:Description>
                </dcterms:created>
              </rdf:Description>
            </rdf:RDF>
          </COPASI>
        </annotation>
      </parameter>
      <parameter metaid="COPASI51" id="aa25ACO" name="aa25ACO" value="3294753.66792453" constant="false">
        <annotation>
          <COPASI xmlns="http://www.copasi.org/static/sbml">
            <rdf:RDF xmlns:dcterms="http://purl.org/dc/terms/" xmlns:rdf="http://www.w3.org/1999/02/22-rdf-syntax-ns#">
              <rdf:Description rdf:about="#COPASI51">
                <dcterms:created>
                  <rdf:Description>
                    <dcterms:W3CDTF>2021-07-13T09:56:40Z</dcterms:W3CDTF>
                  </rdf:Description>
                </dcterms:created>
              </rdf:Description>
            </rdf:RDF>
          </COPASI>
        </annotation>
      </parameter>
      <parameter metaid="COPASI52" id="aa26IDE" name="aa26IDE" value="446073.642" constant="false">
        <annotation>
          <COPASI xmlns="http://www.copasi.org/static/sbml">
            <rdf:RDF xmlns:dcterms="http://purl.org/dc/terms/" xmlns:rdf="http://www.w3.org/1999/02/22-rdf-syntax-ns#">
              <rdf:Description rdf:about="#COPASI52">
                <dcterms:created>
                  <rdf:Description>
                    <dcterms:W3CDTF>2021-07-14T09:33:18Z</dcterms:W3CDTF>
                  </rdf:Description>
                </dcterms:created>
              </rdf:Description>
            </rdf:RDF>
          </COPASI>
        </annotation>
      </parameter>
      <parameter metaid="COPASI53" id="aa27OGDH" name="aa27OGDH" value="72493.2936" constant="false">
        <annotation>
          <COPASI xmlns="http://www.copasi.org/static/sbml">
            <rdf:RDF xmlns:dcterms="http://purl.org/dc/terms/" xmlns:rdf="http://www.w3.org/1999/02/22-rdf-syntax-ns#">
              <rdf:Description rdf:about="#COPASI53">
                <dcterms:created>
                  <rdf:Description>
                    <dcterms:W3CDTF>2021-07-14T09:33:28Z</dcterms:W3CDTF>
                  </rdf:Description>
                </dcterms:created>
              </rdf:Description>
            </rdf:RDF>
          </COPASI>
        </annotation>
      </parameter>
      <parameter metaid="COPASI54" id="aa28SS" name="aa28SS" value="203269.949253731" constant="false">
        <annotation>
          <COPASI xmlns="http://www.copasi.org/static/sbml">
            <rdf:RDF xmlns:dcterms="http://purl.org/dc/terms/" xmlns:rdf="http://www.w3.org/1999/02/22-rdf-syntax-ns#">
              <rdf:Description rdf:about="#COPASI54">
                <dcterms:created>
                  <rdf:Description>
                    <dcterms:W3CDTF>2021-07-14T09:33:46Z</dcterms:W3CDTF>
                  </rdf:Description>
                </dcterms:created>
              </rdf:Description>
            </rdf:RDF>
          </COPASI>
        </annotation>
      </parameter>
      <parameter metaid="COPASI55" id="aa24CS" name="aa24CS" value="369005.019230769" constant="false">
        <annotation>
          <COPASI xmlns="http://www.copasi.org/static/sbml">
            <rdf:RDF xmlns:dcterms="http://purl.org/dc/terms/" xmlns:rdf="http://www.w3.org/1999/02/22-rdf-syntax-ns#">
              <rdf:Description rdf:about="#COPASI55">
                <dcterms:created>
                  <rdf:Description>
                    <dcterms:W3CDTF>2021-07-14T09:33:57Z</dcterms:W3CDTF>
                  </rdf:Description>
                </dcterms:created>
              </rdf:Description>
            </rdf:RDF>
          </COPASI>
        </annotation>
      </parameter>
      <parameter metaid="COPASI56" id="aa29SDE" name="aa29SDE" value="114993.489400922" constant="false">
        <annotation>
          <COPASI xmlns="http://www.copasi.org/static/sbml">
            <rdf:RDF xmlns:dcterms="http://purl.org/dc/terms/" xmlns:rdf="http://www.w3.org/1999/02/22-rdf-syntax-ns#">
              <rdf:Description rdf:about="#COPASI56">
                <dcterms:created>
                  <rdf:Description>
                    <dcterms:W3CDTF>2021-07-14T09:34:05Z</dcterms:W3CDTF>
                  </rdf:Description>
                </dcterms:created>
              </rdf:Description>
            </rdf:RDF>
          </COPASI>
        </annotation>
      </parameter>
      <parameter metaid="COPASI57" id="aa30FUH" name="aa30FUH" value="261435.488250653" constant="false">
        <annotation>
          <COPASI xmlns="http://www.copasi.org/static/sbml">
            <rdf:RDF xmlns:dcterms="http://purl.org/dc/terms/" xmlns:rdf="http://www.w3.org/1999/02/22-rdf-syntax-ns#">
              <rdf:Description rdf:about="#COPASI57">
                <dcterms:created>
                  <rdf:Description>
                    <dcterms:W3CDTF>2021-07-14T09:34:14Z</dcterms:W3CDTF>
                  </rdf:Description>
                </dcterms:created>
              </rdf:Description>
            </rdf:RDF>
          </COPASI>
        </annotation>
      </parameter>
      <parameter metaid="COPASI58" id="aa31MDE" name="aa31MDE" value="1060.60328502415" constant="false">
        <annotation>
          <COPASI xmlns="http://www.copasi.org/static/sbml">
            <rdf:RDF xmlns:dcterms="http://purl.org/dc/terms/" xmlns:rdf="http://www.w3.org/1999/02/22-rdf-syntax-ns#">
              <rdf:Description rdf:about="#COPASI58">
                <dcterms:created>
                  <rdf:Description>
                    <dcterms:W3CDTF>2021-07-14T09:34:23Z</dcterms:W3CDTF>
                  </rdf:Description>
                </dcterms:created>
              </rdf:Description>
            </rdf:RDF>
          </COPASI>
        </annotation>
      </parameter>
      <parameter metaid="COPASI59" id="aa23PYC" name="aa23PYC" value="8801578.87039563" constant="false">
        <annotation>
          <COPASI xmlns="http://www.copasi.org/static/sbml">
            <rdf:RDF xmlns:dcterms="http://purl.org/dc/terms/" xmlns:rdf="http://www.w3.org/1999/02/22-rdf-syntax-ns#">
              <rdf:Description rdf:about="#COPASI59">
                <dcterms:created>
                  <rdf:Description>
                    <dcterms:W3CDTF>2021-07-14T09:34:58Z</dcterms:W3CDTF>
                  </rdf:Description>
                </dcterms:created>
              </rdf:Description>
            </rdf:RDF>
          </COPASI>
        </annotation>
      </parameter>
      <parameter metaid="COPASI60" id="aa33ACL" name="aa33ACL" value="1322152.365" constant="false">
        <annotation>
          <COPASI xmlns="http://www.copasi.org/static/sbml">
            <rdf:RDF xmlns:dcterms="http://purl.org/dc/terms/" xmlns:rdf="http://www.w3.org/1999/02/22-rdf-syntax-ns#">
              <rdf:Description rdf:about="#COPASI60">
                <dcterms:created>
                  <rdf:Description>
                    <dcterms:W3CDTF>2021-07-14T09:35:08Z</dcterms:W3CDTF>
                  </rdf:Description>
                </dcterms:created>
              </rdf:Description>
            </rdf:RDF>
          </COPASI>
        </annotation>
      </parameter>
      <parameter metaid="COPASI61" id="aa35ME" name="aa35ME" value="223146.949090909" constant="false">
        <annotation>
          <COPASI xmlns="http://www.copasi.org/static/sbml">
            <rdf:RDF xmlns:dcterms="http://purl.org/dc/terms/" xmlns:rdf="http://www.w3.org/1999/02/22-rdf-syntax-ns#">
              <rdf:Description rdf:about="#COPASI61">
                <dcterms:created>
                  <rdf:Description>
                    <dcterms:W3CDTF>2021-07-14T09:35:14Z</dcterms:W3CDTF>
                  </rdf:Description>
                </dcterms:created>
              </rdf:Description>
            </rdf:RDF>
          </COPASI>
        </annotation>
      </parameter>
      <parameter metaid="COPASI62" id="aa34MDEcytosol" name="aa34MDEcytosol" value="1197.14801932367" constant="false">
        <annotation>
          <COPASI xmlns="http://www.copasi.org/static/sbml">
            <rdf:RDF xmlns:dcterms="http://purl.org/dc/terms/" xmlns:rdf="http://www.w3.org/1999/02/22-rdf-syntax-ns#">
              <rdf:Description rdf:about="#COPASI62">
                <dcterms:created>
                  <rdf:Description>
                    <dcterms:W3CDTF>2021-07-14T09:48:02Z</dcterms:W3CDTF>
                  </rdf:Description>
                </dcterms:created>
              </rdf:Description>
            </rdf:RDF>
          </COPASI>
        </annotation>
      </parameter>
      <parameter metaid="COPASI63" id="aasum" name="aasum" value="499974840.791213" constant="false">
        <annotation>
          <COPASI xmlns="http://www.copasi.org/static/sbml">
            <rdf:RDF xmlns:dcterms="http://purl.org/dc/terms/" xmlns:rdf="http://www.w3.org/1999/02/22-rdf-syntax-ns#">
              <rdf:Description rdf:about="#COPASI63">
                <dcterms:created>
                  <rdf:Description>
                    <dcterms:W3CDTF>2021-07-14T09:50:28Z</dcterms:W3CDTF>
                  </rdf:Description>
                </dcterms:created>
              </rdf:Description>
            </rdf:RDF>
          </COPASI>
        </annotation>
      </parameter>
      <parameter metaid="COPASI64" id="scsum" name="scsum" value="32.5363299964847" constant="false">
        <annotation>
          <COPASI xmlns="http://www.copasi.org/static/sbml">
            <rdf:RDF xmlns:rdf="http://www.w3.org/1999/02/22-rdf-syntax-ns#"/>
          </COPASI>
        </annotation>
      </parameter>
      <parameter metaid="COPASI65" id="aa17ADH" name="aa17ADH" value="2069777.55027422" constant="false">
        <annotation>
          <COPASI xmlns="http://www.copasi.org/static/sbml">
            <rdf:RDF xmlns:rdf="http://www.w3.org/1999/02/22-rdf-syntax-ns#"/>
          </COPASI>
        </annotation>
      </parameter>
      <parameter metaid="COPASI66" id="aa20AcA_LIG" name="aa20AcA LIG" value="42093550.9253731" constant="false">
        <annotation>
          <COPASI xmlns="http://www.copasi.org/static/sbml">
            <rdf:RDF xmlns:rdf="http://www.w3.org/1999/02/22-rdf-syntax-ns#"/>
          </COPASI>
        </annotation>
      </parameter>
      <parameter metaid="COPASI67" id="aa19ALDH" name="aa19ALDH" value="427414735.135135" constant="false">
        <annotation>
          <COPASI xmlns="http://www.copasi.org/static/sbml">
            <rdf:RDF xmlns:rdf="http://www.w3.org/1999/02/22-rdf-syntax-ns#"/>
          </COPASI>
        </annotation>
      </parameter>
      <parameter metaid="COPASI68" id="aa14GK" name="aa14GK" value="4931.23871020408" constant="false">
        <annotation>
          <COPASI xmlns="http://www.copasi.org/static/sbml">
            <rdf:RDF xmlns:rdf="http://www.w3.org/1999/02/22-rdf-syntax-ns#"/>
          </COPASI>
        </annotation>
      </parameter>
      <parameter metaid="COPASI69" id="aa15GPD" name="aa15GPD" value="295483.481081081" constant="false">
        <annotation>
          <COPASI xmlns="http://www.copasi.org/static/sbml">
            <rdf:RDF xmlns:rdf="http://www.w3.org/1999/02/22-rdf-syntax-ns#"/>
          </COPASI>
        </annotation>
      </parameter>
      <parameter metaid="COPASI70" id="transport_vm" name="transport_vm" value="4321.16727" constant="false">
        <annotation>
          <COPASI xmlns="http://www.copasi.org/static/sbml">
            <rdf:RDF xmlns:rdf="http://www.w3.org/1999/02/22-rdf-syntax-ns#"/>
          </COPASI>
        </annotation>
      </parameter>
      <parameter id="_06__EC_5_3_1_1_TPI_k" name="06. EC 5.3.1.1 TPI_k" value="1"/>
      <parameter id="_06__EC_5_3_1_1_TPI_Vf" name="06. EC 5.3.1.1 TPI_Vf" value="9424.48"/>
      <parameter id="_11__EC_2_7_1_40_PYK_k" name="11. EC 2.7.1.40 PYK_k" value="1"/>
      <parameter id="_11__EC_2_7_1_40_PYK_Vf" name="11. EC 2.7.1.40 PYK_Vf" value="17228.5"/>
      <parameter id="_22__EC_1_2_1_104_PDH_V" name="22. EC 1.2.1.104 PDH_V" value="907.3"/>
      <parameter id="_03__EC_5_3_1_9_PGI_k" name="03. EC 5.3.1.9 PGI_k" value="1"/>
      <parameter id="_03__EC_5_3_1_9_PGI_Vf" name="03. EC 5.3.1.9 PGI_Vf" value="4333.26"/>
      <parameter id="_04__EC_2_7_1_11_PFK_k" name="04. EC 2.7.1.11 PFK_k" value="1"/>
      <parameter id="_04__EC_2_7_1_11_PFK_Vf" name="04. EC 2.7.1.11 PFK_Vf" value="2977.04"/>
      <parameter id="_08__EC_2_7_2_3_PGK_k" name="08. EC 2.7.2.3 PGK_k" value="1"/>
      <parameter id="_08__EC_2_7_2_3_PGK_Vf" name="08. EC 2.7.2.3 PGK_Vf" value="4576.27"/>
      <parameter id="_09__EC_5_4_2_12_PGM_k" name="09. EC 5.4.2.12 PGM_k" value="1"/>
      <parameter id="_09__EC_5_4_2_12_PGM_Vf" name="09. EC 5.4.2.12 PGM_Vf" value="11.4969"/>
      <parameter id="_07__EC_1_2_1_12_Gra3PDH_k" name="07. EC 1.2.1.12 Gra3PDH_k" value="1"/>
      <parameter id="_07__EC_1_2_1_12_Gra3PDH_Vf" name="07. EC 1.2.1.12 Gra3PDH_Vf" value="301.853"/>
      <parameter id="_02__EC_2_7_1_1_HK_k" name="02. EC 2.7.1.1 HK_k" value="1"/>
      <parameter id="_02__EC_2_7_1_1_HK_Vf" name="02. EC 2.7.1.1 HK_Vf" value="5147.9"/>
      <parameter id="_10__EC_4_2_1_11_ENO_k" name="10. EC 4.2.1.11 ENO_k" value="1"/>
      <parameter id="_10__EC_4_2_1_11_ENO_Vf" name="10. EC 4.2.1.11 ENO_Vf" value="4881.49"/>
      <parameter id="_35__EC_1_1_1_40_ME_k" name="35. EC 1.1.1.40 ME_k" value="1"/>
      <parameter id="_35__EC_1_1_1_40_ME_Vf" name="35. EC 1.1.1.40 ME_Vf" value="4596.66"/>
      <parameter id="_33__EC_2_3_3_8_ACL_k" name="33. EC 2.3.3.8 ACL_k" value="1"/>
      <parameter id="_33__EC_2_3_3_8_ACL_Vf" name="33. EC 2.3.3.8 ACL_Vf" value="48.0346"/>
      <parameter id="_05__EC_4_1_2_13_ALD_k" name="05. EC 4.1.2.13 ALD_k" value="1"/>
      <parameter id="_05__EC_4_1_2_13_ALD_Vf" name="05. EC 4.1.2.13 ALD_Vf" value="395.726"/>
      <parameter id="_18__Acetladehyde_transport_V" name="18. Acetladehyde transport_V" value="3961.59"/>
      <parameter id="_01__Glucose_transport_VmGLT" name="01. Glucose transport_VmGLT" value="3.66257"/>
      <parameter id="_21__Pyruvate_transport_V" name="21. Pyruvate transport_V" value="152.671"/>
      <parameter id="_13__Glycerol_transport_Vf" name="13. Glycerol transport_Vf" value="2.4617"/>
      <parameter id="_32__Citrate_transport_V" name="32. Citrate transport_V" value="200.782"/>
      <parameter id="_27__EC_1_2_4_2_OGDH_k" name="27. EC 1.2.4.2 OGDH_k" value="1"/>
      <parameter id="_27__EC_1_2_4_2_OGDH_Vm" name="27. EC 1.2.4.2 OGDH_Vm" value="35.7462"/>
      <parameter id="_14__EC_2_7_1_30_GK_k" name="14. EC 2.7.1.30 GK_k" value="1"/>
      <parameter id="_14__EC_2_7_1_30_GK_Vf" name="14. EC 2.7.1.30 GK_Vf" value="803.828"/>
      <parameter id="_15__EC_1_1_5_3_GPD_k" name="15. EC 1.1.5.3 GPD_k" value="1"/>
      <parameter id="_15__EC_1_1_5_3_GPD_Vf" name="15. EC 1.1.5.3 GPD_Vf" value="327.332"/>
      <parameter id="_34__EC_1_1_1_37_MDE_cytosol_k" name="34. EC 1.1.1.37 MDE cytosol_k" value="1"/>
      <parameter id="_34__EC_1_1_1_37_MDE_cytosol_Vm" name="34. EC 1.1.1.37 MDE cytosol_Vm" value="32.866"/>
      <parameter id="_20__EC_6_2_1_1_AcA_LIG_k" name="20. EC 6.2.1.1 AcA LIG_k" value="1"/>
      <parameter id="_20__EC_6_2_1_1_AcA_LIG_Vf" name="20. EC 6.2.1.1 AcA LIG_Vf" value="43603.4"/>
      <parameter id="_26__EC_1_1_1_41_IDE_k" name="26. EC 1.1.1.41 IDE_k" value="1"/>
      <parameter id="_26__EC_1_1_1_41_IDE_Vm" name="26. EC 1.1.1.41 IDE_Vm" value="305.949"/>
      <parameter id="_24__EC_2_3_3_1_CS_k" name="24. EC 2.3.3.1 CS_k" value="1"/>
      <parameter id="_24__EC_2_3_3_1_CS_Vm" name="24. EC 2.3.3.1 CS_Vm" value="3338.25"/>
      <parameter id="_28__EC_6_2_1_5_SS_Vm" name="28. EC 6.2.1.5 SS_Vm" value="2069.77"/>
      <parameter id="_31__EC_1_1_1_37__MDE_k" name="31. EC 1.1.1.37  MDE_k" value="1"/>
      <parameter id="_23__EC_6_4_1_1_PYC_k" name="23. EC 6.4.1.1 PYC_k" value="1"/>
      <parameter id="_23__EC_6_4_1_1_PYC_Vf" name="23. EC 6.4.1.1 PYC_Vf" value="912.784"/>
      <parameter id="_29__EC_1_3_5_1_SDE_k" name="29. EC 1.3.5.1 SDE_k" value="1"/>
      <parameter id="_29__EC_1_3_5_1_SDE_Vm" name="29. EC 1.3.5.1 SDE_Vm" value="649.833"/>
      <parameter id="_30__EC_4_2_1_2_FUH_k" name="30. EC 4.2.1.2 FUH_k" value="1"/>
      <parameter id="_30__EC_4_2_1_2_FUH_Vm" name="30. EC 4.2.1.2 FUH_Vm" value="10259.2"/>
      <parameter id="_25__EC_4_2_1_3_ACO_k" name="25. EC 4.2.1.3 ACO_k" value="1"/>
      <parameter id="_25__EC_4_2_1_3_ACO_Vm" name="25. EC 4.2.1.3 ACO_Vm" value="374.083"/>
      <parameter id="_19__EC_1_2_1_5_ALDH_k" name="19. EC 1.2.1.5 ALDH_k" value="1"/>
      <parameter id="_19__EC_1_2_1_5_ALDH_Vf" name="19. EC 1.2.1.5 ALDH_Vf" value="15235.4"/>
      <parameter id="_17__EC_1_1_1_2_ADH_k" name="17. EC 1.1.1.2 ADH_k" value="1"/>
      <parameter id="_17__EC_1_1_1_2_ADH_Vf" name="17. EC 1.1.1.2 ADH_Vf" value="2620.76"/>
      <parameter id="ModelValue_0" name="Initial for aa02HK" value="3942207.63157895">
        <annotation>
          <initialValue xmlns="http://copasi.org/initialValue" parent="aa02HK"/>
        </annotation>
      </parameter>
      <parameter id="ModelValue_1" name="Initial for aa03PGI" value="960250.416">
        <annotation>
          <initialValue xmlns="http://copasi.org/initialValue" parent="aa03PGI"/>
        </annotation>
      </parameter>
      <parameter id="ModelValue_2" name="Initial for aa04PFK" value="1588291.07027027">
        <annotation>
          <initialValue xmlns="http://copasi.org/initialValue" parent="aa04PFK"/>
        </annotation>
      </parameter>
      <parameter id="ModelValue_10" name="Initial for aa05ALD" value="811803.622857143">
        <annotation>
          <initialValue xmlns="http://copasi.org/initialValue" parent="aa05ALD"/>
        </annotation>
      </parameter>
      <parameter id="ModelValue_3" name="Initial for aa06TPI" value="163065.421395349">
        <annotation>
          <initialValue xmlns="http://copasi.org/initialValue" parent="aa06TPI"/>
        </annotation>
      </parameter>
      <parameter id="ModelValue_4" name="Initial for aa07Gra3PDH" value="85898.7394285714">
        <annotation>
          <initialValue xmlns="http://copasi.org/initialValue" parent="aa07Gra3PDH"/>
        </annotation>
      </parameter>
      <parameter id="ModelValue_5" name="Initial for aa08PGK" value="380745.664">
        <annotation>
          <initialValue xmlns="http://copasi.org/initialValue" parent="aa08PGK"/>
        </annotation>
      </parameter>
      <parameter id="ModelValue_6" name="Initial for aa09PGM" value="3455.83288235294">
        <annotation>
          <initialValue xmlns="http://copasi.org/initialValue" parent="aa09PGM"/>
        </annotation>
      </parameter>
      <parameter id="ModelValue_7" name="Initial for aa10ENO" value="1640931.63846154">
        <annotation>
          <initialValue xmlns="http://copasi.org/initialValue" parent="aa10ENO"/>
        </annotation>
      </parameter>
      <parameter id="ModelValue_8" name="Initial for aa11PYK" value="2286969.02654867">
        <annotation>
          <initialValue xmlns="http://copasi.org/initialValue" parent="aa11PYK"/>
        </annotation>
      </parameter>
      <parameter id="ModelValue_28" name="Initial for aa14GK" value="4931.23871020408">
        <annotation>
          <initialValue xmlns="http://copasi.org/initialValue" parent="aa14GK"/>
        </annotation>
      </parameter>
      <parameter id="ModelValue_29" name="Initial for aa15GPD" value="295483.481081081">
        <annotation>
          <initialValue xmlns="http://copasi.org/initialValue" parent="aa15GPD"/>
        </annotation>
      </parameter>
      <parameter id="ModelValue_25" name="Initial for aa17ADH" value="2069777.55027422">
        <annotation>
          <initialValue xmlns="http://copasi.org/initialValue" parent="aa17ADH"/>
        </annotation>
      </parameter>
      <parameter id="ModelValue_27" name="Initial for aa19ALDH" value="427414735.135135">
        <annotation>
          <initialValue xmlns="http://copasi.org/initialValue" parent="aa19ALDH"/>
        </annotation>
      </parameter>
      <parameter id="ModelValue_26" name="Initial for aa20AcA LIG" value="42093550.9253731">
        <annotation>
          <initialValue xmlns="http://copasi.org/initialValue" parent="aa20AcA_LIG"/>
        </annotation>
      </parameter>
      <parameter id="ModelValue_9" name="Initial for aa22PDH" value="1121582.91176471">
        <annotation>
          <initialValue xmlns="http://copasi.org/initialValue" parent="aa22PDH"/>
        </annotation>
      </parameter>
      <parameter id="ModelValue_19" name="Initial for aa23PYC" value="8801578.87039563">
        <annotation>
          <initialValue xmlns="http://copasi.org/initialValue" parent="aa23PYC"/>
        </annotation>
      </parameter>
      <parameter id="ModelValue_15" name="Initial for aa24CS" value="369005.019230769">
        <annotation>
          <initialValue xmlns="http://copasi.org/initialValue" parent="aa24CS"/>
        </annotation>
      </parameter>
      <parameter id="ModelValue_11" name="Initial for aa25ACO" value="3294753.66792453">
        <annotation>
          <initialValue xmlns="http://copasi.org/initialValue" parent="aa25ACO"/>
        </annotation>
      </parameter>
      <parameter id="ModelValue_12" name="Initial for aa26IDE" value="446073.642">
        <annotation>
          <initialValue xmlns="http://copasi.org/initialValue" parent="aa26IDE"/>
        </annotation>
      </parameter>
      <parameter id="ModelValue_13" name="Initial for aa27OGDH" value="72493.2936">
        <annotation>
          <initialValue xmlns="http://copasi.org/initialValue" parent="aa27OGDH"/>
        </annotation>
      </parameter>
      <parameter id="ModelValue_14" name="Initial for aa28SS" value="203269.949253731">
        <annotation>
          <initialValue xmlns="http://copasi.org/initialValue" parent="aa28SS"/>
        </annotation>
      </parameter>
      <parameter id="ModelValue_16" name="Initial for aa29SDE" value="114993.489400922">
        <annotation>
          <initialValue xmlns="http://copasi.org/initialValue" parent="aa29SDE"/>
        </annotation>
      </parameter>
      <parameter id="ModelValue_17" name="Initial for aa30FUH" value="261435.488250653">
        <annotation>
          <initialValue xmlns="http://copasi.org/initialValue" parent="aa30FUH"/>
        </annotation>
      </parameter>
      <parameter id="ModelValue_18" name="Initial for aa31MDE" value="1060.60328502415">
        <annotation>
          <initialValue xmlns="http://copasi.org/initialValue" parent="aa31MDE"/>
        </annotation>
      </parameter>
      <parameter id="ModelValue_20" name="Initial for aa33ACL" value="1322152.365">
        <annotation>
          <initialValue xmlns="http://copasi.org/initialValue" parent="aa33ACL"/>
        </annotation>
      </parameter>
      <parameter id="ModelValue_22" name="Initial for aa34MDEcytosol" value="1197.14801932367">
        <annotation>
          <initialValue xmlns="http://copasi.org/initialValue" parent="aa34MDEcytosol"/>
        </annotation>
      </parameter>
      <parameter id="ModelValue_21" name="Initial for aa35ME" value="223146.949090909">
        <annotation>
          <initialValue xmlns="http://copasi.org/initialValue" parent="aa35ME"/>
        </annotation>
      </parameter>
    </listOfParameters>
    <listOfInitialAssignments>
      <initialAssignment symbol="ModelValue_0">
        <math xmlns="http://www.w3.org/1998/Math/MathML">
          <ci> aa02HK </ci>
        </math>
      </initialAssignment>
      <initialAssignment symbol="ModelValue_1">
        <math xmlns="http://www.w3.org/1998/Math/MathML">
          <ci> aa03PGI </ci>
        </math>
      </initialAssignment>
      <initialAssignment symbol="ModelValue_2">
        <math xmlns="http://www.w3.org/1998/Math/MathML">
          <ci> aa04PFK </ci>
        </math>
      </initialAssignment>
      <initialAssignment symbol="ModelValue_10">
        <math xmlns="http://www.w3.org/1998/Math/MathML">
          <ci> aa05ALD </ci>
        </math>
      </initialAssignment>
      <initialAssignment symbol="ModelValue_3">
        <math xmlns="http://www.w3.org/1998/Math/MathML">
          <ci> aa06TPI </ci>
        </math>
      </initialAssignment>
      <initialAssignment symbol="ModelValue_4">
        <math xmlns="http://www.w3.org/1998/Math/MathML">
          <ci> aa07Gra3PDH </ci>
        </math>
      </initialAssignment>
      <initialAssignment symbol="ModelValue_5">
        <math xmlns="http://www.w3.org/1998/Math/MathML">
          <ci> aa08PGK </ci>
        </math>
      </initialAssignment>
      <initialAssignment symbol="ModelValue_6">
        <math xmlns="http://www.w3.org/1998/Math/MathML">
          <ci> aa09PGM </ci>
        </math>
      </initialAssignment>
      <initialAssignment symbol="ModelValue_7">
        <math xmlns="http://www.w3.org/1998/Math/MathML">
          <ci> aa10ENO </ci>
        </math>
      </initialAssignment>
      <initialAssignment symbol="ModelValue_8">
        <math xmlns="http://www.w3.org/1998/Math/MathML">
          <ci> aa11PYK </ci>
        </math>
      </initialAssignment>
      <initialAssignment symbol="ModelValue_28">
        <math xmlns="http://www.w3.org/1998/Math/MathML">
          <ci> aa14GK </ci>
        </math>
      </initialAssignment>
      <initialAssignment symbol="ModelValue_29">
        <math xmlns="http://www.w3.org/1998/Math/MathML">
          <ci> aa15GPD </ci>
        </math>
      </initialAssignment>
      <initialAssignment symbol="ModelValue_25">
        <math xmlns="http://www.w3.org/1998/Math/MathML">
          <ci> aa17ADH </ci>
        </math>
      </initialAssignment>
      <initialAssignment symbol="ModelValue_27">
        <math xmlns="http://www.w3.org/1998/Math/MathML">
          <ci> aa19ALDH </ci>
        </math>
      </initialAssignment>
      <initialAssignment symbol="ModelValue_26">
        <math xmlns="http://www.w3.org/1998/Math/MathML">
          <ci> aa20AcA_LIG </ci>
        </math>
      </initialAssignment>
      <initialAssignment symbol="ModelValue_9">
        <math xmlns="http://www.w3.org/1998/Math/MathML">
          <ci> aa22PDH </ci>
        </math>
      </initialAssignment>
      <initialAssignment symbol="ModelValue_19">
        <math xmlns="http://www.w3.org/1998/Math/MathML">
          <ci> aa23PYC </ci>
        </math>
      </initialAssignment>
      <initialAssignment symbol="ModelValue_15">
        <math xmlns="http://www.w3.org/1998/Math/MathML">
          <ci> aa24CS </ci>
        </math>
      </initialAssignment>
      <initialAssignment symbol="ModelValue_11">
        <math xmlns="http://www.w3.org/1998/Math/MathML">
          <ci> aa25ACO </ci>
        </math>
      </initialAssignment>
      <initialAssignment symbol="ModelValue_12">
        <math xmlns="http://www.w3.org/1998/Math/MathML">
          <ci> aa26IDE </ci>
        </math>
      </initialAssignment>
      <initialAssignment symbol="ModelValue_13">
        <math xmlns="http://www.w3.org/1998/Math/MathML">
          <ci> aa27OGDH </ci>
        </math>
      </initialAssignment>
      <initialAssignment symbol="ModelValue_14">
        <math xmlns="http://www.w3.org/1998/Math/MathML">
          <ci> aa28SS </ci>
        </math>
      </initialAssignment>
      <initialAssignment symbol="ModelValue_16">
        <math xmlns="http://www.w3.org/1998/Math/MathML">
          <ci> aa29SDE </ci>
        </math>
      </initialAssignment>
      <initialAssignment symbol="ModelValue_17">
        <math xmlns="http://www.w3.org/1998/Math/MathML">
          <ci> aa30FUH </ci>
        </math>
      </initialAssignment>
      <initialAssignment symbol="ModelValue_18">
        <math xmlns="http://www.w3.org/1998/Math/MathML">
          <ci> aa31MDE </ci>
        </math>
      </initialAssignment>
      <initialAssignment symbol="ModelValue_20">
        <math xmlns="http://www.w3.org/1998/Math/MathML">
          <ci> aa33ACL </ci>
        </math>
      </initialAssignment>
      <initialAssignment symbol="ModelValue_22">
        <math xmlns="http://www.w3.org/1998/Math/MathML">
          <ci> aa34MDEcytosol </ci>
        </math>
      </initialAssignment>
      <initialAssignment symbol="ModelValue_21">
        <math xmlns="http://www.w3.org/1998/Math/MathML">
          <ci> aa35ME </ci>
        </math>
      </initialAssignment>
    </listOfInitialAssignments>
    <listOfRules>
      <assignmentRule variable="aa06TPI">
        <math xmlns="http://www.w3.org/1998/Math/MathML">
          <apply>
            <times/>
            <ci> _06__EC_5_3_1_1_TPI_k </ci>
            <apply>
              <divide/>
              <apply>
                <times/>
                <ci> _06__EC_5_3_1_1_TPI_Vf </ci>
                <cn> 60 </cn>
              </apply>
              <cn> 860 </cn>
            </apply>
            <cn> 248 </cn>
          </apply>
        </math>
      </assignmentRule>
      <assignmentRule variable="aa11PYK">
        <math xmlns="http://www.w3.org/1998/Math/MathML">
          <apply>
            <times/>
            <ci> _11__EC_2_7_1_40_PYK_k </ci>
            <apply>
              <divide/>
              <apply>
                <times/>
                <ci> _11__EC_2_7_1_40_PYK_Vf </ci>
                <cn> 60 </cn>
              </apply>
              <cn> 226 </cn>
            </apply>
            <cn> 500 </cn>
          </apply>
        </math>
      </assignmentRule>
      <assignmentRule variable="aa22PDH">
        <math xmlns="http://www.w3.org/1998/Math/MathML">
          <apply>
            <times/>
            <apply>
              <divide/>
              <apply>
                <times/>
                <ci> _22__EC_1_2_1_104_PDH_V </ci>
                <cn> 60 </cn>
              </apply>
              <cn> 68 </cn>
            </apply>
            <cn> 1401 </cn>
          </apply>
        </math>
      </assignmentRule>
      <assignmentRule variable="aa03PGI">
        <math xmlns="http://www.w3.org/1998/Math/MathML">
          <apply>
            <times/>
            <ci> _03__EC_5_3_1_9_PGI_k </ci>
            <apply>
              <divide/>
              <apply>
                <times/>
                <ci> _03__EC_5_3_1_9_PGI_Vf </ci>
                <cn> 60 </cn>
              </apply>
              <cn> 150 </cn>
            </apply>
            <cn> 554 </cn>
          </apply>
        </math>
      </assignmentRule>
      <assignmentRule variable="aa04PFK">
        <math xmlns="http://www.w3.org/1998/Math/MathML">
          <apply>
            <times/>
            <ci> _04__EC_2_7_1_11_PFK_k </ci>
            <apply>
              <divide/>
              <apply>
                <times/>
                <ci> _04__EC_2_7_1_11_PFK_Vf </ci>
                <cn> 60 </cn>
              </apply>
              <cn> 111 </cn>
            </apply>
            <cn> 987 </cn>
          </apply>
        </math>
      </assignmentRule>
      <assignmentRule variable="aa08PGK">
        <math xmlns="http://www.w3.org/1998/Math/MathML">
          <apply>
            <times/>
            <ci> _08__EC_2_7_2_3_PGK_k </ci>
            <apply>
              <divide/>
              <apply>
                <times/>
                <ci> _08__EC_2_7_2_3_PGK_Vf </ci>
                <cn> 60 </cn>
              </apply>
              <cn> 300 </cn>
            </apply>
            <cn> 416 </cn>
          </apply>
        </math>
      </assignmentRule>
      <assignmentRule variable="aa09PGM">
        <math xmlns="http://www.w3.org/1998/Math/MathML">
          <apply>
            <times/>
            <ci> _09__EC_5_4_2_12_PGM_k </ci>
            <apply>
              <divide/>
              <apply>
                <times/>
                <ci> _09__EC_5_4_2_12_PGM_Vf </ci>
                <cn> 60 </cn>
              </apply>
              <cn> 102 </cn>
            </apply>
            <cn> 511 </cn>
          </apply>
        </math>
      </assignmentRule>
      <assignmentRule variable="aa07Gra3PDH">
        <math xmlns="http://www.w3.org/1998/Math/MathML">
          <apply>
            <times/>
            <ci> _07__EC_1_2_1_12_Gra3PDH_k </ci>
            <apply>
              <divide/>
              <apply>
                <times/>
                <ci> _07__EC_1_2_1_12_Gra3PDH_Vf </ci>
                <cn> 60 </cn>
              </apply>
              <cn> 70 </cn>
            </apply>
            <cn> 332 </cn>
          </apply>
        </math>
      </assignmentRule>
      <assignmentRule variable="aa02HK">
        <math xmlns="http://www.w3.org/1998/Math/MathML">
          <apply>
            <times/>
            <ci> _02__EC_2_7_1_1_HK_k </ci>
            <apply>
              <divide/>
              <apply>
                <times/>
                <ci> _02__EC_2_7_1_1_HK_Vf </ci>
                <cn> 60 </cn>
              </apply>
              <cn> 38 </cn>
            </apply>
            <cn> 485 </cn>
          </apply>
        </math>
      </assignmentRule>
      <assignmentRule variable="aa10ENO">
        <math xmlns="http://www.w3.org/1998/Math/MathML">
          <apply>
            <times/>
            <ci> _10__EC_4_2_1_11_ENO_k </ci>
            <apply>
              <divide/>
              <apply>
                <times/>
                <ci> _10__EC_4_2_1_11_ENO_Vf </ci>
                <cn> 60 </cn>
              </apply>
              <cn> 78 </cn>
            </apply>
            <cn> 437 </cn>
          </apply>
        </math>
      </assignmentRule>
      <assignmentRule variable="aa35ME">
        <math xmlns="http://www.w3.org/1998/Math/MathML">
          <apply>
            <times/>
            <ci> _35__EC_1_1_1_40_ME_k </ci>
            <apply>
              <divide/>
              <apply>
                <times/>
                <ci> _35__EC_1_1_1_40_ME_Vf </ci>
                <cn> 60 </cn>
              </apply>
              <cn> 770 </cn>
            </apply>
            <cn> 623 </cn>
          </apply>
        </math>
      </assignmentRule>
      <assignmentRule variable="aa33ACL">
        <math xmlns="http://www.w3.org/1998/Math/MathML">
          <apply>
            <divide/>
            <apply>
              <times/>
              <ci> _33__EC_2_3_3_8_ACL_k </ci>
              <ci> _33__EC_2_3_3_8_ACL_Vf </ci>
              <cn> 60 </cn>
              <cn> 1101 </cn>
            </apply>
            <cn> 2.4 </cn>
          </apply>
        </math>
      </assignmentRule>
      <assignmentRule variable="aa05ALD">
        <math xmlns="http://www.w3.org/1998/Math/MathML">
          <apply>
            <times/>
            <ci> _05__EC_4_1_2_13_ALD_k </ci>
            <apply>
              <divide/>
              <apply>
                <times/>
                <ci> _05__EC_4_1_2_13_ALD_Vf </ci>
                <cn> 60 </cn>
              </apply>
              <cn> 10.5 </cn>
            </apply>
            <cn> 359 </cn>
          </apply>
        </math>
      </assignmentRule>
      <assignmentRule variable="transport_vm">
        <math xmlns="http://www.w3.org/1998/Math/MathML">
          <apply>
            <plus/>
            <ci> _18__Acetladehyde_transport_V </ci>
            <ci> _01__Glucose_transport_VmGLT </ci>
            <ci> _21__Pyruvate_transport_V </ci>
            <ci> _13__Glycerol_transport_Vf </ci>
            <ci> _32__Citrate_transport_V </ci>
          </apply>
        </math>
      </assignmentRule>
      <assignmentRule variable="aa27OGDH">
        <math xmlns="http://www.w3.org/1998/Math/MathML">
          <apply>
            <times/>
            <ci> _27__EC_1_2_4_2_OGDH_k </ci>
            <apply>
              <divide/>
              <apply>
                <times/>
                <ci> _27__EC_1_2_4_2_OGDH_Vm </ci>
                <cn> 60 </cn>
              </apply>
              <cn> 30 </cn>
            </apply>
            <cn> 1014 </cn>
          </apply>
        </math>
      </assignmentRule>
      <assignmentRule variable="aa14GK">
        <math xmlns="http://www.w3.org/1998/Math/MathML">
          <apply>
            <times/>
            <ci> _14__EC_2_7_1_30_GK_k </ci>
            <apply>
              <divide/>
              <apply>
                <times/>
                <ci> _14__EC_2_7_1_30_GK_Vf </ci>
                <cn> 60 </cn>
              </apply>
              <cn> 4900 </cn>
            </apply>
            <cn> 501 </cn>
          </apply>
        </math>
      </assignmentRule>
      <assignmentRule variable="aa15GPD">
        <math xmlns="http://www.w3.org/1998/Math/MathML">
          <apply>
            <times/>
            <ci> _15__EC_1_1_5_3_GPD_k </ci>
            <apply>
              <divide/>
              <apply>
                <times/>
                <ci> _15__EC_1_1_5_3_GPD_Vf </ci>
                <cn> 60 </cn>
              </apply>
              <cn> 33.3 </cn>
            </apply>
            <cn> 501 </cn>
          </apply>
        </math>
      </assignmentRule>
      <assignmentRule variable="aa34MDEcytosol">
        <math xmlns="http://www.w3.org/1998/Math/MathML">
          <apply>
            <times/>
            <ci> _34__EC_1_1_1_37_MDE_cytosol_k </ci>
            <apply>
              <divide/>
              <apply>
                <times/>
                <ci> _34__EC_1_1_1_37_MDE_cytosol_Vm </ci>
                <cn> 60 </cn>
              </apply>
              <cn> 621 </cn>
            </apply>
            <cn> 377 </cn>
          </apply>
        </math>
      </assignmentRule>
      <assignmentRule variable="aa20AcA_LIG">
        <math xmlns="http://www.w3.org/1998/Math/MathML">
          <apply>
            <times/>
            <ci> _20__EC_6_2_1_1_AcA_LIG_k </ci>
            <apply>
              <divide/>
              <apply>
                <times/>
                <ci> _20__EC_6_2_1_1_AcA_LIG_Vf </ci>
                <cn> 60 </cn>
              </apply>
              <cn> 33.5 </cn>
            </apply>
            <cn> 539 </cn>
          </apply>
        </math>
      </assignmentRule>
      <assignmentRule variable="aa26IDE">
        <math xmlns="http://www.w3.org/1998/Math/MathML">
          <apply>
            <times/>
            <ci> _26__EC_1_1_1_41_IDE_k </ci>
            <apply>
              <divide/>
              <apply>
                <times/>
                <ci> _26__EC_1_1_1_41_IDE_Vm </ci>
                <cn> 60 </cn>
              </apply>
              <cn> 30 </cn>
            </apply>
            <cn> 729 </cn>
          </apply>
        </math>
      </assignmentRule>
      <assignmentRule variable="aa24CS">
        <math xmlns="http://www.w3.org/1998/Math/MathML">
          <apply>
            <times/>
            <ci> _24__EC_2_3_3_1_CS_k </ci>
            <apply>
              <divide/>
              <apply>
                <times/>
                <ci> _24__EC_2_3_3_1_CS_Vm </ci>
                <cn> 60 </cn>
              </apply>
              <cn> 260 </cn>
            </apply>
            <cn> 479 </cn>
          </apply>
        </math>
      </assignmentRule>
      <assignmentRule variable="aa28SS">
        <math xmlns="http://www.w3.org/1998/Math/MathML">
          <apply>
            <times/>
            <ci> _24__EC_2_3_3_1_CS_k </ci>
            <apply>
              <divide/>
              <apply>
                <times/>
                <ci> _28__EC_6_2_1_5_SS_Vm </ci>
                <cn> 60 </cn>
              </apply>
              <cn> 201 </cn>
            </apply>
            <cn> 329 </cn>
          </apply>
        </math>
      </assignmentRule>
      <assignmentRule variable="aa31MDE">
        <math xmlns="http://www.w3.org/1998/Math/MathML">
          <apply>
            <times/>
            <ci> _31__EC_1_1_1_37__MDE_k </ci>
            <apply>
              <divide/>
              <apply>
                <times/>
                <ci> _34__EC_1_1_1_37_MDE_cytosol_Vm </ci>
                <cn> 60 </cn>
              </apply>
              <cn> 621 </cn>
            </apply>
            <cn> 334 </cn>
          </apply>
        </math>
      </assignmentRule>
      <assignmentRule variable="scsum">
        <math xmlns="http://www.w3.org/1998/Math/MathML">
          <apply>
            <plus/>
            <ci> _1_3_bisphosphoglyceratec_c </ci>
            <ci> _3_phosphoglycerate_c </ci>
            <ci> acetaldehyde_c </ci>
            <ci> acetyl_CoA_m </ci>
            <ci> alpha_ketoglutarate_m </ci>
            <ci> citrate_c </ci>
            <ci> citrate_m </ci>
            <ci> dihydroxyacetone_phosphate_c </ci>
            <ci> ethanol_c </ci>
            <ci> fructose_1_6_biphosphate_c </ci>
            <ci> fructose_6_phosphate_c </ci>
            <ci> acetaldehyde_m </ci>
            <ci> acetate_m </ci>
            <ci> _2_phosphoglycerate_c </ci>
            <ci> fumarate_m </ci>
            <ci> glyceraldehyde_3_phosphate_c </ci>
            <ci> glycerol_c </ci>
            <ci> glycerol_3_phosphate_c </ci>
            <ci> glucose_6_phosphate_c </ci>
            <ci> isoCitrate_m </ci>
            <ci> malate_c </ci>
            <ci> malate_m </ci>
            <ci> oxaloacetate_c </ci>
            <ci> oxaloacetate_m </ci>
            <ci> phosphoenolpyruvate_c </ci>
            <ci> pyruvate_c </ci>
            <ci> pyruvate_m </ci>
            <ci> succinate_m </ci>
            <ci> succinyl_CoA_m </ci>
            <ci> glucose_c </ci>
          </apply>
        </math>
      </assignmentRule>
      <assignmentRule variable="aa23PYC">
        <math xmlns="http://www.w3.org/1998/Math/MathML">
          <apply>
            <times/>
            <ci> _23__EC_6_4_1_1_PYC_k </ci>
            <apply>
              <divide/>
              <apply>
                <times/>
                <ci> _23__EC_6_4_1_1_PYC_Vf </ci>
                <cn> 60 </cn>
              </apply>
              <cn> 7.33 </cn>
            </apply>
            <cn> 1178 </cn>
          </apply>
        </math>
      </assignmentRule>
      <assignmentRule variable="aa29SDE">
        <math xmlns="http://www.w3.org/1998/Math/MathML">
          <apply>
            <times/>
            <ci> _29__EC_1_3_5_1_SDE_k </ci>
            <apply>
              <divide/>
              <apply>
                <times/>
                <ci> _29__EC_1_3_5_1_SDE_Vm </ci>
                <cn> 60 </cn>
              </apply>
              <cn> 217 </cn>
            </apply>
            <cn> 640 </cn>
          </apply>
        </math>
      </assignmentRule>
      <assignmentRule variable="aa30FUH">
        <math xmlns="http://www.w3.org/1998/Math/MathML">
          <apply>
            <times/>
            <ci> _30__EC_4_2_1_2_FUH_k </ci>
            <apply>
              <divide/>
              <apply>
                <times/>
                <ci> _30__EC_4_2_1_2_FUH_Vm </ci>
                <cn> 60 </cn>
              </apply>
              <cn> 1149 </cn>
            </apply>
            <cn> 488 </cn>
          </apply>
        </math>
      </assignmentRule>
      <assignmentRule variable="aa25ACO">
        <math xmlns="http://www.w3.org/1998/Math/MathML">
          <apply>
            <times/>
            <ci> _25__EC_4_2_1_3_ACO_k </ci>
            <apply>
              <divide/>
              <apply>
                <times/>
                <ci> _25__EC_4_2_1_3_ACO_Vm </ci>
                <cn> 60 </cn>
              </apply>
              <cn> 5.3 </cn>
            </apply>
            <cn> 778 </cn>
          </apply>
        </math>
      </assignmentRule>
      <assignmentRule variable="aa19ALDH">
        <math xmlns="http://www.w3.org/1998/Math/MathML">
          <apply>
            <times/>
            <ci> _19__EC_1_2_1_5_ALDH_k </ci>
            <apply>
              <divide/>
              <apply>
                <times/>
                <ci> _19__EC_1_2_1_5_ALDH_Vf </ci>
                <cn> 60 </cn>
              </apply>
              <cn> 1.11 </cn>
            </apply>
            <cn> 519 </cn>
          </apply>
        </math>
      </assignmentRule>
      <assignmentRule variable="aa17ADH">
        <math xmlns="http://www.w3.org/1998/Math/MathML">
          <apply>
            <times/>
            <ci> _17__EC_1_1_1_2_ADH_k </ci>
            <apply>
              <divide/>
              <apply>
                <times/>
                <ci> _17__EC_1_1_1_2_ADH_Vf </ci>
                <cn> 60 </cn>
              </apply>
              <cn> 27.35 </cn>
            </apply>
            <cn> 360 </cn>
          </apply>
        </math>
      </assignmentRule>
      <assignmentRule variable="aasum">
        <math xmlns="http://www.w3.org/1998/Math/MathML">
          <apply>
            <plus/>
            <ci> ModelValue_1 </ci>
            <ci> ModelValue_0 </ci>
            <ci> ModelValue_2 </ci>
            <ci> ModelValue_10 </ci>
            <ci> ModelValue_3 </ci>
            <ci> ModelValue_4 </ci>
            <ci> ModelValue_5 </ci>
            <ci> ModelValue_6 </ci>
            <ci> ModelValue_7 </ci>
            <ci> ModelValue_8 </ci>
            <ci> ModelValue_9 </ci>
            <ci> ModelValue_11 </ci>
            <ci> ModelValue_12 </ci>
            <ci> ModelValue_13 </ci>
            <ci> ModelValue_14 </ci>
            <ci> ModelValue_15 </ci>
            <ci> ModelValue_16 </ci>
            <ci> ModelValue_17 </ci>
            <ci> ModelValue_18 </ci>
            <ci> ModelValue_19 </ci>
            <ci> ModelValue_20 </ci>
            <ci> ModelValue_22 </ci>
            <ci> ModelValue_21 </ci>
            <ci> ModelValue_28 </ci>
            <ci> ModelValue_29 </ci>
            <ci> ModelValue_25 </ci>
            <ci> ModelValue_27 </ci>
            <ci> ModelValue_26 </ci>
          </apply>
        </math>
      </assignmentRule>
    </listOfRules>
    <listOfReactions>
      <reaction metaid="COPASI71" id="_01__Glucose_transport" name="01. Glucose transport" reversible="true">
        <annotation>
          <COPASI xmlns="http://www.copasi.org/static/sbml">
            <rdf:RDF xmlns:dcterms="http://purl.org/dc/terms/" xmlns:rdf="http://www.w3.org/1999/02/22-rdf-syntax-ns#">
              <rdf:Description rdf:about="#COPASI71">
                <dcterms:created>
                  <rdf:Description>
                    <dcterms:W3CDTF>2020-03-18T18:54:32Z</dcterms:W3CDTF>
                  </rdf:Description>
                </dcterms:created>
              </rdf:Description>
            </rdf:RDF>
          </COPASI>
        </annotation>
        <listOfReactants>
          <speciesReference species="glucose_ex" stoichiometry="1"/>
        </listOfReactants>
        <listOfProducts>
          <speciesReference species="glucose_c" stoichiometry="1"/>
        </listOfProducts>
        <kineticLaw>
          <math xmlns="http://www.w3.org/1998/Math/MathML">
            <apply>
              <ci> function_for_glucose_transport </ci>
              <ci> _01__Glucose_transport_VmGLT </ci>
              <ci> KmGLTGLCo </ci>
              <ci> glucose_ex </ci>
              <ci> glucose_c </ci>
              <ci> KeqGLT </ci>
              <ci> KmGLTGLCi </ci>
            </apply>
          </math>
          <listOfParameters>
            <parameter id="KmGLTGLCo" name="KmGLTGLCo" value="1.1918"/>
            <parameter id="KeqGLT" name="KeqGLT" value="1"/>
            <parameter id="KmGLTGLCi" name="KmGLTGLCi" value="1.1918"/>
          </listOfParameters>
        </kineticLaw>
      </reaction>
      <reaction metaid="COPASI72" id="_02__EC_2_7_1_1_HK" name="02. EC 2.7.1.1 HK" reversible="true">
        <annotation>
          <COPASI xmlns="http://www.copasi.org/static/sbml">
            <rdf:RDF xmlns:dcterms="http://purl.org/dc/terms/" xmlns:rdf="http://www.w3.org/1999/02/22-rdf-syntax-ns#">
              <rdf:Description rdf:about="#COPASI72">
                <dcterms:created>
                  <rdf:Description>
                    <dcterms:W3CDTF>2020-03-18T19:28:24Z</dcterms:W3CDTF>
                  </rdf:Description>
                </dcterms:created>
              </rdf:Description>
            </rdf:RDF>
          </COPASI>
        </annotation>
        <listOfReactants>
          <speciesReference species="glucose_c" stoichiometry="1"/>
        </listOfReactants>
        <listOfProducts>
          <speciesReference species="glucose_6_phosphate_c" stoichiometry="1"/>
        </listOfProducts>
        <kineticLaw>
          <math xmlns="http://www.w3.org/1998/Math/MathML">
            <apply>
              <times/>
              <ci> cell </ci>
              <apply>
                <ci> Uni_Uni_ar_k </ci>
                <ci> _02__EC_2_7_1_1_HK_k </ci>
                <ci> _02__EC_2_7_1_1_HK_Vf </ci>
                <ci> glucose_c </ci>
                <ci> glucose_6_phosphate_c </ci>
                <ci> Keq </ci>
                <ci> Kms </ci>
                <ci> Kmp </ci>
              </apply>
            </apply>
          </math>
          <listOfParameters>
            <parameter id="Keq" name="Keq" value="850"/>
            <parameter id="Kms" name="Kms" value="0.0106"/>
            <parameter id="Kmp" name="Kmp" value="30"/>
          </listOfParameters>
        </kineticLaw>
      </reaction>
      <reaction metaid="COPASI73" id="_03__EC_5_3_1_9_PGI" name="03. EC 5.3.1.9 PGI" reversible="true">
        <annotation>
          <COPASI xmlns="http://www.copasi.org/static/sbml">
            <rdf:RDF xmlns:dcterms="http://purl.org/dc/terms/" xmlns:rdf="http://www.w3.org/1999/02/22-rdf-syntax-ns#">
              <rdf:Description rdf:about="#COPASI73">
                <dcterms:created>
                  <rdf:Description>
                    <dcterms:W3CDTF>2020-03-18T20:08:14Z</dcterms:W3CDTF>
                  </rdf:Description>
                </dcterms:created>
              </rdf:Description>
            </rdf:RDF>
          </COPASI>
        </annotation>
        <listOfReactants>
          <speciesReference species="glucose_6_phosphate_c" stoichiometry="1"/>
        </listOfReactants>
        <listOfProducts>
          <speciesReference species="fructose_6_phosphate_c" stoichiometry="1"/>
        </listOfProducts>
        <kineticLaw>
          <math xmlns="http://www.w3.org/1998/Math/MathML">
            <apply>
              <times/>
              <ci> cell </ci>
              <apply>
                <ci> Uni_Uni_ar_k </ci>
                <ci> _03__EC_5_3_1_9_PGI_k </ci>
                <ci> _03__EC_5_3_1_9_PGI_Vf </ci>
                <ci> glucose_6_phosphate_c </ci>
                <ci> fructose_6_phosphate_c </ci>
                <ci> Keq </ci>
                <ci> Kms </ci>
                <ci> Kmp </ci>
              </apply>
            </apply>
          </math>
          <listOfParameters>
            <parameter id="Keq" name="Keq" value="0.5"/>
            <parameter id="Kms" name="Kms" value="0.084"/>
            <parameter id="Kmp" name="Kmp" value="0.23"/>
          </listOfParameters>
        </kineticLaw>
      </reaction>
      <reaction metaid="COPASI74" id="_04__EC_2_7_1_11_PFK" name="04. EC 2.7.1.11 PFK" reversible="true">
        <annotation>
          <COPASI xmlns="http://www.copasi.org/static/sbml">
            <rdf:RDF xmlns:dcterms="http://purl.org/dc/terms/" xmlns:rdf="http://www.w3.org/1999/02/22-rdf-syntax-ns#">
              <rdf:Description rdf:about="#COPASI74">
                <dcterms:created>
                  <rdf:Description>
                    <dcterms:W3CDTF>2020-03-18T20:16:31Z</dcterms:W3CDTF>
                  </rdf:Description>
                </dcterms:created>
              </rdf:Description>
            </rdf:RDF>
          </COPASI>
        </annotation>
        <listOfReactants>
          <speciesReference species="fructose_6_phosphate_c" stoichiometry="1"/>
        </listOfReactants>
        <listOfProducts>
          <speciesReference species="fructose_1_6_biphosphate_c" stoichiometry="1"/>
        </listOfProducts>
        <kineticLaw>
          <math xmlns="http://www.w3.org/1998/Math/MathML">
            <apply>
              <times/>
              <ci> cell </ci>
              <apply>
                <ci> Uni_Uni_ar_k </ci>
                <ci> _04__EC_2_7_1_11_PFK_k </ci>
                <ci> _04__EC_2_7_1_11_PFK_Vf </ci>
                <ci> fructose_6_phosphate_c </ci>
                <ci> fructose_1_6_biphosphate_c </ci>
                <ci> Keq </ci>
                <ci> Kms </ci>
                <ci> Kmp </ci>
              </apply>
            </apply>
          </math>
          <listOfParameters>
            <parameter id="Keq" name="Keq" value="310"/>
            <parameter id="Kms" name="Kms" value="0.016"/>
            <parameter id="Kmp" name="Kmp" value="7.6"/>
          </listOfParameters>
        </kineticLaw>
      </reaction>
      <reaction metaid="COPASI75" id="_05__EC_4_1_2_13_ALD" name="05. EC 4.1.2.13 ALD" reversible="true">
        <annotation>
          <COPASI xmlns="http://www.copasi.org/static/sbml">
            <rdf:RDF xmlns:dcterms="http://purl.org/dc/terms/" xmlns:rdf="http://www.w3.org/1999/02/22-rdf-syntax-ns#">
              <rdf:Description rdf:about="#COPASI75">
                <dcterms:created>
                  <rdf:Description>
                    <dcterms:W3CDTF>2020-03-18T20:19:07Z</dcterms:W3CDTF>
                  </rdf:Description>
                </dcterms:created>
              </rdf:Description>
            </rdf:RDF>
          </COPASI>
        </annotation>
        <listOfReactants>
          <speciesReference species="fructose_1_6_biphosphate_c" stoichiometry="1"/>
        </listOfReactants>
        <listOfProducts>
          <speciesReference species="dihydroxyacetone_phosphate_c" stoichiometry="1"/>
          <speciesReference species="glyceraldehyde_3_phosphate_c" stoichiometry="1"/>
        </listOfProducts>
        <kineticLaw>
          <math xmlns="http://www.w3.org/1998/Math/MathML">
            <apply>
              <times/>
              <ci> cell </ci>
              <apply>
                <ci> Function_for_aldolase </ci>
                <ci> _05__EC_4_1_2_13_ALD_Vf </ci>
                <ci> fructose_1_6_biphosphate_c </ci>
                <ci> Kf16bp </ci>
                <ci> dihydroxyacetone_phosphate_c </ci>
                <ci> glyceraldehyde_3_phosphate_c </ci>
                <ci> Keq </ci>
                <ci> Kdhap </ci>
                <ci> Kgap </ci>
                <ci> _05__EC_4_1_2_13_ALD_k </ci>
              </apply>
            </apply>
          </math>
          <listOfParameters>
            <parameter id="Kf16bp" name="Kf16bp" value="0.025"/>
            <parameter id="Keq" name="Keq" value="0.09"/>
            <parameter id="Kdhap" name="Kdhap" value="0.11"/>
            <parameter id="Kgap" name="Kgap" value="0.05"/>
          </listOfParameters>
        </kineticLaw>
      </reaction>
      <reaction metaid="COPASI76" id="_07__EC_1_2_1_12_Gra3PDH" name="07. EC 1.2.1.12 Gra3PDH" reversible="true">
        <annotation>
          <COPASI xmlns="http://www.copasi.org/static/sbml">
            <rdf:RDF xmlns:dcterms="http://purl.org/dc/terms/" xmlns:rdf="http://www.w3.org/1999/02/22-rdf-syntax-ns#">
              <rdf:Description rdf:about="#COPASI76">
                <dcterms:created>
                  <rdf:Description>
                    <dcterms:W3CDTF>2020-03-18T21:19:14Z</dcterms:W3CDTF>
                  </rdf:Description>
                </dcterms:created>
              </rdf:Description>
            </rdf:RDF>
          </COPASI>
        </annotation>
        <listOfReactants>
          <speciesReference species="glyceraldehyde_3_phosphate_c" stoichiometry="1"/>
        </listOfReactants>
        <listOfProducts>
          <speciesReference species="_1_3_bisphosphoglyceratec_c" stoichiometry="1"/>
        </listOfProducts>
        <kineticLaw>
          <math xmlns="http://www.w3.org/1998/Math/MathML">
            <apply>
              <times/>
              <ci> cell </ci>
              <apply>
                <ci> Uni_Uni_ar_k </ci>
                <ci> _07__EC_1_2_1_12_Gra3PDH_k </ci>
                <ci> _07__EC_1_2_1_12_Gra3PDH_Vf </ci>
                <ci> glyceraldehyde_3_phosphate_c </ci>
                <ci> _1_3_bisphosphoglyceratec_c </ci>
                <ci> Keq </ci>
                <ci> Kms </ci>
                <ci> Kmp </ci>
              </apply>
            </apply>
          </math>
          <listOfParameters>
            <parameter id="Keq" name="Keq" value="0.046"/>
            <parameter id="Kms" name="Kms" value="0.89"/>
            <parameter id="Kmp" name="Kmp" value="0.012"/>
          </listOfParameters>
        </kineticLaw>
      </reaction>
      <reaction metaid="COPASI77" id="_09__EC_5_4_2_12_PGM" name="09. EC 5.4.2.12 PGM" reversible="true">
        <annotation>
          <COPASI xmlns="http://www.copasi.org/static/sbml">
            <rdf:RDF xmlns:dcterms="http://purl.org/dc/terms/" xmlns:rdf="http://www.w3.org/1999/02/22-rdf-syntax-ns#">
              <rdf:Description rdf:about="#COPASI77">
                <dcterms:created>
                  <rdf:Description>
                    <dcterms:W3CDTF>2020-03-18T21:20:48Z</dcterms:W3CDTF>
                  </rdf:Description>
                </dcterms:created>
              </rdf:Description>
            </rdf:RDF>
          </COPASI>
        </annotation>
        <listOfReactants>
          <speciesReference species="_3_phosphoglycerate_c" stoichiometry="1"/>
        </listOfReactants>
        <listOfProducts>
          <speciesReference species="_2_phosphoglycerate_c" stoichiometry="1"/>
        </listOfProducts>
        <kineticLaw>
          <math xmlns="http://www.w3.org/1998/Math/MathML">
            <apply>
              <times/>
              <ci> cell </ci>
              <apply>
                <ci> Uni_Uni_ar_k </ci>
                <ci> _09__EC_5_4_2_12_PGM_k </ci>
                <ci> _09__EC_5_4_2_12_PGM_Vf </ci>
                <ci> _3_phosphoglycerate_c </ci>
                <ci> _2_phosphoglycerate_c </ci>
                <ci> Keq </ci>
                <ci> Kms </ci>
                <ci> Kmp </ci>
              </apply>
            </apply>
          </math>
          <listOfParameters>
            <parameter id="Keq" name="Keq" value="11.4"/>
            <parameter id="Kms" name="Kms" value="0.27"/>
            <parameter id="Kmp" name="Kmp" value="0.11"/>
          </listOfParameters>
        </kineticLaw>
      </reaction>
      <reaction metaid="COPASI78" id="_08__EC_2_7_2_3_PGK" name="08. EC 2.7.2.3 PGK" reversible="true">
        <annotation>
          <COPASI xmlns="http://www.copasi.org/static/sbml">
            <rdf:RDF xmlns:dcterms="http://purl.org/dc/terms/" xmlns:rdf="http://www.w3.org/1999/02/22-rdf-syntax-ns#">
              <rdf:Description rdf:about="#COPASI78">
                <dcterms:created>
                  <rdf:Description>
                    <dcterms:W3CDTF>2020-03-18T21:24:21Z</dcterms:W3CDTF>
                  </rdf:Description>
                </dcterms:created>
              </rdf:Description>
            </rdf:RDF>
          </COPASI>
        </annotation>
        <listOfReactants>
          <speciesReference species="_1_3_bisphosphoglyceratec_c" stoichiometry="1"/>
        </listOfReactants>
        <listOfProducts>
          <speciesReference species="_3_phosphoglycerate_c" stoichiometry="1"/>
        </listOfProducts>
        <kineticLaw>
          <math xmlns="http://www.w3.org/1998/Math/MathML">
            <apply>
              <times/>
              <ci> cell </ci>
              <apply>
                <ci> Uni_Uni_ar_k </ci>
                <ci> _08__EC_2_7_2_3_PGK_k </ci>
                <ci> _08__EC_2_7_2_3_PGK_Vf </ci>
                <ci> _1_3_bisphosphoglyceratec_c </ci>
                <ci> _3_phosphoglycerate_c </ci>
                <ci> Keq </ci>
                <ci> Kms </ci>
                <ci> Kmp </ci>
              </apply>
            </apply>
          </math>
          <listOfParameters>
            <parameter id="Keq" name="Keq" value="2000"/>
            <parameter id="Kms" name="Kms" value="0.005"/>
            <parameter id="Kmp" name="Kmp" value="0.18"/>
          </listOfParameters>
        </kineticLaw>
      </reaction>
      <reaction metaid="COPASI79" id="_10__EC_4_2_1_11_ENO" name="10. EC 4.2.1.11 ENO" reversible="true">
        <annotation>
          <COPASI xmlns="http://www.copasi.org/static/sbml">
            <rdf:RDF xmlns:dcterms="http://purl.org/dc/terms/" xmlns:rdf="http://www.w3.org/1999/02/22-rdf-syntax-ns#">
              <rdf:Description rdf:about="#COPASI79">
                <dcterms:created>
                  <rdf:Description>
                    <dcterms:W3CDTF>2020-03-18T21:26:20Z</dcterms:W3CDTF>
                  </rdf:Description>
                </dcterms:created>
              </rdf:Description>
            </rdf:RDF>
          </COPASI>
        </annotation>
        <listOfReactants>
          <speciesReference species="_2_phosphoglycerate_c" stoichiometry="1"/>
        </listOfReactants>
        <listOfProducts>
          <speciesReference species="phosphoenolpyruvate_c" stoichiometry="1"/>
        </listOfProducts>
        <kineticLaw>
          <math xmlns="http://www.w3.org/1998/Math/MathML">
            <apply>
              <times/>
              <ci> cell </ci>
              <apply>
                <ci> Uni_Uni_ar_k </ci>
                <ci> _10__EC_4_2_1_11_ENO_k </ci>
                <ci> _10__EC_4_2_1_11_ENO_Vf </ci>
                <ci> _2_phosphoglycerate_c </ci>
                <ci> phosphoenolpyruvate_c </ci>
                <ci> Keq </ci>
                <ci> Kms </ci>
                <ci> Kmp </ci>
              </apply>
            </apply>
          </math>
          <listOfParameters>
            <parameter id="Keq" name="Keq" value="5"/>
            <parameter id="Kms" name="Kms" value="0.043"/>
            <parameter id="Kmp" name="Kmp" value="0.244"/>
          </listOfParameters>
        </kineticLaw>
      </reaction>
      <reaction metaid="COPASI80" id="_11__EC_2_7_1_40_PYK" name="11. EC 2.7.1.40 PYK" reversible="true">
        <annotation>
          <COPASI xmlns="http://www.copasi.org/static/sbml">
            <rdf:RDF xmlns:dcterms="http://purl.org/dc/terms/" xmlns:rdf="http://www.w3.org/1999/02/22-rdf-syntax-ns#">
              <rdf:Description rdf:about="#COPASI80">
                <dcterms:created>
                  <rdf:Description>
                    <dcterms:W3CDTF>2020-03-18T21:29:42Z</dcterms:W3CDTF>
                  </rdf:Description>
                </dcterms:created>
              </rdf:Description>
            </rdf:RDF>
          </COPASI>
        </annotation>
        <listOfReactants>
          <speciesReference species="phosphoenolpyruvate_c" stoichiometry="1"/>
        </listOfReactants>
        <listOfProducts>
          <speciesReference species="pyruvate_c" stoichiometry="1"/>
        </listOfProducts>
        <kineticLaw>
          <math xmlns="http://www.w3.org/1998/Math/MathML">
            <apply>
              <times/>
              <ci> cell </ci>
              <apply>
                <ci> Uni_Uni_ar_k </ci>
                <ci> _11__EC_2_7_1_40_PYK_k </ci>
                <ci> _11__EC_2_7_1_40_PYK_Vf </ci>
                <ci> phosphoenolpyruvate_c </ci>
                <ci> pyruvate_c </ci>
                <ci> Keq </ci>
                <ci> Kms </ci>
                <ci> Kmp </ci>
              </apply>
            </apply>
          </math>
          <listOfParameters>
            <parameter id="Keq" name="Keq" value="6450"/>
            <parameter id="Kms" name="Kms" value="0.14"/>
            <parameter id="Kmp" name="Kmp" value="21"/>
          </listOfParameters>
        </kineticLaw>
      </reaction>
      <reaction metaid="COPASI81" id="_06__EC_5_3_1_1_TPI" name="06. EC 5.3.1.1 TPI" reversible="true">
        <annotation>
          <COPASI xmlns="http://www.copasi.org/static/sbml">
            <rdf:RDF xmlns:dcterms="http://purl.org/dc/terms/" xmlns:rdf="http://www.w3.org/1999/02/22-rdf-syntax-ns#">
              <rdf:Description rdf:about="#COPASI81">
                <dcterms:created>
                  <rdf:Description>
                    <dcterms:W3CDTF>2020-03-18T21:33:30Z</dcterms:W3CDTF>
                  </rdf:Description>
                </dcterms:created>
              </rdf:Description>
            </rdf:RDF>
          </COPASI>
        </annotation>
        <listOfReactants>
          <speciesReference species="dihydroxyacetone_phosphate_c" stoichiometry="1"/>
        </listOfReactants>
        <listOfProducts>
          <speciesReference species="glyceraldehyde_3_phosphate_c" stoichiometry="1"/>
        </listOfProducts>
        <kineticLaw>
          <math xmlns="http://www.w3.org/1998/Math/MathML">
            <apply>
              <times/>
              <ci> cell </ci>
              <apply>
                <ci> Uni_Uni_ar_k </ci>
                <ci> _06__EC_5_3_1_1_TPI_k </ci>
                <ci> _06__EC_5_3_1_1_TPI_Vf </ci>
                <ci> dihydroxyacetone_phosphate_c </ci>
                <ci> glyceraldehyde_3_phosphate_c </ci>
                <ci> Keq </ci>
                <ci> Kms </ci>
                <ci> Kmp </ci>
              </apply>
            </apply>
          </math>
          <listOfParameters>
            <parameter id="Keq" name="Keq" value="0.048"/>
            <parameter id="Kms" name="Kms" value="0.9"/>
            <parameter id="Kmp" name="Kmp" value="0.25"/>
          </listOfParameters>
        </kineticLaw>
      </reaction>
      <reaction metaid="COPASI82" id="_22__EC_1_2_1_104_PDH" name="22. EC 1.2.1.104 PDH" reversible="false">
        <annotation>
          <COPASI xmlns="http://www.copasi.org/static/sbml">
            <rdf:RDF xmlns:dcterms="http://purl.org/dc/terms/" xmlns:rdf="http://www.w3.org/1999/02/22-rdf-syntax-ns#">
              <rdf:Description rdf:about="#COPASI82">
                <dcterms:created>
                  <rdf:Description>
                    <dcterms:W3CDTF>2020-03-19T15:56:57Z</dcterms:W3CDTF>
                  </rdf:Description>
                </dcterms:created>
              </rdf:Description>
            </rdf:RDF>
          </COPASI>
        </annotation>
        <listOfReactants>
          <speciesReference species="pyruvate_m" stoichiometry="1"/>
        </listOfReactants>
        <listOfProducts>
          <speciesReference species="acetyl_CoA_m" stoichiometry="1"/>
        </listOfProducts>
        <listOfModifiers>
          <modifierSpeciesReference species="acetyl_CoA_m"/>
        </listOfModifiers>
        <kineticLaw>
          <math xmlns="http://www.w3.org/1998/Math/MathML">
            <apply>
              <times/>
              <ci> mitochondria </ci>
              <apply>
                <ci> Rate_Law_for_22__EC_1_2_1_104_PDH </ci>
                <ci> _22__EC_1_2_1_104_PDH_V </ci>
                <ci> pyruvate_m </ci>
                <ci> Km </ci>
                <ci> acetyl_CoA_m </ci>
                <ci> Ki </ci>
                <ci> k </ci>
              </apply>
            </apply>
          </math>
          <listOfParameters>
            <parameter id="Km" name="Km" value="0.073"/>
            <parameter id="Ki" name="Ki" value="0.015"/>
            <parameter id="k" name="k" value="1"/>
          </listOfParameters>
        </kineticLaw>
      </reaction>
      <reaction metaid="COPASI83" id="_17__EC_1_1_1_2_ADH" name="17. EC 1.1.1.2 ADH" reversible="true">
        <annotation>
          <COPASI xmlns="http://www.copasi.org/static/sbml">
            <rdf:RDF xmlns:dcterms="http://purl.org/dc/terms/" xmlns:rdf="http://www.w3.org/1999/02/22-rdf-syntax-ns#">
              <rdf:Description rdf:about="#COPASI83">
                <dcterms:created>
                  <rdf:Description>
                    <dcterms:W3CDTF>2020-11-29T10:36:14Z</dcterms:W3CDTF>
                  </rdf:Description>
                </dcterms:created>
              </rdf:Description>
            </rdf:RDF>
          </COPASI>
        </annotation>
        <listOfReactants>
          <speciesReference species="ethanol_c" stoichiometry="1"/>
        </listOfReactants>
        <listOfProducts>
          <speciesReference species="acetaldehyde_c" stoichiometry="1"/>
        </listOfProducts>
        <kineticLaw>
          <math xmlns="http://www.w3.org/1998/Math/MathML">
            <apply>
              <times/>
              <ci> cell </ci>
              <apply>
                <ci> Uni_Uni_ar_k </ci>
                <ci> _17__EC_1_1_1_2_ADH_k </ci>
                <ci> _17__EC_1_1_1_2_ADH_Vf </ci>
                <ci> ethanol_c </ci>
                <ci> acetaldehyde_c </ci>
                <ci> Keq </ci>
                <ci> Kms </ci>
                <ci> Kmp </ci>
              </apply>
            </apply>
          </math>
          <listOfParameters>
            <parameter id="Keq" name="Keq" value="0.00011"/>
            <parameter id="Kms" name="Kms" value="0.5"/>
            <parameter id="Kmp" name="Kmp" value="2.33"/>
          </listOfParameters>
        </kineticLaw>
      </reaction>
      <reaction metaid="COPASI84" id="_19__EC_1_2_1_5_ALDH" name="19. EC 1.2.1.5 ALDH" reversible="true">
        <annotation>
          <COPASI xmlns="http://www.copasi.org/static/sbml">
            <rdf:RDF xmlns:dcterms="http://purl.org/dc/terms/" xmlns:rdf="http://www.w3.org/1999/02/22-rdf-syntax-ns#">
              <rdf:Description rdf:about="#COPASI84">
                <dcterms:created>
                  <rdf:Description>
                    <dcterms:W3CDTF>2020-11-29T10:39:44Z</dcterms:W3CDTF>
                  </rdf:Description>
                </dcterms:created>
              </rdf:Description>
            </rdf:RDF>
          </COPASI>
        </annotation>
        <listOfReactants>
          <speciesReference species="acetaldehyde_m" stoichiometry="1"/>
        </listOfReactants>
        <listOfProducts>
          <speciesReference species="acetate_m" stoichiometry="1"/>
        </listOfProducts>
        <kineticLaw>
          <math xmlns="http://www.w3.org/1998/Math/MathML">
            <apply>
              <times/>
              <ci> mitochondria </ci>
              <apply>
                <ci> Uni_Uni_ar_k </ci>
                <ci> _19__EC_1_2_1_5_ALDH_k </ci>
                <ci> _19__EC_1_2_1_5_ALDH_Vf </ci>
                <ci> acetaldehyde_m </ci>
                <ci> acetate_m </ci>
                <ci> Keq </ci>
                <ci> Kms </ci>
                <ci> Kmp </ci>
              </apply>
            </apply>
          </math>
          <listOfParameters>
            <parameter id="Keq" name="Keq" value="157356000000"/>
            <parameter id="Kms" name="Kms" value="0.024"/>
            <parameter id="Kmp" name="Kmp" value="0.04"/>
          </listOfParameters>
        </kineticLaw>
      </reaction>
      <reaction metaid="COPASI85" id="_16__Ethanol_transport" name="16. Ethanol transport" reversible="true">
        <annotation>
          <COPASI xmlns="http://www.copasi.org/static/sbml">
            <rdf:RDF xmlns:dcterms="http://purl.org/dc/terms/" xmlns:rdf="http://www.w3.org/1999/02/22-rdf-syntax-ns#">
              <rdf:Description rdf:about="#COPASI85">
                <dcterms:created>
                  <rdf:Description>
                    <dcterms:W3CDTF>2020-11-29T11:00:04Z</dcterms:W3CDTF>
                  </rdf:Description>
                </dcterms:created>
              </rdf:Description>
            </rdf:RDF>
          </COPASI>
        </annotation>
        <listOfReactants>
          <speciesReference species="ethanol_ex" stoichiometry="1"/>
        </listOfReactants>
        <listOfProducts>
          <speciesReference species="ethanol_c" stoichiometry="1"/>
        </listOfProducts>
        <kineticLaw>
          <math xmlns="http://www.w3.org/1998/Math/MathML">
            <apply>
              <ci> Passive_defusion </ci>
              <ci> V </ci>
              <ci> ethanol_ex </ci>
              <ci> ethanol_c </ci>
            </apply>
          </math>
          <listOfParameters>
            <parameter id="V" name="V" value="9.67177"/>
          </listOfParameters>
        </kineticLaw>
      </reaction>
      <reaction metaid="COPASI86" id="_13__Glycerol_transport" name="13. Glycerol transport" reversible="true">
        <annotation>
          <COPASI xmlns="http://www.copasi.org/static/sbml">
            <rdf:RDF xmlns:dcterms="http://purl.org/dc/terms/" xmlns:rdf="http://www.w3.org/1999/02/22-rdf-syntax-ns#">
              <rdf:Description rdf:about="#COPASI86">
                <dcterms:created>
                  <rdf:Description>
                    <dcterms:W3CDTF>2021-01-27T04:36:56Z</dcterms:W3CDTF>
                  </rdf:Description>
                </dcterms:created>
              </rdf:Description>
            </rdf:RDF>
          </COPASI>
        </annotation>
        <listOfReactants>
          <speciesReference species="glycerol_ex" stoichiometry="1"/>
        </listOfReactants>
        <listOfProducts>
          <speciesReference species="glycerol_c" stoichiometry="1"/>
        </listOfProducts>
        <kineticLaw>
          <math xmlns="http://www.w3.org/1998/Math/MathML">
            <apply>
              <ci> Uni_Uni_ar_k </ci>
              <ci> k </ci>
              <ci> _13__Glycerol_transport_Vf </ci>
              <ci> glycerol_ex </ci>
              <ci> glycerol_c </ci>
              <ci> Keq </ci>
              <ci> Kms </ci>
              <ci> Kmp </ci>
            </apply>
          </math>
          <listOfParameters>
            <parameter id="k" name="k" value="1"/>
            <parameter id="Keq" name="Keq" value="12"/>
            <parameter id="Kms" name="Kms" value="2"/>
            <parameter id="Kmp" name="Kmp" value="2"/>
          </listOfParameters>
        </kineticLaw>
      </reaction>
      <reaction metaid="COPASI87" id="_14__EC_2_7_1_30_GK" name="14. EC 2.7.1.30 GK" reversible="true">
        <annotation>
          <COPASI xmlns="http://www.copasi.org/static/sbml">
            <rdf:RDF xmlns:dcterms="http://purl.org/dc/terms/" xmlns:rdf="http://www.w3.org/1999/02/22-rdf-syntax-ns#">
              <rdf:Description rdf:about="#COPASI87">
                <dcterms:created>
                  <rdf:Description>
                    <dcterms:W3CDTF>2021-01-27T04:37:28Z</dcterms:W3CDTF>
                  </rdf:Description>
                </dcterms:created>
              </rdf:Description>
            </rdf:RDF>
          </COPASI>
        </annotation>
        <listOfReactants>
          <speciesReference species="glycerol_c" stoichiometry="1"/>
        </listOfReactants>
        <listOfProducts>
          <speciesReference species="glycerol_3_phosphate_c" stoichiometry="1"/>
        </listOfProducts>
        <kineticLaw>
          <math xmlns="http://www.w3.org/1998/Math/MathML">
            <apply>
              <times/>
              <ci> cell </ci>
              <apply>
                <ci> Uni_Uni_ar_k </ci>
                <ci> _14__EC_2_7_1_30_GK_k </ci>
                <ci> _14__EC_2_7_1_30_GK_Vf </ci>
                <ci> glycerol_c </ci>
                <ci> glycerol_3_phosphate_c </ci>
                <ci> Keq </ci>
                <ci> Kms </ci>
                <ci> Kmp </ci>
              </apply>
            </apply>
          </math>
          <listOfParameters>
            <parameter id="Keq" name="Keq" value="830"/>
            <parameter id="Kms" name="Kms" value="0.169"/>
            <parameter id="Kmp" name="Kmp" value="12.56"/>
          </listOfParameters>
        </kineticLaw>
      </reaction>
      <reaction metaid="COPASI88" id="_15__EC_1_1_5_3_GPD" name="15. EC 1.1.5.3 GPD" reversible="true">
        <annotation>
          <COPASI xmlns="http://www.copasi.org/static/sbml">
            <rdf:RDF xmlns:dcterms="http://purl.org/dc/terms/" xmlns:rdf="http://www.w3.org/1999/02/22-rdf-syntax-ns#">
              <rdf:Description rdf:about="#COPASI88">
                <dcterms:created>
                  <rdf:Description>
                    <dcterms:W3CDTF>2021-01-27T04:37:52Z</dcterms:W3CDTF>
                  </rdf:Description>
                </dcterms:created>
              </rdf:Description>
            </rdf:RDF>
          </COPASI>
        </annotation>
        <listOfReactants>
          <speciesReference species="glycerol_3_phosphate_c" stoichiometry="1"/>
        </listOfReactants>
        <listOfProducts>
          <speciesReference species="dihydroxyacetone_phosphate_c" stoichiometry="1"/>
        </listOfProducts>
        <kineticLaw>
          <math xmlns="http://www.w3.org/1998/Math/MathML">
            <apply>
              <times/>
              <ci> cell </ci>
              <apply>
                <ci> Uni_Uni_ar_k </ci>
                <ci> _15__EC_1_1_5_3_GPD_k </ci>
                <ci> _15__EC_1_1_5_3_GPD_Vf </ci>
                <ci> glycerol_3_phosphate_c </ci>
                <ci> dihydroxyacetone_phosphate_c </ci>
                <ci> Keq </ci>
                <ci> Kms </ci>
                <ci> Kmp </ci>
              </apply>
            </apply>
          </math>
          <listOfParameters>
            <parameter id="Keq" name="Keq" value="0.06"/>
            <parameter id="Kms" name="Kms" value="0.1"/>
            <parameter id="Kmp" name="Kmp" value="0.006"/>
          </listOfParameters>
        </kineticLaw>
      </reaction>
      <reaction metaid="COPASI89" id="_25__EC_4_2_1_3_ACO" name="25. EC 4.2.1.3 ACO" reversible="true">
        <annotation>
          <rdf:RDF xmlns:rdf="http://www.w3.org/1999/02/22-rdf-syntax-ns#" xmlns:dc="http://purl.org/dc/elements/1.1/" xmlns:dcterms="http://purl.org/dc/terms/" xmlns:vCard="http://www.w3.org/2001/vcard-rdf/3.0#" xmlns:bqbiol="http://biomodels.net/biology-qualifiers/" xmlns:bqmodel="http://biomodels.net/model-qualifiers/">
            <rdf:Description rdf:about="#COPASI89">
              <bqbiol:isVersionOf>
                <rdf:Bag>
                  <rdf:li rdf:resource="http://identifiers.org/kegg.reaction/R01324"/>
                </rdf:Bag>
              </bqbiol:isVersionOf>
            </rdf:Description>
          </rdf:RDF>
          <COPASI xmlns="http://www.copasi.org/static/sbml">
            <rdf:RDF xmlns:CopasiMT="http://www.copasi.org/RDF/MiriamTerms#" xmlns:rdf="http://www.w3.org/1999/02/22-rdf-syntax-ns#">
              <rdf:Description rdf:about="#COPASI89">
                <CopasiMT:isVersionOf>
                  <rdf:Bag>
                    <rdf:li rdf:resource="http://identifiers.org/kegg.reaction/R01324"/>
                  </rdf:Bag>
                </CopasiMT:isVersionOf>
              </rdf:Description>
            </rdf:RDF>
          </COPASI>
        </annotation>
        <listOfReactants>
          <speciesReference species="citrate_m" stoichiometry="1"/>
        </listOfReactants>
        <listOfProducts>
          <speciesReference species="isoCitrate_m" stoichiometry="1"/>
        </listOfProducts>
        <kineticLaw>
          <math xmlns="http://www.w3.org/1998/Math/MathML">
            <apply>
              <times/>
              <ci> mitochondria </ci>
              <apply>
                <ci> Function_for_ACN </ci>
                <ci> Kcit_acn </ci>
                <ci> Kicit_acn </ci>
                <ci> Vf_acn </ci>
                <ci> Vr_acn </ci>
                <ci> citrate_m </ci>
                <ci> isoCitrate_m </ci>
                <ci> _25__EC_4_2_1_3_ACO_Vm </ci>
                <ci> _25__EC_4_2_1_3_ACO_k </ci>
              </apply>
            </apply>
          </math>
          <listOfParameters>
            <parameter id="Kcit_acn" name="Kcit_acn" value="1.7"/>
            <parameter id="Kicit_acn" name="Kicit_acn" value="3.33"/>
            <parameter id="Vf_acn" name="Vf_acn" value="91.2"/>
            <parameter id="Vr_acn" name="Vr_acn" value="0.912"/>
          </listOfParameters>
        </kineticLaw>
      </reaction>
      <reaction metaid="COPASI90" id="_26__EC_1_1_1_41_IDE" name="26. EC 1.1.1.41 IDE" reversible="true">
        <annotation>
          <rdf:RDF xmlns:rdf="http://www.w3.org/1999/02/22-rdf-syntax-ns#" xmlns:dc="http://purl.org/dc/elements/1.1/" xmlns:dcterms="http://purl.org/dc/terms/" xmlns:vCard="http://www.w3.org/2001/vcard-rdf/3.0#" xmlns:bqbiol="http://biomodels.net/biology-qualifiers/" xmlns:bqmodel="http://biomodels.net/model-qualifiers/">
            <rdf:Description rdf:about="#COPASI90">
              <bqbiol:isVersionOf>
                <rdf:Bag>
                  <rdf:li rdf:resource="http://identifiers.org/kegg.reaction/R00709"/>
                </rdf:Bag>
              </bqbiol:isVersionOf>
            </rdf:Description>
          </rdf:RDF>
          <COPASI xmlns="http://www.copasi.org/static/sbml">
            <rdf:RDF xmlns:CopasiMT="http://www.copasi.org/RDF/MiriamTerms#" xmlns:rdf="http://www.w3.org/1999/02/22-rdf-syntax-ns#">
              <rdf:Description rdf:about="#COPASI90">
                <CopasiMT:isVersionOf>
                  <rdf:Bag>
                    <rdf:li rdf:resource="http://identifiers.org/kegg.reaction/R00709"/>
                  </rdf:Bag>
                </CopasiMT:isVersionOf>
              </rdf:Description>
            </rdf:RDF>
          </COPASI>
        </annotation>
        <listOfReactants>
          <speciesReference species="isoCitrate_m" stoichiometry="1"/>
        </listOfReactants>
        <listOfProducts>
          <speciesReference species="alpha_ketoglutarate_m" stoichiometry="1"/>
        </listOfProducts>
        <kineticLaw>
          <math xmlns="http://www.w3.org/1998/Math/MathML">
            <apply>
              <times/>
              <ci> mitochondria </ci>
              <apply>
                <ci> Function_for_ICD </ci>
                <ci> Kakg_icd </ci>
                <ci> Kicit_icd </ci>
                <ci> Vf_icd </ci>
                <ci> Vr_icd </ci>
                <ci> alpha_ketoglutarate_m </ci>
                <ci> isoCitrate_m </ci>
                <ci> _26__EC_1_1_1_41_IDE_Vm </ci>
                <ci> _26__EC_1_1_1_41_IDE_k </ci>
              </apply>
            </apply>
          </math>
          <listOfParameters>
            <parameter id="Kakg_icd" name="Kakg_icd" value="0.13"/>
            <parameter id="Kicit_icd" name="Kicit_icd" value="0.008"/>
            <parameter id="Vf_icd" name="Vf_icd" value="14.72"/>
            <parameter id="Vr_icd" name="Vr_icd" value="0.1472"/>
          </listOfParameters>
        </kineticLaw>
      </reaction>
      <reaction metaid="COPASI91" id="_27__EC_1_2_4_2_OGDH" name="27. EC 1.2.4.2 OGDH" reversible="true">
        <annotation>
          <rdf:RDF xmlns:rdf="http://www.w3.org/1999/02/22-rdf-syntax-ns#" xmlns:dc="http://purl.org/dc/elements/1.1/" xmlns:dcterms="http://purl.org/dc/terms/" xmlns:vCard="http://www.w3.org/2001/vcard-rdf/3.0#" xmlns:bqbiol="http://biomodels.net/biology-qualifiers/" xmlns:bqmodel="http://biomodels.net/model-qualifiers/">
            <rdf:Description rdf:about="#COPASI91">
              <bqbiol:isVersionOf>
                <rdf:Bag>
                  <rdf:li rdf:resource="http://identifiers.org/kegg.reaction/R08549"/>
                </rdf:Bag>
              </bqbiol:isVersionOf>
            </rdf:Description>
          </rdf:RDF>
          <COPASI xmlns="http://www.copasi.org/static/sbml">
            <rdf:RDF xmlns:CopasiMT="http://www.copasi.org/RDF/MiriamTerms#" xmlns:rdf="http://www.w3.org/1999/02/22-rdf-syntax-ns#">
              <rdf:Description rdf:about="#COPASI91">
                <CopasiMT:isVersionOf>
                  <rdf:Bag>
                    <rdf:li rdf:resource="http://identifiers.org/kegg.reaction/R08549"/>
                  </rdf:Bag>
                </CopasiMT:isVersionOf>
              </rdf:Description>
            </rdf:RDF>
          </COPASI>
        </annotation>
        <listOfReactants>
          <speciesReference species="alpha_ketoglutarate_m" stoichiometry="1"/>
        </listOfReactants>
        <listOfProducts>
          <speciesReference species="succinyl_CoA_m" stoichiometry="1"/>
        </listOfProducts>
        <kineticLaw>
          <math xmlns="http://www.w3.org/1998/Math/MathML">
            <apply>
              <times/>
              <ci> mitochondria </ci>
              <apply>
                <ci> Function_for_KDH </ci>
                <ci> Kakg_kdh </ci>
                <ci> Ksca_kdh </ci>
                <ci> Vf_kdh </ci>
                <ci> Vr_kdh </ci>
                <ci> alpha_ketoglutarate_m </ci>
                <ci> succinyl_CoA_m </ci>
                <ci> _27__EC_1_2_4_2_OGDH_Vm </ci>
                <ci> _27__EC_1_2_4_2_OGDH_k </ci>
              </apply>
            </apply>
          </math>
          <listOfParameters>
            <parameter id="Kakg_kdh" name="Kakg_kdh" value="0.1"/>
            <parameter id="Ksca_kdh" name="Ksca_kdh" value="1"/>
            <parameter id="Vf_kdh" name="Vf_kdh" value="35.84"/>
            <parameter id="Vr_kdh" name="Vr_kdh" value="0.3584"/>
          </listOfParameters>
        </kineticLaw>
      </reaction>
      <reaction metaid="COPASI92" id="_28__EC_6_2_1_5_SS" name="28. EC 6.2.1.5 SS" reversible="true">
        <annotation>
          <rdf:RDF xmlns:rdf="http://www.w3.org/1999/02/22-rdf-syntax-ns#" xmlns:dc="http://purl.org/dc/elements/1.1/" xmlns:dcterms="http://purl.org/dc/terms/" xmlns:vCard="http://www.w3.org/2001/vcard-rdf/3.0#" xmlns:bqbiol="http://biomodels.net/biology-qualifiers/" xmlns:bqmodel="http://biomodels.net/model-qualifiers/">
            <rdf:Description rdf:about="#COPASI92">
              <bqbiol:isVersionOf>
                <rdf:Bag>
                  <rdf:li rdf:resource="http://identifiers.org/kegg.reaction/R00407"/>
                </rdf:Bag>
              </bqbiol:isVersionOf>
            </rdf:Description>
          </rdf:RDF>
          <COPASI xmlns="http://www.copasi.org/static/sbml">
            <rdf:RDF xmlns:CopasiMT="http://www.copasi.org/RDF/MiriamTerms#" xmlns:rdf="http://www.w3.org/1999/02/22-rdf-syntax-ns#">
              <rdf:Description rdf:about="#COPASI92">
                <CopasiMT:isVersionOf>
                  <rdf:Bag>
                    <rdf:li rdf:resource="http://identifiers.org/kegg.reaction/R00407"/>
                  </rdf:Bag>
                </CopasiMT:isVersionOf>
              </rdf:Description>
            </rdf:RDF>
          </COPASI>
        </annotation>
        <listOfReactants>
          <speciesReference species="succinyl_CoA_m" stoichiometry="1"/>
        </listOfReactants>
        <listOfProducts>
          <speciesReference species="succinate_m" stoichiometry="1"/>
        </listOfProducts>
        <kineticLaw>
          <math xmlns="http://www.w3.org/1998/Math/MathML">
            <apply>
              <times/>
              <ci> mitochondria </ci>
              <apply>
                <ci> Function_for_ScAS </ci>
                <ci> Ksca_scas </ci>
                <ci> Ksuc_scas </ci>
                <ci> Vf_scas </ci>
                <ci> Vr_scas </ci>
                <ci> succinyl_CoA_m </ci>
                <ci> succinate_m </ci>
                <ci> _28__EC_6_2_1_5_SS_Vm </ci>
                <ci> k </ci>
              </apply>
            </apply>
          </math>
          <listOfParameters>
            <parameter id="Ksca_scas" name="Ksca_scas" value="0.02"/>
            <parameter id="Ksuc_scas" name="Ksuc_scas" value="5"/>
            <parameter id="Vf_scas" name="Vf_scas" value="3.5"/>
            <parameter id="Vr_scas" name="Vr_scas" value="0.0035"/>
            <parameter id="k" name="k" value="1"/>
          </listOfParameters>
        </kineticLaw>
      </reaction>
      <reaction metaid="COPASI93" id="_24__EC_2_3_3_1_CS" name="24. EC 2.3.3.1 CS" reversible="true">
        <annotation>
          <rdf:RDF xmlns:rdf="http://www.w3.org/1999/02/22-rdf-syntax-ns#" xmlns:dc="http://purl.org/dc/elements/1.1/" xmlns:dcterms="http://purl.org/dc/terms/" xmlns:vCard="http://www.w3.org/2001/vcard-rdf/3.0#" xmlns:bqbiol="http://biomodels.net/biology-qualifiers/" xmlns:bqmodel="http://biomodels.net/model-qualifiers/">
            <rdf:Description rdf:about="#COPASI93">
              <bqbiol:isVersionOf>
                <rdf:Bag>
                  <rdf:li rdf:resource="http://identifiers.org/kegg.reaction/R00351"/>
                </rdf:Bag>
              </bqbiol:isVersionOf>
            </rdf:Description>
          </rdf:RDF>
          <COPASI xmlns="http://www.copasi.org/static/sbml">
            <rdf:RDF xmlns:CopasiMT="http://www.copasi.org/RDF/MiriamTerms#" xmlns:rdf="http://www.w3.org/1999/02/22-rdf-syntax-ns#">
              <rdf:Description rdf:about="#COPASI93">
                <CopasiMT:isVersionOf>
                  <rdf:Bag>
                    <rdf:li rdf:resource="http://identifiers.org/kegg.reaction/R00351"/>
                  </rdf:Bag>
                </CopasiMT:isVersionOf>
              </rdf:Description>
            </rdf:RDF>
          </COPASI>
        </annotation>
        <listOfReactants>
          <speciesReference species="acetyl_CoA_m" stoichiometry="1"/>
          <speciesReference species="oxaloacetate_m" stoichiometry="1"/>
        </listOfReactants>
        <listOfProducts>
          <speciesReference species="coa_m" stoichiometry="1"/>
          <speciesReference species="citrate_m" stoichiometry="1"/>
        </listOfProducts>
        <kineticLaw>
          <math xmlns="http://www.w3.org/1998/Math/MathML">
            <apply>
              <times/>
              <ci> mitochondria </ci>
              <apply>
                <ci> Function_for_CS </ci>
                <ci> Kaca_cs </ci>
                <ci> Kcit_cs </ci>
                <ci> Kcoa_cs </ci>
                <ci> Koaa_cs </ci>
                <ci> Vf_cs </ci>
                <ci> Vr_cs </ci>
                <ci> acetyl_CoA_m </ci>
                <ci> coa_m </ci>
                <ci> citrate_m </ci>
                <ci> oxaloacetate_m </ci>
                <ci> _24__EC_2_3_3_1_CS_Vm </ci>
                <ci> _24__EC_2_3_3_1_CS_k </ci>
              </apply>
            </apply>
          </math>
          <listOfParameters>
            <parameter id="Kaca_cs" name="Kaca_cs" value="0.03"/>
            <parameter id="Kcit_cs" name="Kcit_cs" value="0.7"/>
            <parameter id="Kcoa_cs" name="Kcoa_cs" value="0.3"/>
            <parameter id="Koaa_cs" name="Koaa_cs" value="0.07"/>
            <parameter id="Vf_cs" name="Vf_cs" value="91.2"/>
            <parameter id="Vr_cs" name="Vr_cs" value="0.912"/>
          </listOfParameters>
        </kineticLaw>
      </reaction>
      <reaction metaid="COPASI94" id="_29__EC_1_3_5_1_SDE" name="29. EC 1.3.5.1 SDE" reversible="true">
        <annotation>
          <rdf:RDF xmlns:rdf="http://www.w3.org/1999/02/22-rdf-syntax-ns#" xmlns:dc="http://purl.org/dc/elements/1.1/" xmlns:dcterms="http://purl.org/dc/terms/" xmlns:vCard="http://www.w3.org/2001/vcard-rdf/3.0#" xmlns:bqbiol="http://biomodels.net/biology-qualifiers/" xmlns:bqmodel="http://biomodels.net/model-qualifiers/">
            <rdf:Description rdf:about="#COPASI94">
              <bqbiol:isVersionOf>
                <rdf:Bag>
                  <rdf:li rdf:resource="http://identifiers.org/kegg.reaction/R00402"/>
                </rdf:Bag>
              </bqbiol:isVersionOf>
            </rdf:Description>
          </rdf:RDF>
          <COPASI xmlns="http://www.copasi.org/static/sbml">
            <rdf:RDF xmlns:CopasiMT="http://www.copasi.org/RDF/MiriamTerms#" xmlns:rdf="http://www.w3.org/1999/02/22-rdf-syntax-ns#">
              <rdf:Description rdf:about="#COPASI94">
                <CopasiMT:isVersionOf>
                  <rdf:Bag>
                    <rdf:li rdf:resource="http://identifiers.org/kegg.reaction/R00402"/>
                  </rdf:Bag>
                </CopasiMT:isVersionOf>
              </rdf:Description>
            </rdf:RDF>
          </COPASI>
        </annotation>
        <listOfReactants>
          <speciesReference species="succinate_m" stoichiometry="1"/>
        </listOfReactants>
        <listOfProducts>
          <speciesReference species="fumarate_m" stoichiometry="1"/>
        </listOfProducts>
        <kineticLaw>
          <math xmlns="http://www.w3.org/1998/Math/MathML">
            <apply>
              <times/>
              <ci> mitochondria </ci>
              <apply>
                <ci> Function_for_SDH </ci>
                <ci> Kfa_sdh </ci>
                <ci> Ksuc_sdh </ci>
                <ci> Vf_sdh </ci>
                <ci> Vr_sdh </ci>
                <ci> fumarate_m </ci>
                <ci> succinate_m </ci>
                <ci> _29__EC_1_3_5_1_SDE_Vm </ci>
                <ci> _29__EC_1_3_5_1_SDE_k </ci>
              </apply>
            </apply>
          </math>
          <listOfParameters>
            <parameter id="Kfa_sdh" name="Kfa_sdh" value="0.4"/>
            <parameter id="Ksuc_sdh" name="Ksuc_sdh" value="0.02"/>
            <parameter id="Vf_sdh" name="Vf_sdh" value="7.38"/>
            <parameter id="Vr_sdh" name="Vr_sdh" value="7.31"/>
          </listOfParameters>
        </kineticLaw>
      </reaction>
      <reaction metaid="COPASI95" id="_30__EC_4_2_1_2_FUH" name="30. EC 4.2.1.2 FUH" reversible="true">
        <annotation>
          <rdf:RDF xmlns:rdf="http://www.w3.org/1999/02/22-rdf-syntax-ns#" xmlns:dc="http://purl.org/dc/elements/1.1/" xmlns:dcterms="http://purl.org/dc/terms/" xmlns:vCard="http://www.w3.org/2001/vcard-rdf/3.0#" xmlns:bqbiol="http://biomodels.net/biology-qualifiers/" xmlns:bqmodel="http://biomodels.net/model-qualifiers/">
            <rdf:Description rdf:about="#COPASI95">
              <bqbiol:isVersionOf>
                <rdf:Bag>
                  <rdf:li rdf:resource="http://identifiers.org/kegg.reaction/R01082"/>
                </rdf:Bag>
              </bqbiol:isVersionOf>
            </rdf:Description>
          </rdf:RDF>
          <COPASI xmlns="http://www.copasi.org/static/sbml">
            <rdf:RDF xmlns:CopasiMT="http://www.copasi.org/RDF/MiriamTerms#" xmlns:rdf="http://www.w3.org/1999/02/22-rdf-syntax-ns#">
              <rdf:Description rdf:about="#COPASI95">
                <CopasiMT:isVersionOf>
                  <rdf:Bag>
                    <rdf:li rdf:resource="http://identifiers.org/kegg.reaction/R01082"/>
                  </rdf:Bag>
                </CopasiMT:isVersionOf>
              </rdf:Description>
            </rdf:RDF>
          </COPASI>
        </annotation>
        <listOfReactants>
          <speciesReference species="fumarate_m" stoichiometry="1"/>
        </listOfReactants>
        <listOfProducts>
          <speciesReference species="malate_m" stoichiometry="1"/>
        </listOfProducts>
        <kineticLaw>
          <math xmlns="http://www.w3.org/1998/Math/MathML">
            <apply>
              <times/>
              <ci> mitochondria </ci>
              <apply>
                <ci> Function_for_FUM </ci>
                <ci> Kfa_fum </ci>
                <ci> Kmal_fum </ci>
                <ci> Vf_fum </ci>
                <ci> Vr_fum </ci>
                <ci> fumarate_m </ci>
                <ci> malate_m </ci>
                <ci> _30__EC_4_2_1_2_FUH_Vm </ci>
                <ci> _30__EC_4_2_1_2_FUH_k </ci>
              </apply>
            </apply>
          </math>
          <listOfParameters>
            <parameter id="Kfa_fum" name="Kfa_fum" value="0.15"/>
            <parameter id="Kmal_fum" name="Kmal_fum" value="0.04"/>
            <parameter id="Vf_fum" name="Vf_fum" value="44.64"/>
            <parameter id="Vr_fum" name="Vr_fum" value="37.2"/>
          </listOfParameters>
        </kineticLaw>
      </reaction>
      <reaction metaid="COPASI96" id="_31__EC_1_1_1_37__MDE" name="31. EC 1.1.1.37  MDE" reversible="true">
        <annotation>
          <rdf:RDF xmlns:rdf="http://www.w3.org/1999/02/22-rdf-syntax-ns#" xmlns:dc="http://purl.org/dc/elements/1.1/" xmlns:dcterms="http://purl.org/dc/terms/" xmlns:vCard="http://www.w3.org/2001/vcard-rdf/3.0#" xmlns:bqbiol="http://biomodels.net/biology-qualifiers/" xmlns:bqmodel="http://biomodels.net/model-qualifiers/">
            <rdf:Description rdf:about="#COPASI96">
              <bqbiol:isVersionOf>
                <rdf:Bag>
                  <rdf:li rdf:resource="http://identifiers.org/kegg.reaction/R00342"/>
                </rdf:Bag>
              </bqbiol:isVersionOf>
            </rdf:Description>
          </rdf:RDF>
          <COPASI xmlns="http://www.copasi.org/static/sbml">
            <rdf:RDF xmlns:CopasiMT="http://www.copasi.org/RDF/MiriamTerms#" xmlns:rdf="http://www.w3.org/1999/02/22-rdf-syntax-ns#">
              <rdf:Description rdf:about="#COPASI96">
                <CopasiMT:isVersionOf>
                  <rdf:Bag>
                    <rdf:li rdf:resource="http://identifiers.org/kegg.reaction/R00342"/>
                  </rdf:Bag>
                </CopasiMT:isVersionOf>
              </rdf:Description>
            </rdf:RDF>
          </COPASI>
        </annotation>
        <listOfReactants>
          <speciesReference species="malate_m" stoichiometry="1"/>
        </listOfReactants>
        <listOfProducts>
          <speciesReference species="oxaloacetate_m" stoichiometry="1"/>
        </listOfProducts>
        <kineticLaw>
          <math xmlns="http://www.w3.org/1998/Math/MathML">
            <apply>
              <times/>
              <ci> mitochondria </ci>
              <apply>
                <ci> Function_for_MDH </ci>
                <ci> Kmal_mdh </ci>
                <ci> Koaa_mdh </ci>
                <ci> Vf_mdh </ci>
                <ci> Vr_mdh </ci>
                <ci> malate_m </ci>
                <ci> oxaloacetate_m </ci>
                <ci> Vm </ci>
                <ci> _31__EC_1_1_1_37__MDE_k </ci>
              </apply>
            </apply>
          </math>
          <listOfParameters>
            <parameter id="Kmal_mdh" name="Kmal_mdh" value="2.6"/>
            <parameter id="Koaa_mdh" name="Koaa_mdh" value="0.04"/>
            <parameter id="Vf_mdh" name="Vf_mdh" value="356.64"/>
            <parameter id="Vr_mdh" name="Vr_mdh" value="353.11"/>
            <parameter id="Vm" name="Vm" value="546867"/>
          </listOfParameters>
        </kineticLaw>
      </reaction>
      <reaction metaid="COPASI97" id="_21__Pyruvate_transport" name="21. Pyruvate transport" reversible="false">
        <annotation>
          <COPASI xmlns="http://www.copasi.org/static/sbml">
            <rdf:RDF xmlns:dcterms="http://purl.org/dc/terms/" xmlns:rdf="http://www.w3.org/1999/02/22-rdf-syntax-ns#">
              <rdf:Description rdf:about="#COPASI97">
                <dcterms:created>
                  <rdf:Description>
                    <dcterms:W3CDTF>2021-06-15T09:43:29Z</dcterms:W3CDTF>
                  </rdf:Description>
                </dcterms:created>
              </rdf:Description>
            </rdf:RDF>
          </COPASI>
        </annotation>
        <listOfReactants>
          <speciesReference species="pyruvate_c" stoichiometry="1"/>
        </listOfReactants>
        <listOfProducts>
          <speciesReference species="pyruvate_m" stoichiometry="1"/>
        </listOfProducts>
        <kineticLaw>
          <math xmlns="http://www.w3.org/1998/Math/MathML">
            <apply>
              <ci> Transport_Michaelis_Menten </ci>
              <ci> k </ci>
              <ci> _21__Pyruvate_transport_V </ci>
              <ci> pyruvate_c </ci>
              <ci> Km </ci>
            </apply>
          </math>
          <listOfParameters>
            <parameter id="k" name="k" value="1"/>
            <parameter id="Km" name="Km" value="0.15"/>
          </listOfParameters>
        </kineticLaw>
      </reaction>
      <reaction metaid="COPASI98" id="_23__EC_6_4_1_1_PYC" name="23. EC 6.4.1.1 PYC" reversible="true">
        <annotation>
          <COPASI xmlns="http://www.copasi.org/static/sbml">
            <rdf:RDF xmlns:dcterms="http://purl.org/dc/terms/" xmlns:rdf="http://www.w3.org/1999/02/22-rdf-syntax-ns#">
              <rdf:Description rdf:about="#COPASI98">
                <dcterms:created>
                  <rdf:Description>
                    <dcterms:W3CDTF>2021-06-16T08:57:39Z</dcterms:W3CDTF>
                  </rdf:Description>
                </dcterms:created>
              </rdf:Description>
            </rdf:RDF>
          </COPASI>
        </annotation>
        <listOfReactants>
          <speciesReference species="pyruvate_m" stoichiometry="1"/>
        </listOfReactants>
        <listOfProducts>
          <speciesReference species="oxaloacetate_m" stoichiometry="1"/>
        </listOfProducts>
        <kineticLaw>
          <math xmlns="http://www.w3.org/1998/Math/MathML">
            <apply>
              <times/>
              <ci> mitochondria </ci>
              <apply>
                <ci> Uni_Uni_ar_k </ci>
                <ci> _23__EC_6_4_1_1_PYC_k </ci>
                <ci> _23__EC_6_4_1_1_PYC_Vf </ci>
                <ci> pyruvate_m </ci>
                <ci> oxaloacetate_m </ci>
                <ci> Keq </ci>
                <ci> Kms </ci>
                <ci> Kmp </ci>
              </apply>
            </apply>
          </math>
          <listOfParameters>
            <parameter id="Keq" name="Keq" value="5.99"/>
            <parameter id="Kms" name="Kms" value="0.15"/>
            <parameter id="Kmp" name="Kmp" value="0.019"/>
          </listOfParameters>
        </kineticLaw>
      </reaction>
      <reaction metaid="COPASI99" id="_32__Citrate_transport" name="32. Citrate transport" reversible="false">
        <annotation>
          <COPASI xmlns="http://www.copasi.org/static/sbml">
            <rdf:RDF xmlns:dcterms="http://purl.org/dc/terms/" xmlns:rdf="http://www.w3.org/1999/02/22-rdf-syntax-ns#">
              <rdf:Description rdf:about="#COPASI99">
                <dcterms:created>
                  <rdf:Description>
                    <dcterms:W3CDTF>2021-06-16T08:58:53Z</dcterms:W3CDTF>
                  </rdf:Description>
                </dcterms:created>
              </rdf:Description>
            </rdf:RDF>
          </COPASI>
        </annotation>
        <listOfReactants>
          <speciesReference species="citrate_m" stoichiometry="1"/>
        </listOfReactants>
        <listOfProducts>
          <speciesReference species="citrate_c" stoichiometry="1"/>
        </listOfProducts>
        <kineticLaw>
          <math xmlns="http://www.w3.org/1998/Math/MathML">
            <apply>
              <ci> Transport_Michaelis_Menten </ci>
              <ci> k </ci>
              <ci> _32__Citrate_transport_V </ci>
              <ci> citrate_m </ci>
              <ci> Km </ci>
            </apply>
          </math>
          <listOfParameters>
            <parameter id="k" name="k" value="1"/>
            <parameter id="Km" name="Km" value="0.62"/>
          </listOfParameters>
        </kineticLaw>
      </reaction>
      <reaction metaid="COPASI100" id="_33__EC_2_3_3_8_ACL" name="33. EC 2.3.3.8 ACL" reversible="true">
        <annotation>
          <COPASI xmlns="http://www.copasi.org/static/sbml">
            <rdf:RDF xmlns:dcterms="http://purl.org/dc/terms/" xmlns:rdf="http://www.w3.org/1999/02/22-rdf-syntax-ns#">
              <rdf:Description rdf:about="#COPASI100">
                <dcterms:created>
                  <rdf:Description>
                    <dcterms:W3CDTF>2021-06-16T09:00:17Z</dcterms:W3CDTF>
                  </rdf:Description>
                </dcterms:created>
              </rdf:Description>
            </rdf:RDF>
          </COPASI>
        </annotation>
        <listOfReactants>
          <speciesReference species="citrate_c" stoichiometry="1"/>
        </listOfReactants>
        <listOfProducts>
          <speciesReference species="acetyl_CoA_c" stoichiometry="1"/>
          <speciesReference species="oxaloacetate_c" stoichiometry="1"/>
        </listOfProducts>
        <kineticLaw>
          <math xmlns="http://www.w3.org/1998/Math/MathML">
            <apply>
              <times/>
              <ci> cell </ci>
              <apply>
                <ci> Uni_Bi_generalised_Hill_s_equation </ci>
                <ci> _33__EC_2_3_3_8_ACL_Vf </ci>
                <ci> citrate_c </ci>
                <ci> Ks </ci>
                <ci> acetyl_CoA_c </ci>
                <ci> oxaloacetate_c </ci>
                <ci> Keq </ci>
                <ci> Kp2 </ci>
                <ci> Kp1 </ci>
                <ci> _33__EC_2_3_3_8_ACL_k </ci>
              </apply>
            </apply>
          </math>
          <listOfParameters>
            <parameter id="Ks" name="Ks" value="0.588"/>
            <parameter id="Keq" name="Keq" value="1.5"/>
            <parameter id="Kp2" name="Kp2" value="0.177"/>
            <parameter id="Kp1" name="Kp1" value="0.0098"/>
          </listOfParameters>
        </kineticLaw>
      </reaction>
      <reaction metaid="COPASI101" id="_34__EC_1_1_1_37_MDE_cytosol" name="34. EC 1.1.1.37 MDE cytosol" reversible="true">
        <annotation>
          <COPASI xmlns="http://www.copasi.org/static/sbml">
            <rdf:RDF xmlns:dcterms="http://purl.org/dc/terms/" xmlns:rdf="http://www.w3.org/1999/02/22-rdf-syntax-ns#">
              <rdf:Description rdf:about="#COPASI101">
                <dcterms:created>
                  <rdf:Description>
                    <dcterms:W3CDTF>2021-07-01T14:23:01Z</dcterms:W3CDTF>
                  </rdf:Description>
                </dcterms:created>
              </rdf:Description>
            </rdf:RDF>
          </COPASI>
        </annotation>
        <listOfReactants>
          <speciesReference species="malate_c" stoichiometry="1"/>
        </listOfReactants>
        <listOfProducts>
          <speciesReference species="oxaloacetate_c" stoichiometry="1"/>
        </listOfProducts>
        <kineticLaw>
          <math xmlns="http://www.w3.org/1998/Math/MathML">
            <apply>
              <times/>
              <ci> cell </ci>
              <apply>
                <ci> Function_for_MDH </ci>
                <ci> Kmal_mdh </ci>
                <ci> Koaa_mdh </ci>
                <ci> Vf_mdh </ci>
                <ci> Vr_mdh </ci>
                <ci> malate_c </ci>
                <ci> oxaloacetate_c </ci>
                <ci> _34__EC_1_1_1_37_MDE_cytosol_Vm </ci>
                <ci> _34__EC_1_1_1_37_MDE_cytosol_k </ci>
              </apply>
            </apply>
          </math>
          <listOfParameters>
            <parameter id="Kmal_mdh" name="Kmal_mdh" value="2.6"/>
            <parameter id="Koaa_mdh" name="Koaa_mdh" value="0.04"/>
            <parameter id="Vf_mdh" name="Vf_mdh" value="356.64"/>
            <parameter id="Vr_mdh" name="Vr_mdh" value="353.11"/>
          </listOfParameters>
        </kineticLaw>
      </reaction>
      <reaction metaid="COPASI102" id="_35__EC_1_1_1_40_ME" name="35. EC 1.1.1.40 ME" reversible="true">
        <annotation>
          <COPASI xmlns="http://www.copasi.org/static/sbml">
            <rdf:RDF xmlns:dcterms="http://purl.org/dc/terms/" xmlns:rdf="http://www.w3.org/1999/02/22-rdf-syntax-ns#">
              <rdf:Description rdf:about="#COPASI102">
                <dcterms:created>
                  <rdf:Description>
                    <dcterms:W3CDTF>2021-07-01T14:25:38Z</dcterms:W3CDTF>
                  </rdf:Description>
                </dcterms:created>
              </rdf:Description>
            </rdf:RDF>
          </COPASI>
        </annotation>
        <listOfReactants>
          <speciesReference species="malate_c" stoichiometry="1"/>
        </listOfReactants>
        <listOfProducts>
          <speciesReference species="pyruvate_c" stoichiometry="1"/>
        </listOfProducts>
        <kineticLaw>
          <math xmlns="http://www.w3.org/1998/Math/MathML">
            <apply>
              <times/>
              <ci> cell </ci>
              <apply>
                <ci> Uni_Uni_ar_k </ci>
                <ci> _35__EC_1_1_1_40_ME_k </ci>
                <ci> _35__EC_1_1_1_40_ME_Vf </ci>
                <ci> malate_c </ci>
                <ci> pyruvate_c </ci>
                <ci> Keq </ci>
                <ci> Kms </ci>
                <ci> Kmp </ci>
              </apply>
            </apply>
          </math>
          <listOfParameters>
            <parameter id="Keq" name="Keq" value="0.0011"/>
            <parameter id="Kms" name="Kms" value="0.59"/>
            <parameter id="Kmp" name="Kmp" value="15.03"/>
          </listOfParameters>
        </kineticLaw>
      </reaction>
      <reaction metaid="COPASI103" id="_12__Starch_synthesis" name="12. Starch synthesis" reversible="false">
        <annotation>
          <COPASI xmlns="http://www.copasi.org/static/sbml">
            <rdf:RDF xmlns:dcterms="http://purl.org/dc/terms/" xmlns:rdf="http://www.w3.org/1999/02/22-rdf-syntax-ns#">
              <rdf:Description rdf:about="#COPASI103">
                <dcterms:created>
                  <rdf:Description>
                    <dcterms:W3CDTF>2021-07-02T11:00:53Z</dcterms:W3CDTF>
                  </rdf:Description>
                </dcterms:created>
              </rdf:Description>
            </rdf:RDF>
          </COPASI>
        </annotation>
        <listOfReactants>
          <speciesReference species="glucose_6_phosphate_c" stoichiometry="1"/>
        </listOfReactants>
        <listOfProducts>
          <speciesReference species="starch_c" stoichiometry="1"/>
        </listOfProducts>
        <kineticLaw>
          <math xmlns="http://www.w3.org/1998/Math/MathML">
            <apply>
              <times/>
              <ci> cell </ci>
              <ci> k1 </ci>
              <ci> glucose_6_phosphate_c </ci>
            </apply>
          </math>
          <listOfParameters>
            <parameter id="k1" name="k1" value="457.292"/>
          </listOfParameters>
        </kineticLaw>
      </reaction>
      <reaction metaid="COPASI104" id="_18__Acetladehyde_transport" name="18. Acetladehyde transport" reversible="true">
        <annotation>
          <COPASI xmlns="http://www.copasi.org/static/sbml">
            <rdf:RDF xmlns:rdf="http://www.w3.org/1999/02/22-rdf-syntax-ns#"/>
          </COPASI>
        </annotation>
        <listOfReactants>
          <speciesReference species="acetaldehyde_c" stoichiometry="1"/>
        </listOfReactants>
        <listOfProducts>
          <speciesReference species="acetaldehyde_m" stoichiometry="1"/>
        </listOfProducts>
        <kineticLaw>
          <math xmlns="http://www.w3.org/1998/Math/MathML">
            <apply>
              <ci> Passive_defusion </ci>
              <ci> _18__Acetladehyde_transport_V </ci>
              <ci> acetaldehyde_c </ci>
              <ci> acetaldehyde_m </ci>
            </apply>
          </math>
        </kineticLaw>
      </reaction>
      <reaction metaid="COPASI105" id="_20__EC_6_2_1_1_AcA_LIG" name="20. EC 6.2.1.1 AcA LIG" reversible="true">
        <annotation>
          <COPASI xmlns="http://www.copasi.org/static/sbml">
            <rdf:RDF xmlns:rdf="http://www.w3.org/1999/02/22-rdf-syntax-ns#"/>
          </COPASI>
        </annotation>
        <listOfReactants>
          <speciesReference species="acetate_m" stoichiometry="1"/>
        </listOfReactants>
        <listOfProducts>
          <speciesReference species="acetyl_CoA_m" stoichiometry="1"/>
        </listOfProducts>
        <kineticLaw>
          <math xmlns="http://www.w3.org/1998/Math/MathML">
            <apply>
              <times/>
              <ci> mitochondria </ci>
              <apply>
                <ci> Uni_Uni_ar_k </ci>
                <ci> _20__EC_6_2_1_1_AcA_LIG_k </ci>
                <ci> _20__EC_6_2_1_1_AcA_LIG_Vf </ci>
                <ci> acetate_m </ci>
                <ci> acetyl_CoA_m </ci>
                <ci> Keq </ci>
                <ci> Kms </ci>
                <ci> Kmp </ci>
              </apply>
            </apply>
          </math>
          <listOfParameters>
            <parameter id="Keq" name="Keq" value="6.08"/>
            <parameter id="Kms" name="Kms" value="0.28"/>
            <parameter id="Kmp" name="Kmp" value="1.8"/>
          </listOfParameters>
        </kineticLaw>
      </reaction>
    </listOfReactions>
  </model>
</sbml>
