# Supplementary material for: Kinetic and Stoichiometric Modeling-Based Analysis of Docosahexaenoic Acid (DHA) Production Potential by Crypthecodinium cohnii from Glycerol, Glucose and Ethanol
Source: Mar Drugs. 2022 Feb 1;20(2):115. doi: 10.3390/md20020115 (PMC8879253; doi:10.3390/md20020115)
Supplement: Supplementary file 1 [file marinedrugs-20-00115-s001.zip › Appendix C kin mod param/Appendix C kin mod parameters.xlsx]

## Sheet: kinetic parameters
	Abbrevation	EC number	Reaction	Parameter	Value		Organism	Reaction	Reference			Notes
			Parameters from the kinetic model. This is a supplementary material of publication “Kinetic and stoichiometric modeling-based analysis of do-cosahexaenoic acid (DHA) production potential by C.cohnii from glycerol, glucose and ethanol” by Kristaps Berzins, Reinis Muiznieks, Matiss R. Baumanis, Inese Strazdina, Karlis Shvirksts, Santa Prikule, Vytautas Galvanauskas, Daniel Pleissner, Agris Pentjuss…						Grey cell fill used for reactions used from DOI: 10.1186/1742-4682-3-27
1			Glucose transport	VmGLT	3.66257			glucose[ex] = glucose[c]	Parameter estimation
				KmGLTGLCo	1.1918		Saccharomyces cerevisiae		DOI: 10.1046/j.1432-1327.2000.01527.x
				KeqGLT	1				DOI: 10.1046/j.1432-1327.2000.01527.x
				KmGLTGLCi	1.1918		Saccharomyces cerevisiae		DOI: 10.1046/j.1432-1327.2000.01527.x
2	HK	EC 2.7.1.1	Hexokinase	Kms	0.0106		Saccharomyces cerevisiae	glucose[c] = glucose-6-phosphate[c]	https://doi.org/10.1016/S1044-0305(02)00867-X
				Kmp	30		Saccharomyces cerevisiae		https://doi.org/10.1016/0003-9861(88)90462-6
				K'eq	850				https://iubmb.onlinelibrary.wiley.com/doi/pdf/10.1016/0307-4412%2881%2990102-3
				Vmax	5147.9				Parameter estimation
3	PGI	EC 5.3.1.9	Phosphoglucose isomerase	Kms	0.084		Saccharomyces cerevisiae	D-Glucose 6-phosphate = D-fructose 6-phosphate	https://www.brenda-enzymes.org/literature.php?e=5.3.1.9&r=727158
				Kmp	0.23		Saccharomyces cerevisiae		https://www.brenda-enzymes.org/literature.php?e=5.3.1.9&r=2624
				K'eq	0.5				https://iubmb.onlinelibrary.wiley.com/doi/pdf/10.1016/0307-4412%2881%2990102-3
				Vmax	4333.26				Parameter estimation
4	PFK	EC 2.7.1.11	Phosphofuctokinase	Kms	0.016		Ricinus communis	fructose-6-phosphate[c] = fructose-1,6-biphosphate[c]	DOI: 10.1104/pp.92.1.155
				Kmp	7.6		Thermotoga maritima		https://doi.org/10.1007/s00203-002-0405-7
				K'eq	310				https://iubmb.onlinelibrary.wiley.com/doi/pdf/10.1016/0307-4412%2881%2990102-3
				Vmax	2977.04				Parameter estimation
5	ALD	EC 4.1.2.13	Fructosebiphosphate aldolase	Kf16bp	0.025		Plasmodium falciparum	fructose-1,6-biphosphate[c] = dihydroxyacetone-phosphate[c] + glyceraldehyde-3-phosphate[c]	doi:10.1111/febs.13237			Reaction kinetic equation from doi:10.1111/febs.13237
				Kdhap	0.11		Plasmodium falciparum		doi:10.1111/febs.13237
				Kgap	0.05		Plasmodium falciparum		doi:10.1111/febs.13237
				Keq	0.09				doi:10.1111/febs.13237
				Vf	395.726				Parameter estimation
6	TPI	EC 5.3.1.1	Triosephosphate isomerase	Kms	0.9		Trypanosoma brucei	dihydroxyacetone-phosphate[c] = glyceraldehyde-3-phosphate[c]	DOI: 10.1107/S0907444907059021
				Kmp	0.25		Trypanosoma brucei		DOI: 10.1016/s0014-5793(02)02639-x
				K'eq	0.048				https://iubmb.onlinelibrary.wiley.com/doi/pdf/10.1016/0307-4412%2881%2990102-3
				Vmax	9424.48				Parameter estimation
7	Gra3PDH	EC 1.2.1.12	Glyceraldehyde phosphate dehydrogenase	Kms	0.89		Escherichia coli	glyceraldehyde-3-phosphate[c] = 1,3-bisphosphoglyceratec[c]	DOI: 10.1006/abbi.1999.1116
				Kmp	0.012		Homo sapiens		DOI: 10.1016/0167-4838(88)90086-6
				K'eq	0.046				doi:10.1111/febs.13237
				Vmax	301.853				Parameter estimation
8	PGK	EC 2.7.2.3	3-phosphoglycerate kinase	Kms	0.005		Homo sapiens	1,3-bisphosphoglyceratec[c] = 3-phosphoglycerate[c]	DOI: 10.1021/bi800411w
				Kmp	0.18		Synechocystis sp.		DOI: 10.1093/pcp/pct002
				K'eq	2000				https://iubmb.onlinelibrary.wiley.com/doi/pdf/10.1016/0307-4412%2881%2990102-3
				Vmax	4576.27				Parameter estimation
9	PGM	EC 5.4.2.12	Phosphoglycerolmutase	Kms	0.27		Leishmania mexicana mexicana	3-phosphoglycerate[c] = 2-phosphoglycerate[c]	https://doi.org/10.1111/j.1432-1033.2004.04097.x
				Kmp	0.11		Leishmania mexicana mexicana		https://doi.org/10.1111/j.1432-1033.2004.04097.x
				K'eq	11.4				doi: 10.1042/bj1390491
				Vmax	11.4969				Parameter estimation
10	ENO	EC 4.2.1.11	Phosphopyruvate hydratase	Kms	0.043		Saccharomyces cerevisiae	2-phosphoglycerate[c] = phosphoenolpyruvate[c]	DOI: 10.1016/j.jmb.2005.10.050
				Kmp	0.244		Trypanosoma brucei		DOI: 10.1046/j.1432-1033.2003.03692.x
				K'eq	5				DOI: 10.1021/bi00450a010
				Vmax	4881.49				Parameter estimation
11	PYK	EC 2.7.1.40	Pyruvate kinase	Kms	0.11		Selenomonas ruminantium	phosphoenolpyruvate[c] = pyruvate[c]	DOI: 10.1021/bi049864d
				Kmp	0.48		Selenomonas ruminantium		DOI: 10.1021/bi049864d
				K'eq	6450				https://doi.org/10.1016/S0021-9258(18)69883-7
				Vmax	17228.5				Parameter estimation
12			Starch sythesis	k1				glucose-6-phosphate[c] -> starch[c]	Parameter estimation
13			Glycerol transport	Vf	2.4617			glycerol[ex] = glycerol[c]	Parameter estimation
				Kms	2		Saccharomyces cerevisiae		DOI: 10.1128/jb.179.24.7790-7795.1997
				Kmp	2		Saccharomyces cerevisiae		DOI: 10.1128/jb.179.24.7790-7795.1997
				Keq	12				DOI: 10.1128/jb.179.24.7790-7795.1997
14	GK	EC 2.7.1.30	Glycerol kinase	Kms	0.169		Trypanosoma brucei	glycerol[c] = glycerol-3-phosphate[c]	DOI: 10.1515/BC.2000.132
				Kmp	12.56		Trypanosoma brucei		DOI: 10.1515/BC.2000.132
				K'eq	830				https://equilibrator.weizmann.ac.il/reaction?reactantsId=6&reactantsCoeff=-1.0&reactantsName=ATP&reactantsId=10&reactantsCoeff=1.0&reactantsName=ADP&reactantsId=64&reactantsCoeff=1.0&reactantsName=sn-Glycerol%203-phosphate&reactantsId=74384&reactantsCoeff=-1.0&reactantsName=Glycerol
				Vmax	803.828				Parameter estimation
15	GPD	EC 1.1.5.3	Glycerol-3-phosphate dehydrogenase	Kms	0.1		Escherichia coli	glycerol-3-phosphate[c] = dihydroxyacetone-phosphate[c]	https://www.brenda-enzymes.org/literature.php?e=1.1.5.3&r=287817
				Kmp	0.006				https://www.brenda-enzymes.org/literature.php?e=2.7.1.29&r=658036
				K'eq	0.06				https://equilibrator.weizmann.ac.il/reaction?reactantsId=35&reactantsCoeff=-1.0&reactantsName=FAD&reactantsId=64&reactantsCoeff=-1.0&reactantsName=sn-Glycerol%203-phosphate&reactantsId=74&reactantsCoeff=1.0&reactantsName=Glycerone%20phosphate&reactantsId=40&reactantsCoeff=1.0&reactantsName=FADH2
				Vmax	327.332				Parameter estimation
16			Ethanol transport	V	9.67177			ethanol[ex] = ethanol[c]	Parameter estimation
17	ADH	EC 1.1.1.2	alcohol dehydrogenase (NADP+)	Kms	0.5		Kluyveromyces lactis	ethanol[c] = acetaldehyde[c]	DOI: 10.1016/j.biochi.2004.08.004
				Kmp	2.33		Kluyveromyces lactis		DOI: 10.1016/j.biochi.2004.08.004
				K'eq	0.00011				https://equilibrator.weizmann.ac.il/reaction?query=NADPH+%2B+Acetaldehyde+%3C%3D%3E+NADP++%2B+Ethanol&p_h=7.5&p_mg=3.0&ionic_strength=0.25&reactantsCoeff=-1.0&reactantsId=9&reactantsName=NADPH&reactantsAbundance=1.000&reactantsAbundanceUnit=millimolar&reactantsPhase=aqueous&reactantsCoeff=1.0&reactantsId=8&reactantsName=NADP+&reactantsAbundance=1.000&reactantsAbundanceUnit=millimolar&reactantsPha…
				Vmax	2620.76				Parameter estimation
18			Acetaldehyde transport	V	3961.59			acetaldehyde[c] = acetaldehyde[m]	Parameter estimation
19	ALDH	EC 1.2.1.5	aldehyde dehydrogenase [NAD(P)+]	Kms	0.024		Saccharomyces cerevisiae	acetaldehyde[m] = acetate[m]	https://www.brenda-enzymes.org/literature.php?e=1.2.1.5&r=348783
				Kmp	0.04		Saccharomyces cerevisiae		https://www.brenda-enzymes.org/literature.php?e=1.2.1.5&r=348783
				K'eq	157356000000				equilibrator.weuizmann.ac.il
				Vmax	15235.4				https://equilibrator.weizmann.ac.il/reaction?query=NADPH+%2B+Acetaldehyde+%3C%3D%3E+NADP++%2B+Ethanol&p_h=7.5&p_mg=3.0&ionic_strength=0.25&reactantsCoeff=-1.0&reactantsId=9&reactantsName=NADPH&reactantsAbundance=1.000&reactantsAbundanceUnit=millimolar&reactantsPhase=aqueous&reactantsCoeff=1.0&reactantsId=8&reactantsName=NADP+&reactantsAbundance=1.000&reactantsAbundanceUnit=millimolar&reactantsPha…
20	AcA LIG	EC 6.2.1.1	Acetate-CoA ligase	Kms	0.28		Saccharomyces cerevisiae	acetate[m] = acetyl-CoA[m]	https://www.brenda-enzymes.org/literature.php?e=6.2.1.1&r=554
				Kmp	1.8		Saccharomyces cerevisiae		https://www.brenda-enzymes.org/literature.php?e=6.2.1.1&r=577
				K'eq	30				https://equilibrator.weizmann.ac.il/reaction?reactantsId=6&reactantsCoeff=-1.0&reactantsName=ATP&reactantsId=15&reactantsCoeff=-1.0&reactantsName=CoA&reactantsId=14&reactantsCoeff=1.0&reactantsName=Diphosphate&reactantsId=17&reactantsCoeff=1.0&reactantsName=AMP&reactantsId=23&reactantsCoeff=1.0&reactantsName=Acetyl-CoA&reactantsId=28&reactantsCoeff=-1.0&reactantsName=Acetate
				Vmax	43603.4				Parameter estimation
21			Pyruvate transport	Km	0.15			pyruvate[c] -> pyruvate[m]	https://doi.org/10.1042/bj1480085
				V	152.671				Parameter estimation
22	PDH	EC 1.2.1.104	Pyruvate dehydrogenase	Km	0.073		Escherichia coli	pyruvate[m] -> acetyl-CoA[m]; acetyl-CoA[m]	DOI: 10.1111/j.1432-1033.1981.tb05161.x
				Ki	1.85		Escherichia coli		DOI: 10.1111/j.1432-1033.1981.tb05161.x
				Vmax	907.3				Parameter estimation			for glucose and glycerol
				Vmax	0				Parameter estimation			for ethanol
23	PYC	EC 6.4.1.1	Pyruvate carboxylase	Kms	0.15		Rhizobium etli	pyruvate[m] = oxaloacetate[m]	DOI: 10.1021/bi201276r
				Kmp	0.019		Bacillus thermodenitrificans		https://doi.org/10.1021/bi035783q
				Keq	5.99				https://pubmed.ncbi.nlm.nih.gov/4288897/
				V	912.784				Parameter estimation
24	CS	EC 2.3.3.1		Kaca_cs	0.03		Escherichia coli	acetyl-CoA[m] + oxaloacetate[m] = coa[m] + citrate[m]	DOI: 10.1186/1742-4682-3-27
				Kcit_cs	0.7		Escherichia coli		DOI: 10.1186/1742-4682-3-27
				Kcoa_cs	0.3		Escherichia coli		DOI: 10.1186/1742-4682-3-27
				Koaa_cs	0.07		Escherichia coli		DOI: 10.1186/1742-4682-3-27
				Vf_cs	91.2				DOI: 10.1186/1742-4682-3-27
				Vr_cs	0.912				DOI: 10.1186/1742-4682-3-27
				Vm	3338.25				Parameter estimation
25	ACO	EC 4.2.1.3		Kcit_acn	1.7		Escherichia coli	citrate[m] = isoCitrate[m]	DOI: 10.1186/1742-4682-3-27
				Kicit_acn	3.33		Escherichia coli		DOI: 10.1186/1742-4682-3-27
				Vf_acn	91.2				DOI: 10.1186/1742-4682-3-27
				Vr_acn	0.912				DOI: 10.1186/1742-4682-3-27
				Vm	374.083				Parameter estimation
26	IDE	EC 1.1.1.41		Kakg_icd	0.13		Escherichia coli	isoCitrate[m] = alpha-ketoglutarate[m]	DOI: 10.1186/1742-4682-3-27
				Kicit_icd	0.008		Escherichia coli		DOI: 10.1186/1742-4682-3-27
				Vf_icd	14.72				DOI: 10.1186/1742-4682-3-27
				Vr_icd	0.1472				DOI: 10.1186/1742-4682-3-27
				Vm	305.949				Parameter estimation
27	OGDH	EC 1.2.4.2		Kakg_kdh	0.1		Escherichia coli	alpha-ketoglutarate[m] = succinyl-CoA[m]	DOI: 10.1186/1742-4682-3-27
				Ksca_kdh	1		Escherichia coli		DOI: 10.1186/1742-4682-3-27
				Vf_kdh	35.84				DOI: 10.1186/1742-4682-3-27
				Vr_kdh	0.3584				DOI: 10.1186/1742-4682-3-27
				Vm	35.7462				Parameter estimation
28	SS	EC 6.2.1.5		Ksca_scas	0.02		Escherichia coli	succinyl-CoA[m] = succinate[m]	DOI: 10.1186/1742-4682-3-27
				Ksuc_scas	5		Escherichia coli		DOI: 10.1186/1742-4682-3-27
				Vf_scas	3.5				DOI: 10.1186/1742-4682-3-27
				Vr_scas	0.0035				DOI: 10.1186/1742-4682-3-27
				Vm	2067.77				Parameter estimation
29	SDE	EC 1.3.5.1		Kfa_sdh	0.4		Escherichia coli	succinate[m] = fumarate[m]	DOI: 10.1186/1742-4682-3-27
				Ksuc_sdh	0.02		Escherichia coli		DOI: 10.1186/1742-4682-3-27
				Vf_sdh	7.38				DOI: 10.1186/1742-4682-3-27
				Vr_sdh	7.31				DOI: 10.1186/1742-4682-3-27
				Vm	649.833				Parameter estimation
30	FUH	EC 4.2.1.2		Kfa_fum	0.15		Escherichia coli	fumarate[m] = malate[m]	DOI: 10.1186/1742-4682-3-27
				Kmal_fum	0.04		Escherichia coli		DOI: 10.1186/1742-4682-3-27
				Vf_fum	44.64				DOI: 10.1186/1742-4682-3-27
				Vr_fum	37.2				DOI: 10.1186/1742-4682-3-27
				Vm	10259.2				Parameter estimation
31	MDE	EC 1.1.1.37		Kmal_mdh	2.6		Escherichia coli	malate[m] = oxaloacetate[m]	DOI: 10.1186/1742-4682-3-27
				Koaa_mdh	0.04		Escherichia coli		DOI: 10.1186/1742-4682-3-27
				Vf_mdh	356.64				DOI: 10.1186/1742-4682-3-27
				Vr_mdh	353.11				DOI: 10.1186/1742-4682-3-27
				Vm	546867				Parameter estimation
32			Citrate transport	Km	0.62			citrate[m] -> citrate[c]	doi: 10.1124/mol.109.058750
				V	200.782				Parameter estimation
33	ACL	EC 2.3.3.8	ATP-dependent citrate lyase	Kms	0.588		Rat liver	citrate[c] = acetyl-CoA[c] + oxaloacetate[c]	https://doi.org/10.1093/oxfordjournals.jbchem.a128474			Reaction kinetci equation from Arno J. Hanekom, 2006, Generic kinetic equations for modelling multisubstrate reactions in computational systems biology
				Kmp1	0.0098		Rat liver		DOI: https://doi.org/10.1016/S0021-9258(18)95802-3
				Kmp2	0.177		Rat liver		DOI: https://doi.org/10.1016/S0021-9258(18)95802-3
				Keq	1.5				DOI: https://doi.org/10.1016/S0021-9258(18)95802-3
				V	48.0346				Parameter estimation
34	MDE (cytosol)	EC 1.1.1.37	Malate dehydrogenase	Kmal_mdh	2.6		Escherichia coli	malate[c] = oxaloacetate[c]	DOI: 10.1186/1742-4682-3-27
				Koaa_mdh	0.04		Escherichia coli		DOI: 10.1186/1742-4682-3-27
				Vf_mdh	356.64				DOI: 10.1186/1742-4682-3-27
				Vr_mdh	353.11				DOI: 10.1186/1742-4682-3-27
				Vm	32.866				Parameter estimation
35	ME	EC 1.1.1.40	Malic enzyme	Kms	0.23		Arabdopsis thaliana	malate[c] = pyruvate[c]	DOI: 10.1104/pp.105.065953
				Kmp	4.92		Arabdopsis thaliana		DOI: 10.1007/s11103-008-9313-9
				Keq	0.0011				DOI: 10.1104/pp.72.4.1021
				V	4596.66				Parameter estimation

## Sheet: kcat
Column1	Enzyme	kcat[1/s]	aa length	reference	uniprot
2	HK	38	485	DOI: 10.1021/bi060253q	https://www.uniprot.org/uniprot/P04806
3	PGI	150	554	https://doi.org/10.1016/S0014-5793(01)02507-8	https://www.uniprot.org/uniprot/P12709#sequences
4	PFK	111	987	https://pubmed.ncbi.nlm.nih.gov/1429704/	https://www.uniprot.org/uniprot/P16861
5	ALD	10.5	359	DOI: 10.1046/j.1432-1327.2000.01191.x	https://www.uniprot.org/uniprot/P0AB71
6	TPI	860	248	DOI: 10.1021/jacs.5b09328	https://www.uniprot.org/uniprot/P00942#sequences
7	Gra3PDH	70	332	DOI: 10.1016/j.jmb.2010.07.002	https://www.uniprot.org/uniprot/P00360#sequences
8	PGK	300	416	https://www.ncbi.nlm.nih.gov/pmc/articles/PMC1219248/	https://www.uniprot.org/uniprot/P00560#sequences
9	PGM	102	511	DOI: 10.1016/j.vetpar.2011.01.020	https://www.uniprot.org/uniprot/Q9X519
10	ENO	78	437	DOI: 10.1021/bi952186y	https://www.uniprot.org/uniprot/P00924#sequences
11	PYK	226	500	DOI: 10.1021/bi049864d	https://www.uniprot.org/uniprot/P00549#sequences
14	GK	4900	506	DOI: 10.1016/j.jbiosc.2015.09.011	https://www.uniprot.org/uniprot/A0A4Y8UQQ6
15	GPD	33.3	501	https://pubmed.ncbi.nlm.nih.gov/6792201/	https://www.uniprot.org/uniprot/P13035
17	ADH	27.35	360	DOI: 10.1128/JB.00183-09	https://www.uniprot.org/uniprot/Q04894
19	ALDH	1.11	519	DOI: 10.1007/s12033-010-9290-5	https://www.uniprot.org/uniprot/P46367
20	AcA LIG	33.5	539	DOI: 10.1111/mmi.13595	https://www.uniprot.org/uniprot/A4FED4
22	PDH	68	1401	DOI: 10.1074/jbc.M007558200	https://www.uniprot.org/uniprot/P16387, https://www.uniprot.org/uniprot/P12695#sequences, https://www.uniprot.org/uniprot/P09624
23	PYC	7.33	1178	DOI: 10.1021/bi201276r	https://www.uniprot.org/uniprot/P11154
24	CS	260	479	DOI: 10.1515/hsz-2019-0106	https://www.uniprot.org/uniprot/P00890
25	ACO	5.3	778	DOI: 10.1099/mic.0.067934-0	https://www.uniprot.org/uniprot/P19414#sequences
26	IDE	30	729	DOI: 10.1074/jbc.M602956200	https://www.uniprot.org/uniprot/P28241 , https://www.uniprot.org/uniprot/P28834
27	OGDH	30	1014	DOI 10.1074/jbc.M114.591073	https://www.uniprot.org/uniprot/P20967
28	SS	201	329	DOI: 10.1128/JB.00405-08	https://www.uniprot.org/uniprot/P53598
29	SDE	217	640	DOI: 10.1139/o79-101	https://www.uniprot.org/uniprot/Q00711
30	FUH	1149	488	DOI: 10.1110/ps.0201502	https://www.uniprot.org/uniprot/P08417
31	MDE	621	334	DOI: 10.3390/microorganisms3010047	https://www.uniprot.org/uniprot/P17505
33	ACL	2.4	1101	DOI: 10.1021/bi300611s	https://www.uniprot.org/uniprot/P53396
34	MDE cytosol	621	377	DOI: 10.3390/microorganisms3010048	https://www.uniprot.org/uniprot/P22133
35	ME	770	623	DOI: 10.1271/bbb.90566	https://www.uniprot.org/uniprot/Q9SIU0
