# Supplementary material for: Kinetic and Stoichiometric Modeling-Based Analysis of Docosahexaenoic Acid (DHA) Production Potential by Crypthecodinium cohnii from Glycerol, Glucose and Ethanol
Source: Mar Drugs. 2022 Feb 1;20(2):115. doi: 10.3390/md20020115 (PMC8879253; doi:10.3390/md20020115)
Supplement: Supplementary file 1 [file marinedrugs-20-00115-s001.zip › Appendix D stoich mod/Berzins2022 - C cohnii medium scale.xlsx]

## Sheet: RXNS
#	ID	NAME	EQUATION	EC-NUMBER	GENE ASSOCIATION	LOWER BOUND	UPPER BOUND	OBJECTIVE	COMPARTMENT	MIRIAM	SUBSYSTEM	REPLACEMENT ID	NOTE	REFERENCE	CONFIDENCE SCORE
	objFunc	objFunc	biomass[c] =>					1	c						#NUM!
	biomassIMP	biomassIMP	4 ATP[c] + CO2[c] + Glycine[c] + L-Aspartate[c] + 2 L-Glutamine[c] + 5-Phospho-alpha-D-ribose 1-diphosphate[c] + 2 10-Formyltetrahydrofolate[c] => 4 ADP[c] + 4 Orthophosphate[c] + Diphosphate[c] + L-Glutamate[c] + 2 Tetrahydrofolate[c] + Fumarate[c] + IMP[c]						c						#NUM!
	biomassUMP	biomassUMP	NAD+[c] + L-Aspartate[c] + L-Glutamine[c] + HCO3-[c] + alpha-D-Ribose 1,2-cyclic phosphate 5-phosphate[c] => NADH[c] + 2 Orthophosphate[c] + CO2[c] + Diphosphate[c] + L-Glutamate[c] + H+[c] + UMP[c]						c						#NUM!
	CMP_synthesis	CMP synthesis	UMP[c] => CMP[c]						c						#NUM!
	GMP_synthesis	GMP synthesis	IMP[c] => GMP[c]						c						#NUM!
	AMP_synthesis	AMP synthesis	IMP[c] => AMP[c]						c						#NUM!
	dTMP_synthesis	dTMP synthesis	UMP[c] => dTMP[c]						c						#NUM!
	dCMP_synthesis	dCMP synthesis	CMP[c] => dCMP[c]						c						#NUM!
	dGMP_synthesis	dGMP synthesis	GMP[c] => dGMP[c]						c						#NUM!
	dAMP_synthesis	dAMP synthesis	AMP[c] => dAMP[c]						c						#NUM!
	biomass	Biomass objective function without GAM	0.051 AMP[c] + 0.152 L-Glutamate[c] + 0.113 Glycine[c] + 0.108 L-Alanine[c] + 0.108 L-Lysine[c] + 0.098 L-Aspartate[c] + 0.068 CMP[c] + 0.061 L-Arginine[c] + 0.059 L-Serine[c] + 0.027 L-Methionine[c] + 0.04 L-Phenylalanine[c] + 0.031 L-Tyrosine[c] + 0.838 D-Glucose 6-phosphate[c] + 0.021 L-Cysteine[c] + 0.054 UMP[c] + 0.092 L-Leucine[c] + 0.03 L-Histidine[c] + 0.061 GMP[c] + 0.049 L-Proline[c] + …						c						#NUM!
	GLYK	Glycerol kinase	ATP[c] + Glycerol[c] <=> ADP[c] + sn-Glycerol 3-phosphate[c]	2.7.1.30	symbB.v1.2.029203.t1|scaffold3171.1|size96351|3				c	kegg.reaction/R00847;kegg.pathway/rn00561;kegg.orthology/K00864;rhea/21647	Glycerolipid metabolism		Included by getKEGGModelForOrganism (using HMMs)		#NUM!
	G3PD	Glycerol-3-phosphate dehydrogenase (FAD)	FAD[c] + sn-Glycerol 3-phosphate[c] <=> Glycerone phosphate[c] + FADH2[c]	1.1.5.3	symbB.v1.2.017460.t1|scaffold1364.1|size123310|12				c	kegg.reaction/R00848;kegg.pathway/rn00564;kegg.orthology/K00111;rhea/31286	Glycerophospholipid metabolism		Included by getKEGGModelForOrganism (using HMMs)		#NUM!
	TPI	Triose-phosphate isomerase	D-Glyceraldehyde 3-phosphate[c] <=> Glycerone phosphate[c]	5.3.1.1	symbB.v1.2.002489.t1|scaffold131.1|size310497|9 or symbB.v1.2.021053.t1|scaffold1800.1|size100811|5 or symbB.v1.2.010986.t1|scaffold725.1|size168906|12 or symbB.v1.2.029607.t1|scaffold3264.1|size60040|2				c	kegg.reaction/R01015;kegg.pathway/rn00010;kegg.pathway/rn00051;kegg.pathway/rn00562;kegg.pathway/rn00710;kegg.module/M00001;kegg.orthology/K01803;rhea/18588	Carbon fixation in photosynthetic organisms;Fructose and mannose metabolism;Glycolysis / Gluconeogenesis;Inositol phosphate metabolism		Included by getKEGGModelForOrganism (using HMMs)		#NUM!
	HEX1	Hexokinase (D-glucose:ATP)	ATP[c] + D-Glucose[c] <=> ADP[c] + D-Glucose 6-phosphate[c]	2.7.1.1;2.7.1.2	symbB.v1.2.017911.t1|scaffold1404.1|size168536|6 or symbB.v1.2.010374.t1|scaffold678.1|size173209|2				c	kegg.reaction/R00299;kegg.pathway/rn00500;kegg.pathway/rn00521;kegg.pathway/rn00524;kegg.orthology/K00845;rhea/17828	Neomycin, kanamycin and gentamicin biosynthesis;Starch and sucrose metabolism;Streptomycin biosynthesis		Included by getKEGGModelForOrganism (using HMMs)		#NUM!
	PGI	D-glucose-6-phosphate aldose-ketose-isomerase	D-Glucose 6-phosphate[c] <=> D-Fructose 6-phosphate[c]	5.3.1.9	symbB.v1.2.006357.t1|scaffold371.1|size308833|4 or symbB.v1.2.002916.t1|scaffold160.1|size429097|7				c	kegg.reaction/R00771;kegg.pathway/rn00500;kegg.orthology/K01810;rhea/11819	Starch and sucrose metabolism		Included by getKEGGModelForOrganism (using HMMs)		#NUM!
	PFK	ATP:D-fructose-6-phosphate 1-phosphotransferase	ATP[c] + D-Fructose 6-phosphate[c] <=> ADP[c] + D-Fructose 1,6-bisphosphate[c]	2.7.1.11	symbB.v1.2.014110.t1|scaffold1018.1|size143800|12				c	kegg.reaction/R00756;kegg.pathway/rn00680;kegg.module/M00345;kegg.orthology/K00850;kegg.orthology/K21071;rhea/16112	Methane metabolism		Included by getKEGGModelForOrganism (using HMMs)		#NUM!
	FBA	Fructose-bisphosphate aldolase	D-Fructose 1,6-bisphosphate[c] <=> Glycerone phosphate[c] + D-Glyceraldehyde 3-phosphate[c]	4.1.2.13	symbB.v1.2.028485.t2|scaffold3025.1|size90548|4 or symbB.v1.2.028485.t1|scaffold3025.1|size90548|4 or symbB.v1.2.028484.t1|scaffold3025.1|size90548|3 or symbB.v1.2.015986.t1|scaffold1193.1|size133507|5 or symbB.v1.2.030990.t1|scaffold3449.1|size58921|2 or symbB.v1.2.002934.t1|scaffold162.1|size290285|7 or symbB.v1.2.011223.t1|scaffold749.1|size165596|2 or symbB.v1.2.000473.t1|scaffold11.1|size528…				c	kegg.reaction/R01068;kegg.pathway/rn00680;kegg.pathway/rn00710;kegg.module/M00165;kegg.orthology/K01623;kegg.orthology/K01624;rhea/14732	Carbon fixation in photosynthetic organisms;Methane metabolism		Included by getKEGGModelForOrganism (using HMMs)		#NUM!
	ENO	Enolase	2-Phospho-D-glycerate[c] <=> H2O[c] + Phosphoenolpyruvate[c]	4.2.1.11	symbB.v1.2.010958.t1|scaffold727.1|size198231|3 or symbB.v1.2.013424.t3|scaffold946.1|size149779|3 or symbB.v1.2.022162.t1|scaffold1954.1|size95041|5 or symbB.v1.2.002489.t1|scaffold131.1|size310497|9 or symbB.v1.2.035331.t1|scaffold4729.1|size35696|4 or symbB.v1.2.013644.t1|scaffold967.1|size148202|9 or symbB.v1.2.006357.t1|scaffold371.1|size308833|4				c	kegg.reaction/R00658;kegg.pathway/rn00010;kegg.pathway/rn00680;kegg.module/M00001;kegg.orthology/K01689;rhea/10167	Glycolysis / Gluconeogenesis;Methane metabolism		Included by getKEGGModelForOrganism (using HMMs)		#NUM!
	GAPD	Glyceraldehyde-3-phosphate dehydrogenase	NAD+[c] + Orthophosphate[c] + D-Glyceraldehyde 3-phosphate[c] <=> NADH[c] + H+[c] + 3-Phospho-D-glyceroyl phosphate[c]	1.2.1.12;1.2.1.59	symbB.v1.2.017605.t1|scaffold1376.1|size122662|5 or symbB.v1.2.017606.t1|scaffold1376.1|size122662|6 or symbB.v1.2.017605.t2|scaffold1376.1|size122662|5 or symbB.v1.2.033928.t1|scaffold4287.1|size41906|4 or symbB.v1.2.032429.t1|scaffold3892.1|size69949|8 or symbB.v1.2.032430.t1|scaffold3892.1|size69949|9 or symbB.v1.2.014737.t1|scaffold1082.1|size139405|14				c	kegg.reaction/R01061;kegg.pathway/rn00010;kegg.pathway/rn00710;kegg.module/M00001;kegg.orthology/K00134;kegg.orthology/K10705;rhea/10303	Carbon fixation in photosynthetic organisms;Glycolysis / Gluconeogenesis		Included by getKEGGModelForOrganism (using HMMs)		#NUM!
	PGK	Phosphoglycerate kinase	ATP[c] + 3-Phospho-D-glycerate[c] <=> ADP[c] + 3-Phospho-D-glyceroyl phosphate[c]	2.7.2.3	symbB.v1.2.014029.t1|scaffold994.1|size146050|5 or symbB.v1.2.001818.t1|scaffold97.1|size333048|22 or symbB.v1.2.017366.t1|scaffold1352.1|size234417|15 or symbB.v1.2.017107.t1|scaffold1326.1|size125234|8 or symbB.v1.2.001817.t1|scaffold97.1|size333048|21				c	kegg.reaction/R01512;kegg.pathway/rn00010;kegg.pathway/rn00710;kegg.module/M00001;kegg.orthology/K00927;rhea/14804	Carbon fixation in photosynthetic organisms;Glycolysis / Gluconeogenesis		Included by getKEGGModelForOrganism (using HMMs)		#NUM!
	PGM	Phosphoglycerate mutase	2-Phospho-D-glycerate[c] <=> 3-Phospho-D-glycerate[c]	5.4.2.11;5.4.2.12	symbB.v1.2.010423.t1|scaffold655.1|size176010|10 or symbB.v1.2.000209.t1|scaffold21.1|size436794|28 or symbB.v1.2.007680.t1|scaffold475.1|size199048|21 or symbB.v1.2.032699.t1|scaffold3951.1|size47625|2				c	kegg.reaction/R01518;kegg.pathway/rn00010;kegg.pathway/rn00260;kegg.pathway/rn00680;kegg.module/M00001;kegg.orthology/K01834;kegg.orthology/K01837;kegg.orthology/K15634;rhea/15904	Glycine, serine and threonine metabolism;Glycolysis / Gluconeogenesis;Methane metabolism		Included by getKEGGModelForOrganism (using HMMs)		#NUM!
	PYK	Pyruvate kinase	ATP[c] + Pyruvate[c] <=> ADP[c] + Phosphoenolpyruvate[c]	2.7.1.40	symbB.v1.2.027522.t1|scaffold2831.1|size69341|4 or symbB.v1.2.037099.t1|scaffold5387.1|size27681|1				c	kegg.reaction/R00200;kegg.pathway/rn00010;kegg.pathway/rn00230;kegg.pathway/rn00620;kegg.module/M00001;kegg.orthology/K00873;kegg.orthology/K12406;rhea/18160	Glycolysis / Gluconeogenesis;Purine metabolism;Pyruvate metabolism		Included by getKEGGModelForOrganism (using HMMs)		#NUM!
	PYRt2m	Pyruvate mitochondrial transport via proton symport	Pyruvate[c] + H+[c] => H+[m] + Pyruvate[m]						c						#NUM!
	PDHm	Pyruvate dehydrogenase	CoA[m] + NAD+[m] + Pyruvate[m] => Acetyl-CoA[m] + CO2[m] + H+[m] + NADH[m]	1.2.4.1;1.8.1.4;2.3.1.12	symbB.v1.2.004802.t1|scaffold270.1|size246978|13 or symbB.v1.2.015623.t1|scaffold1162.1|size134634|10 or symbB.v1.2.021712.t2|scaffold1892.1|size96974|9 or symbB.v1.2.021712.t1|scaffold1892.1|size96974|9 or symbB.v1.2.038037.t1|scaffold5697.1|size24457|1 or symbB.v1.2.015546.t1|scaffold1164.1|size134582|1 or symbB.v1.2.015546.t2|scaffold1164.1|size134582|1				c	kegg.reaction/R00209;kegg.module/M00307;kegg.orthology/K00161;kegg.orthology/K00162;kegg.orthology/K00382;kegg.orthology/K00627;rhea/28045			Included by getKEGGModelForOrganism (using HMMs)		#NUM!
	PCm	Pyruvate carboxylase	ATP[m] + Pyruvate[m] + HCO3-[m] => ADP[m] + Orthophosphate[m] + Oxaloacetate[m]	6.4.1.1	symbB.v1.2.007104.t1|scaffold431.1|size205911|17 or symbB.v1.2.039556.t2|scaffold6638.1|size16554|1				c	kegg.reaction/R00344;kegg.pathway/rn00020;kegg.pathway/rn00620;kegg.pathway/rn00720;kegg.module/M00173;kegg.orthology/K01958;rhea/20847	Carbon fixation pathways in prokaryotes;Citrate cycle (TCA cycle);Pyruvate metabolism		Included by getKEGGModelForOrganism (using HMMs)		#NUM!
	CSm	Citrate synthase	Citrate[m] + CoA[m] <=> Acetyl-CoA[m] + H2O[m] + Oxaloacetate[m]	2.3.3.1;2.3.3.3;2.3.3.16	symbB.v1.2.005232.t1|scaffold302.1|size234775|1 or symbB.v1.2.022530.t1|scaffold1944.1|size145740|7 or symbB.v1.2.015872.t1|scaffold1197.1|size132224|10				c	kegg.reaction/R00351;kegg.pathway/rn00020;kegg.pathway/rn00630;kegg.module/M00009;kegg.orthology/K01647;rhea/16848	Citrate cycle (TCA cycle);Glyoxylate and dicarboxylate metabolism		Included by getKEGGModelForOrganism (using HMMs)		#NUM!
	ACONTb	Aconitase (half-reaction B, Isocitrate hydro-lyase)	Isocitrate[m] <=> cis-Aconitate[m] + H2O[m]	4.2.1.3	symbB.v1.2.005636.t1|scaffold309.1|size276354|17				c	kegg.reaction/R01900;kegg.pathway/rn00020;kegg.pathway/rn00630;kegg.pathway/rn00720;kegg.module/M00009;kegg.orthology/K01682;rhea/22147	Carbon fixation pathways in prokaryotes;Citrate cycle (TCA cycle);Glyoxylate and dicarboxylate metabolism		Included by getKEGGModelForOrganism (using HMMs)		#NUM!
	ACONTa	Aconitase (half-reaction A, Citrate hydro-lyase)	Citrate[m] <=> cis-Aconitate[m] + H2O[m]	4.2.1.3	symbB.v1.2.005636.t1|scaffold309.1|size276354|17				c	kegg.reaction/R01325;kegg.pathway/rn00020;kegg.pathway/rn00630;kegg.pathway/rn00720;kegg.module/M00009;kegg.orthology/K01682;rhea/10231	Carbon fixation pathways in prokaryotes;Citrate cycle (TCA cycle);Glyoxylate and dicarboxylate metabolism		Included by getKEGGModelForOrganism (using HMMs)		#NUM!
	ICDHym	Isocitrate dehydrogenase NADP	Isocitrate[m] + NADP+[m] <=> 2-Oxoglutarate[m] + CO2[m] + H+[m] + NADPH[m]	1.1.1.42	symbB.v1.2.029369.t1|scaffold3207.1|size61170|5				c	kegg.reaction/R00267;kegg.pathway/rn00480;kegg.pathway/rn00720;kegg.module/M00009;kegg.orthology/K00031;rhea/19632	Carbon fixation pathways in prokaryotes;Glutathione metabolism		Included by getKEGGModelForOrganism (using HMMs)		#NUM!
	ICDHxm	Isocitrate dehydrogenase NAD	Isocitrate[m] + NAD+[m] <=> 2-Oxoglutarate[m] + CO2[m] + H+[m] + NADH[m]	1.1.1.41;1.1.1.286	symbB.v1.2.035957.t1|scaffold4965.1|size32343|2				c	kegg.reaction/R00709;kegg.pathway/rn00020;kegg.module/M00009;kegg.orthology/K00030;rhea/23635	Citrate cycle (TCA cycle)		Included by getKEGGModelForOrganism (using HMMs)		#NUM!
	AKGDm	2-oxoglutarate dehydrogenase	2-Oxoglutarate[m] + CoA[m] + NAD+[m] <=> Succinyl-CoA[m] + CO2[m] + H+[m] + NADH[m]	1.2.4.2;1.8.1.4;2.3.1.61	symbB.v1.2.010303.t1|scaffold666.1|size175110|15 or symbB.v1.2.009481.t1|scaffold602.1|size182573|5 or symbB.v1.2.021712.t2|scaffold1892.1|size96974|9 or symbB.v1.2.021712.t1|scaffold1892.1|size96974|9 or symbB.v1.2.015546.t1|scaffold1164.1|size134582|1 or symbB.v1.2.015546.t2|scaffold1164.1|size134582|1 or symbB.v1.2.040595.t1|scaffold7361.1|size11687|1				c	kegg.reaction/R08549;kegg.orthology/K00164;kegg.orthology/K00382;kegg.orthology/K00658;rhea/27789			Included by getKEGGModelForOrganism (using HMMs)		#NUM!
	SUCOAS1m	Succinyl-CoA ligase (GDP-forming)	ATP[m] + CoA[m] + Succinate[m] <=> Succinyl-CoA[m] + ADP[m] + Orthophosphate[m]	6.2.1.4	symbB.v1.2.026295.t1|scaffold2515.1|size77199|7 or symbB.v1.2.038379.t1|scaffold5953.1|size22177|2				c	kegg.reaction/R00432;kegg.pathway/rn00020;kegg.pathway/rn00640;kegg.module/M00009;kegg.orthology/K01899;kegg.orthology/K01900;rhea/22123	Citrate cycle (TCA cycle);Propanoate metabolism		Included by getKEGGModelForOrganism (using HMMs)		#NUM!
	SUCD2_u6m	succinate:quinone oxidoreductase[m]	Quinone[c] + Succinate[m] <=> Hydroquinone (C15603)[c] + Fumarate[m]	1.3.5.1;1.3.5.4	symbB.v1.2.013871.t1|scaffold991.1|size149480|6 or symbB.v1.2.008970.t1|scaffold508.1|size221222|19				c	kegg.reaction/R02164;kegg.pathway/rn00020;kegg.pathway/rn00620;kegg.pathway/rn00650;kegg.pathway/rn00720;kegg.module/M00009;kegg.orthology/K00234;kegg.orthology/K00235;rhea/40526	Butanoate metabolism;Carbon fixation pathways in prokaryotes;Citrate cycle (TCA cycle);Pyruvate metabolism		Included by getKEGGModelForOrganism (using HMMs)		#NUM!
	FUMm	Fumarase mitochondrial	(S)-Malate[m] <=> Fumarate[m] + H2O[m]	4.2.1.2	symbB.v1.2.028655.t1|scaffold3058.1|size64496|5 or symbB.v1.2.015793.t1|scaffold1190.1|size132987|2 or symbB.v1.2.002529.t1|scaffold127.1|size312441|1				c	kegg.reaction/R01082;kegg.pathway/rn00020;kegg.pathway/rn00620;kegg.pathway/rn00720;kegg.module/M00009;kegg.orthology/K01676;kegg.orthology/K01679;rhea/12463	Carbon fixation pathways in prokaryotes;Citrate cycle (TCA cycle);Pyruvate metabolism		Included by getKEGGModelForOrganism (using HMMs)		#NUM!
	MDHm	Malate dehydrogenase mitochondrial	(S)-Malate[m] + NAD+[m] <=> H+[m] + NADH[m] + Oxaloacetate[m]	1.1.1.37;1.1.1.299	symbB.v1.2.015731.t1|scaffold1184.1|size176679|11 or symbB.v1.2.017877.t2|scaffold1334.1|size124731|11 or symbB.v1.2.017877.t3|scaffold1334.1|size124731|11 or symbB.v1.2.023331.t1|scaffold2128.1|size88402|9				c	kegg.reaction/R00342;kegg.pathway/rn00020;kegg.pathway/rn00620;kegg.pathway/rn00630;kegg.pathway/rn00680;kegg.pathway/rn00710;kegg.pathway/rn00720;kegg.module/M00009;kegg.orthology/K00025;kegg.orthology/K00026;rhea/21435	Carbon fixation in photosynthetic organisms;Carbon fixation pathways in prokaryotes;Citrate cycle (TCA cycle);Glyoxylate and dicarboxylate metabolism;Methane metabolism;Pyruvate metabolism		Included by getKEGGModelForOrganism (using HMMs)		#NUM!
	MDH	Malate dehydrogenase	NAD+[c] + (S)-Malate[c] <=> NADH[c] + Oxaloacetate[c] + H+[c]	1.1.1.37;1.1.1.299	symbB.v1.2.015731.t1|scaffold1184.1|size176679|11 or symbB.v1.2.017877.t2|scaffold1334.1|size124731|11 or symbB.v1.2.017877.t3|scaffold1334.1|size124731|11 or symbB.v1.2.023331.t1|scaffold2128.1|size88402|9				c	kegg.reaction/R00342;kegg.pathway/rn00020;kegg.pathway/rn00620;kegg.pathway/rn00630;kegg.pathway/rn00680;kegg.pathway/rn00710;kegg.pathway/rn00720;kegg.module/M00009;kegg.orthology/K00025;kegg.orthology/K00026;rhea/21435	Carbon fixation in photosynthetic organisms;Carbon fixation pathways in prokaryotes;Citrate cycle (TCA cycle);Glyoxylate and dicarboxylate metabolism;Methane metabolism;Pyruvate metabolism		Included by getKEGGModelForOrganism (using HMMs)		#NUM!
	CITtam	Citrate transport mitochondrial	(S)-Malate[c] + Citrate[m] <=> Citrate[c] + (S)-Malate[m]						c						#NUM!
	ACITL	ATP-Citrate lyase	ATP[c] + CoA[c] + Citrate[c] <=> ADP[c] + Orthophosphate[c] + Acetyl-CoA[c] + Oxaloacetate[c]	2.3.3.8	symbB.v1.2.026551.t1|scaffold2664.1|size73528|1 or symbB.v1.2.030373.t1|scaffold3260.1|size60085|5				c	kegg.reaction/R00352;kegg.pathway/rn00020;kegg.pathway/rn00720;kegg.module/M00173;kegg.orthology/K01648;rhea/21163	Carbon fixation pathways in prokaryotes;Citrate cycle (TCA cycle)		Included by getKEGGModelForOrganism (using HMMs)		#NUM!
	ALCD2x	Ethanol:NADP+ oxidoreductase	NADP+[c] + Ethanol[c] => NADPH[c] + H+[c] + Acetaldehyde[c]	1.1.1.2;1.1.1.71	symbB.v1.2.013976.t1|scaffold1001.1|size146904|7 or symbB.v1.2.021415.t1|scaffold1848.1|size98926|4 or symbB.v1.2.021415.t2|scaffold1848.1|size98926|4				c	kegg.reaction/R00746;kegg.pathway/rn00010;kegg.orthology/K00002	Glycolysis / Gluconeogenesis		Included by getKEGGModelForOrganism (using HMMs)		#NUM!
	ALDD2y	Acetaldehyde:NAD+ oxidoreductase	H2O[c] + NAD+[c] + Acetaldehyde[c] => NADH[c] + Acetate[c] + H+[c]	1.2.1.3;1.2.1.5	symbB.v1.2.000456.t1|scaffold11.1|size528188|5 or symbB.v1.2.031795.t1|scaffold3731.1|size51334|1 or symbB.v1.2.022955.t1|scaffold2070.1|size90664|3 or symbB.v1.2.023155.t1|scaffold2099.1|size89596|2 or symbB.v1.2.031940.t1|scaffold3766.1|size50672|2 or symbB.v1.2.007784.t1|scaffold484.1|size197819|2				c	kegg.reaction/R00710;kegg.pathway/rn00010;kegg.pathway/rn00620;kegg.orthology/K00128;kegg.orthology/K00149;kegg.orthology/K14085;rhea/25297	Glycolysis / Gluconeogenesis;Pyruvate metabolism		Included by getKEGGModelForOrganism (using HMMs)		#NUM!
	ACSm	Acetyl CoA synthetase	Acetate[m] + ATP[m] + CoA[m] => Acetyl-CoA[m] + AMP[m] + Diphosphate[m]	6.2.1.1	symbB.v1.2.013763.t1|scaffold982.1|size146904|5 or symbB.v1.2.026454.t1|scaffold2646.1|size74176|4				c	kegg.reaction/R00235;kegg.pathway/rn00010;kegg.pathway/rn00630;kegg.pathway/rn00680;kegg.pathway/rn00720;kegg.module/M00357;kegg.orthology/K01895;kegg.orthology/K01913;rhea/23179	Carbon fixation pathways in prokaryotes;Glycolysis / Gluconeogenesis;Glyoxylate and dicarboxylate metabolism;Methane metabolism		Included by getKEGGModelForOrganism (using HMMs)		#NUM!
	ACS	Acetyl-CoA synthetase	ATP[c] + CoA[c] + Acetate[c] => Diphosphate[c] + AMP[c] + Acetyl-CoA[c]	6.2.1.1	symbB.v1.2.013763.t1|scaffold982.1|size146904|5 or symbB.v1.2.026454.t1|scaffold2646.1|size74176|4				c	kegg.reaction/R00235;kegg.pathway/rn00010;kegg.pathway/rn00630;kegg.pathway/rn00680;kegg.pathway/rn00720;kegg.module/M00357;kegg.orthology/K01895;kegg.orthology/K01913;rhea/23179	Carbon fixation pathways in prokaryotes;Glycolysis / Gluconeogenesis;Glyoxylate and dicarboxylate metabolism;Methane metabolism		Included by getKEGGModelForOrganism (using HMMs)		#NUM!
	ASPGLU2m	Aspartate glutamate transporter	L-Glutamate[c] + L-Aspartate[m] <=> L-Aspartate[c] + L-Glutamate[m]						c						#NUM!
	UGLT	UDPglucose--hexose-1-phosphate uridylyltransferase	UDP-glucose[c] + alpha-D-Galactose 1-phosphate[c] <=> UDP-alpha-D-galactose[c] + D-Glucose 1-phosphate[c]	2.7.7.12	symbB.v1.2.005987.t1|scaffold276.1|size251734|9				c	kegg.reaction/R00955;kegg.pathway/rn00052;kegg.pathway/rn00520;kegg.module/M00554;kegg.orthology/K00965;rhea/13992	Amino sugar and nucleotide sugar metabolism;Galactose metabolism		Included by getKEGGModelForOrganism (using HMMs)		#NUM!
	ADPGLC	ADPglucose diphosphatase	H2O[c] + ADP-glucose[c] <=> AMP[c] + D-Glucose 1-phosphate[c]	3.6.1.21	symbB.v1.2.003686.t1|scaffold193.1|size400748|5				c	kegg.reaction/R00951;kegg.pathway/rn00500;kegg.orthology/K18447	Starch and sucrose metabolism		Included by getKEGGModelForOrganism (using HMMs)		#NUM!
	G6PDH2r	D-glucose-6-phosphate:NADP+ 1-oxidoreductase	NADP+[c] + D-Glucose 6-phosphate[c] <=> NADPH[c] + H+[c] + D-Glucono-1,5-lactone 6-phosphate[c]	1.1.1.49;1.1.1.363	symbB.v1.2.038135.t1|scaffold5839.1|size23231|1				c	kegg.reaction/R00835;kegg.orthology/K00036;rhea/15844			Included by getKEGGModelForOrganism (using HMMs)		#NUM!
	PGL	6-phosphogluconolactonase	H2O[c] + D-Glucono-1,5-lactone 6-phosphate[c] <=> 6-Phospho-D-gluconate[c]	3.1.1.31	symbB.v1.2.038135.t1|scaffold5839.1|size23231|1 or symbB.v1.2.020267.t1|scaffold1670.1|size106578|2				c	kegg.reaction/R02035;kegg.pathway/rn00030;kegg.module/M00004;kegg.orthology/K01057;kegg.orthology/K13937;rhea/12559	Pentose phosphate pathway		Included by getKEGGModelForOrganism (using HMMs)		#NUM!
	GND	6-phospho-D-gluconate:NAD+ 2-oxidoreductase (decarboxylating)	NAD+[c] + 6-Phospho-D-gluconate[c] <=> NADH[c] + CO2[c] + H+[c] + D-Ribulose 5-phosphate[c]	1.1.1.343;1.1.1.351	symbB.v1.2.009480.t1|scaffold602.1|size182573|4				c	kegg.reaction/R10221;kegg.pathway/rn00030;kegg.module/M00004;kegg.orthology/K00033;rhea/33026	Pentose phosphate pathway		Included by getKEGGModelForOrganism (using HMMs)		#NUM!
	RPI	D-ribose-5-phosphate aldose-ketose-isomerase	D-Ribose 5-phosphate[c] <=> D-Ribulose 5-phosphate[c]	5.3.1.6	symbB.v1.2.015857.t2|scaffold1196.1|size132245|1				c	kegg.reaction/R01056;kegg.pathway/rn00030;kegg.pathway/rn00710;kegg.module/M00004;kegg.orthology/K01807;rhea/14660	Carbon fixation in photosynthetic organisms;Pentose phosphate pathway		Included by getKEGGModelForOrganism (using HMMs)		#NUM!
	RPE	Ribulose 5-phosphate 3-epimerase	D-Ribulose 5-phosphate[c] <=> D-Xylulose 5-phosphate[c]	5.1.3.1	symbB.v1.2.041052.t1|scaffold7780.1|size11377|1 or symbB.v1.2.004558.t1|scaffold239.1|size255824|1				c	kegg.reaction/R01529;kegg.pathway/rn00030;kegg.pathway/rn00040;kegg.pathway/rn00710;kegg.module/M00004;kegg.orthology/K01783;rhea/13680	Carbon fixation in photosynthetic organisms;Pentose and glucuronate interconversions;Pentose phosphate pathway		Included by getKEGGModelForOrganism (using HMMs)		#NUM!
	TKT1	sedoheptulose-7-phosphate:D-glyceraldehyde-3-phosphate glycolaldehyde transferase	D-Glyceraldehyde 3-phosphate[c] + Sedoheptulose 7-phosphate[c] <=> D-Ribose 5-phosphate[c] + D-Xylulose 5-phosphate[c]	2.2.1.1	symbB.v1.2.032068.t1|scaffold3669.1|size53179|6 or symbB.v1.2.011905.t1|scaffold811.1|size160404|4				c	kegg.reaction/R01641;kegg.pathway/rn00030;kegg.pathway/rn00710;kegg.module/M00004;kegg.orthology/K00615;rhea/10511	Carbon fixation in photosynthetic organisms;Pentose phosphate pathway		Included by getKEGGModelForOrganism (using HMMs)		#NUM!
	TKT2	D-Fructose 6-phosphate:D-glyceraldehyde-3-phosphate glycolaldehyde transferase	D-Fructose 6-phosphate[c] + D-Glyceraldehyde 3-phosphate[c] <=> D-Xylulose 5-phosphate[c] + D-Erythrose 4-phosphate[c]	2.2.1.1	symbB.v1.2.032068.t1|scaffold3669.1|size53179|6 or symbB.v1.2.011905.t1|scaffold811.1|size160404|4				c	kegg.reaction/R01067;kegg.pathway/rn00710;kegg.module/M00165;kegg.orthology/K00615	Carbon fixation in photosynthetic organisms		Included by getKEGGModelForOrganism (using HMMs)		#NUM!
	TALA	Transaldolase	D-Glyceraldehyde 3-phosphate[c] + Sedoheptulose 7-phosphate[c] <=> D-Fructose 6-phosphate[c] + D-Erythrose 4-phosphate[c]	2.2.1.2	symbB.v1.2.027083.t1|scaffold2755.1|size71490|7 or symbB.v1.2.027083.t2|scaffold2755.1|size71490|7				c	kegg.reaction/R01827;kegg.pathway/rn00030;kegg.module/M00004;kegg.orthology/K00616;rhea/17056	Pentose phosphate pathway		Included by getKEGGModelForOrganism (using HMMs)		#NUM!
	NTRIR2x	Nitrite Reductase (NADH)	2 H2O[c] + 3 NAD+[c] + Ammonia[c] <=> 3 NADH[c] + 3 H+[c] + Nitrite[c]	1.7.1.4;1.7.1.15	symbB.v1.2.036678.t1|scaffold5223.1|size29660|3 or symbB.v1.2.040143.t1|scaffold7008.1|size13895|2				c	kegg.reaction/R00787;kegg.pathway/rn00910;kegg.module/M00530;kegg.orthology/K17877;rhea/24631	Nitrogen metabolism		Included by getKEGGModelForOrganism (using HMMs)		#NUM!
	NTRIR2y	Nitrite Reductase (NADPH)	2 H2O[c] + 3 NADP+[c] + Ammonia[c] <=> 3 NADPH[c] + 3 H+[c] + Nitrite[c]	1.7.1.4	symbB.v1.2.036678.t1|scaffold5223.1|size29660|3 or symbB.v1.2.040143.t1|scaffold7008.1|size13895|2				c	kegg.reaction/R00789;kegg.pathway/rn00910;kegg.module/M00530;kegg.orthology/K17877;rhea/24635	Nitrogen metabolism		Included by getKEGGModelForOrganism (using HMMs)		#NUM!
	NITR	Nitrate reductase (NADH)	H2O[c] + NAD+[c] + Nitrite[c] <=> NADH[c] + H+[c] + Nitrate[c]	1.7.1.1;1.7.1.2	symbB.v1.2.036677.t1|scaffold5223.1|size29660|2 or symbB.v1.2.039611.t1|scaffold6680.1|size16224|3				c	kegg.reaction/R00794;kegg.pathway/rn00910;kegg.module/M00531;kegg.orthology/K10534;rhea/17916	Nitrogen metabolism		Included by getKEGGModelForOrganism (using HMMs)		#NUM!
	OAAt2m	Oxaloacetate transport mitochondrial	Oxaloacetate[c] + H+[c] => H+[m] + Oxaloacetate[m]						c						#NUM!
	PPCK	Phosphoenolpyruvate carboxykinase	ATP[c] + Oxaloacetate[c] <=> ADP[c] + CO2[c] + Phosphoenolpyruvate[c]	4.1.1.49	symbB.v1.2.008779.t1|scaffold514.1|size193457|5				c	kegg.reaction/R00341;kegg.pathway/rn00010;kegg.pathway/rn00020;kegg.pathway/rn00620;kegg.pathway/rn00710;kegg.module/M00003;kegg.orthology/K01610;rhea/18620	Carbon fixation in photosynthetic organisms;Citrate cycle (TCA cycle);Glycolysis / Gluconeogenesis;Pyruvate metabolism		Included by getKEGGModelForOrganism (using HMMs)		#NUM!
	ME2	(S)-Malate:NADP+ oxidoreductase(oxaloacetate-decarboxylating)	NADP+[c] + (S)-Malate[c] <=> NADPH[c] + CO2[c] + Pyruvate[c] + H+[c]	1.1.1.40	symbB.v1.2.024660.t1|scaffold2352.1|size103767|6 or symbB.v1.2.008136.t1|scaffold509.1|size193965|6				c	kegg.reaction/R00216;kegg.pathway/rn00620;kegg.pathway/rn00710;kegg.module/M00169;kegg.orthology/K00029;rhea/18256	Carbon fixation in photosynthetic organisms;Pyruvate metabolism		Included by getKEGGModelForOrganism (using HMMs)		#NUM!
	GCC2cm	Glycine cleavage complex lipoamide mitochondrial	Dihydrolipoamide[m] + NAD+[m] <=> Lipoamide[m] + H+[m] + NADH[m]	1.8.1.4	symbB.v1.2.021712.t2|scaffold1892.1|size96974|9 or symbB.v1.2.021712.t1|scaffold1892.1|size96974|9				c	kegg.reaction/R01698;kegg.orthology/K00382;rhea/33062			Included by getKEGGModelForOrganism (using HMMs)		#NUM!
	EX_co2_e	CO2 exchange	CO2[e] =>						c						#NUM!
	ACLS	Acetolactate synthase	CO2[c] + (S)-2-Acetolactate[c] <=> 2 Pyruvate[c]	2.2.1.6	symbB.v1.2.032800.t1|scaffold3984.1|size46886|3				c	kegg.reaction/R00226;kegg.pathway/rn00290;kegg.pathway/rn00650;kegg.pathway/rn00660;kegg.pathway/rn00770;kegg.module/M00019;kegg.orthology/K01652;rhea/25252	Butanoate metabolism;C5-Branched dibasic acid metabolism;Pantothenate and CoA biosynthesis;Valine, leucine and isoleucine biosynthesis		Included by getKEGGModelForOrganism (using HMMs)		#NUM!
	EX_etoh_e	Ethanol exchange	Ethanol[e] <=>			0	0		c						#NUM!
	ETOHtm	Ethanol transport	Ethanol[m] <=> Ethanol[c]						c						#NUM!
	ALCD2irm	Alcohol dehydrogenase reverse rxn acetaldehyde ethanol mitochondrial	Ethanol[m] + NAD+[m] <=> Acetaldehyde[m] + H+[m] + NADH[m]	1.1.1.1;1.1.1.71	symbB.v1.2.015428.t1|scaffold1143.1|size142617|3 or symbB.v1.2.008483.t1|scaffold535.1|size190655|3 or symbB.v1.2.000961.t1|scaffold39.1|size394969|5 or symbB.v1.2.000961.t2|scaffold39.1|size394969|5 or symbB.v1.2.008483.t2|scaffold535.1|size190655|3 or symbB.v1.2.003212.t1|scaffold166.1|size289592|14 or symbB.v1.2.003656.t1|scaffold175.1|size369221|12 or symbB.v1.2.003656.t2|scaffold175.1|size36…				c	kegg.reaction/R00754;kegg.pathway/rn00010;kegg.orthology/K00001;kegg.orthology/K00121;kegg.orthology/K04072;kegg.orthology/K13951;kegg.orthology/K13952;kegg.orthology/K13953;kegg.orthology/K13954;kegg.orthology/K13980;kegg.orthology/K18857;rhea/25293	Glycolysis / Gluconeogenesis		Included by getKEGGModelForOrganism (using HMMs)		#NUM!
	ALDD2ym	Aldehyde dehydrogenase acetylaldehyde NADP mitochondrial	Acetaldehyde[m] + H2O[m] + NADP+[m] <=> Acetate[m] + H+[m] + NADPH[m]	1.2.1.4;1.2.1.5;1.2.1.-	symbB.v1.2.000456.t1|scaffold11.1|size528188|5				c	kegg.reaction/R00711;kegg.pathway/rn00010;kegg.pathway/rn00620;kegg.orthology/K00129;rhea/25301	Glycolysis / Gluconeogenesis;Pyruvate metabolism		Included by getKEGGModelForOrganism (using HMMs)		#NUM!
	r0097	Acetate:CoA ligase (AMP-forming) Pyruvate metabolism EC:6.2.1.1	ATP[c] + Acetate[c] <=> Diphosphate[c] + Acetyl adenylate[c]	6.2.1.1	symbB.v1.2.013763.t1|scaffold982.1|size146904|5 or symbB.v1.2.026454.t1|scaffold2646.1|size74176|4				c	kegg.reaction/R00316;kegg.pathway/rn00620;kegg.orthology/K01895;kegg.orthology/K01913	Pyruvate metabolism		Included by getKEGGModelForOrganism (using HMMs)		#NUM!
	r0068	Acetyl adenylate:CoA ligase (AMP-forming) Pyruvate metabolism EC:6.2.1.1	CoA[c] + Acetyl adenylate[c] <=> AMP[c] + Acetyl-CoA[c]	6.2.1.1	symbB.v1.2.013763.t1|scaffold982.1|size146904|5 or symbB.v1.2.026454.t1|scaffold2646.1|size74176|4				c	kegg.reaction/R00236;kegg.pathway/rn00620;kegg.orthology/K01895;kegg.orthology/K01913	Pyruvate metabolism		Included by getKEGGModelForOrganism (using HMMs)		#NUM!
	MOHMT	3-methyl-2-oxobutanoate hydroxymethyltransferase	H2O[c] + 3-Methyl-2-oxobutanoic acid[c] + 5,10-Methylenetetrahydrofolate[c] <=> Tetrahydrofolate[c] + 2-Dehydropantoate[c]	ec-code/2.1.2.11	symbB.v1.2.029228.t1|scaffold3079.1|size64120|1				c	kegg.reaction/R01226;kegg.pathway/rn00770;kegg.module/M00119;kegg.orthology/K00606;rhea/11827	Pantothenate and CoA biosynthesis		Included by getKEGGModelForOrganism (using HMMs)		#NUM!
	DPR	2-dehydropantoate 2-reductase	NADP+[c] + (R)-Pantoate[c] <=> NADPH[c] + H+[c] + 2-Dehydropantoate[c]	ec-code/1.1.1.169	symbB.v1.2.006628.t1|scaffold390.1|size254036|24				c	kegg.reaction/R02472;kegg.pathway/rn00770;kegg.module/M00119;kegg.orthology/K00077;rhea/16236	Pantothenate and CoA biosynthesis		Included by getKEGGModelForOrganism (using HMMs)		#NUM!
	PANTS	Pantothenate synthase	ATP[c] + beta-Alanine[c] + (R)-Pantoate[c] <=> Diphosphate[c] + AMP[c] + H+[c] + Pantothenate[c]	ec-code/6.3.2.1	symbB.v1.2.029228.t1|scaffold3079.1|size64120|1				c	kegg.reaction/R02473;kegg.pathway/rn00410;kegg.pathway/rn00770;kegg.module/M00119;kegg.orthology/K01918;rhea/10915	Pantothenate and CoA biosynthesis;beta-Alanine metabolism		Included by getKEGGModelForOrganism (using HMMs)		#NUM!
	PTPATi	ATP:pantetheine-4'-phosphate adenylyltransferase	ATP[c] + H+[c] + Pantetheine 4'-phosphate[c] <=> Diphosphate[c] + Dephospho-CoA[c]	ec-code/2.7.7.3	symbB.v1.2.005269.t1|scaffold286.1|size306100|8 or symbB.v1.2.000791.t1|scaffold44.1|size390916|4 or symbB.v1.2.027711.t1|scaffold2861.1|size68641|1				c	kegg.reaction/R03035;kegg.pathway/rn00770;kegg.module/M00120;kegg.orthology/K02201;kegg.orthology/K02318;rhea/19804	Pantothenate and CoA biosynthesis		Included by getKEGGModelForOrganism (using HMMs)		#NUM!
	APNPT	ATP:pantetheine 4'-phosphotransferase	ATP[c] + Pantetheine[c] <=> ADP[c] + H+[c] + Pantetheine 4'-phosphate[c]	ec-code/2.7.1.33;2.7.1.34	symbB.v1.2.037190.t1|scaffold5409.1|size27445|1				c	kegg.reaction/R02971;kegg.pathway/rn00770;kegg.orthology/K09680;rhea/22475	Pantothenate and CoA biosynthesis		Included by getKEGGModelForOrganism (using HMMs)		#NUM!
	DPCOAK	Dephospho-CoA kinase	ATP[c] + Dephospho-CoA[c] <=> ADP[c] + CoA[c] + H+[c]	ec-code/2.7.1.24	symbB.v1.2.005269.t1|scaffold286.1|size306100|8 or symbB.v1.2.005269.t2|scaffold286.1|size306100|8 or symbB.v1.2.000791.t1|scaffold44.1|size390916|4 or symbB.v1.2.027711.t1|scaffold2861.1|size68641|1				c	kegg.reaction/R00130;kegg.pathway/rn00770;kegg.module/M00120;kegg.orthology/K00859;kegg.orthology/K02318;rhea/18248	Pantothenate and CoA biosynthesis		Included by getKEGGModelForOrganism (using HMMs)		#NUM!
	EX_mal__L_e	(S)-Malate exchange	(S)-Malate[e] =>						c						#NUM!
	EX_glc__D_e	D-Glucose exchange	D-Glucose[e] <=>			-0.65	-0.65		c						#NUM!
	EX_nh4_e	Ammonia exchange	Ammonia[c] <=>						c						#NUM!
	EX_DHA	(4Z,7Z,10Z,13Z,16Z,19Z)-Docosahexaenoic acid exchange	(4Z,7Z,10Z,13Z,16Z,19Z)-Docosahexaenoic acid[c] =>						c						#NUM!
	EX_h2o_e	H2O exchange	H2O[c] <=>						c						#NUM!
	EX_o2_e	Oxygen exchange	Oxygen[c] <=>						c						#NUM!
	EX_glyc_e	Glycerol exchange	Glycerol[c] <=>			0	0		c						#NUM!
	ATPtm	ADP/ATP transporter, mitochondrial	ADP[c] + ATP[m] <=> ATP[c] + ADP[m]						c	kegg.reaction/R00124					#NUM!
	NH4tm_1	Ammonia transport	Ammonia[c] + H+[c] <=> H+[m] + Ammonia[m]						c						#NUM!
	2OBUTtm	2-Oxobutanoate transporter mitochondrial	2-Oxobutanoate[c] <=> 2-Oxobutanoate[m]						c						#NUM!
	SUCCtmt	Succinate transport mitochondrial	Succinate[c] <=> Succinate[m]						c						#NUM!
	tr_9994	tr_9994	Fumarate[c] <=> Fumarate[m]						c						#NUM!
	AKGtm	Oxoglutarate transport mitochondrial	2-Oxoglutarate[c] <=> 2-Oxoglutarate[m]						c						#NUM!
	THRt2m	Threonine transport mitochondrial	H+[c] + L-Threonine[c] <=> H+[m] + L-Threonine[m]						c						#NUM!
	ACt2r	Acetate reversible transport via proton symport	Acetate[c] + H+[c] <=> Acetate[e] + H+[e]						c						#NUM!
	ACtm	Acetate transport mitochondrial	Acetate[c] <=> Acetate[m]						c						#NUM!
	tr_9984	tr_9984	Acetate[e] <=>			0	0		c						#NUM!
	CO2t	CO2 transporter via diffusion	CO2[e] <=> CO2[c]						c						#NUM!
	CO2tm	CO2 transport diffusion mitochondrial	CO2[c] <=> CO2[m]						c						#NUM!
	ETOHt	Ethanol reversible transport	Ethanol[c] <=> Ethanol[e]						c						#NUM!
	GLCt1	Glucose transport uniport	D-Glucose[e] <=> D-Glucose[c]						c						#NUM!
	CITtcm	Citrate transport mitochondrial	Isocitrate[c] + Citrate[m] <=> Citrate[c] + Isocitrate[m]						c						#NUM!
	SUCCtm	Succinate transport mitochondrial	Succinate[c] + Orthophosphate[m] <=> Orthophosphate[c] + Succinate[m]						c						#NUM!
	SUCD1m	Succinate dehydrogenase	FAD[m] + Succinate[m] <=> FADH2[m] + Fumarate[m]						c						#NUM!
	SUCFUMtm	Succinate fumarate transport mitochondrial	Succinate[c] + Fumarate[m] => Fumarate[c] + Succinate[m]						c						#NUM!
	tr0006	tr0006	H+[c] <=>						c						#NUM!
	tr0007	tr0007	H+[m] <=>						c						#NUM!
	tr0032	tr0032	H+[e] <=>						c						#NUM!
	PNTEH	Hydrolase Class RXN R02973	H2O[c] + Pantetheine[c] <=> Pantothenate[c] + Cysteamine[c]	ec-code/3.5.1.92	symbB.v1.2.032492.t1|scaffold3907.1|size48466|4				c	kegg.reaction/R02973;kegg.pathway/rn00770;kegg.orthology/K08069;rhea/13448	Pantothenate and CoA biosynthesis		Included by getKEGGModelForOrganism (using HMMs)		#NUM!
	KARI_23dhmb	Ketol-acid reductoisomerase, (R)-2,3-Dihydroxy-3-methylbutanoate forming	NADP+[c] + (R)-2,3-Dihydroxy-3-methylbutanoate[c] <=> NADPH[c] + H+[c] + 3-Hydroxy-3-methyl-2-oxobutanoic acid[c]	1.1.1.86	symbB.v1.2.012811.t1|scaffold884.1|size313170|23				c	kegg.reaction/R04440;kegg.pathway/rn00290;kegg.module/M00019;kegg.orthology/K00053;rhea/31142	Valine, leucine and isoleucine biosynthesis		Included by getKEGGModelForOrganism (using HMMs)		#NUM!
	KARI_3hmoa	Ketol-acid reductoisomerase, 3-Hydroxy-3-methyl-2-oxobutanoic acid forming	(S)-2-Acetolactate[c] <=> 3-Hydroxy-3-methyl-2-oxobutanoic acid[c]	1.1.1.86;5.4.99.3	symbB.v1.2.012811.t1|scaffold884.1|size313170|23				c	kegg.reaction/R05071;kegg.pathway/rn00290;kegg.module/M00019;kegg.orthology/K00053;rhea/31258	Valine, leucine and isoleucine biosynthesis		Included by getKEGGModelForOrganism (using HMMs)		#NUM!
	CYSAMO	Cysteamine:oxygen oxidoreductase	Oxygen[c] + Cysteamine[c] <=> 2 H+[c] + Hypotaurine[c]	ec-code/1.13.11.19	symbB.v1.2.011315.t1|scaffold755.1|size165019|13				c	kegg.reaction/R02467;kegg.pathway/rn00430;kegg.orthology/K10712;rhea/14412	Taurine and hypotaurine metabolism		Included by getKEGGModelForOrganism (using HMMs)		#NUM!
	3SALACBOXL	3-sulfino-L-alanine carboxy-lyase	H+[c] + 3-Sulfino-L-alanine[c] <=> CO2[c] + Hypotaurine[c]	4.1.1.15;4.1.1.29	symbB.v1.2.023886.t1|scaffold2222.1|size85392|2 or symbB.v1.2.023886.t2|scaffold2222.1|size85392|2 or symbB.v1.2.031932.t1|scaffold3677.1|size52174|1				c	kegg.reaction/R02466;kegg.pathway/rn00430;kegg.orthology/K01580;kegg.orthology/K01594;kegg.orthology/K18966;rhea/16880	Taurine and hypotaurine metabolism		Included by getKEGGModelForOrganism (using HMMs)		#NUM!
	CYSO	Cysteine oxidase	Oxygen[c] + L-Cysteine[c] <=> 2 H+[c] + 3-Sulfino-L-alanine[c]	1.13.11.20	symbB.v1.2.025199.t1|scaffold2427.1|size79403|1				c	kegg.reaction/R00893;kegg.pathway/rn00270;kegg.pathway/rn00430;kegg.orthology/K00456;rhea/20444	Cysteine and methionine metabolism;Taurine and hypotaurine metabolism		Included by getKEGGModelForOrganism (using HMMs)		#NUM!
	ASP1DC	Aspartate 1-decarboxylase	L-Aspartate[c] <=> CO2[c] + beta-Alanine[c]	4.1.1.11;4.1.1.15	symbB.v1.2.023886.t1|scaffold2222.1|size85392|2 or symbB.v1.2.023886.t2|scaffold2222.1|size85392|2 or symbB.v1.2.031932.t1|scaffold3677.1|size52174|1				c	kegg.reaction/R00489;kegg.pathway/rn00410;kegg.pathway/rn00770;kegg.module/M00119;kegg.orthology/K01580;kegg.orthology/K18966;rhea/19500	Pantothenate and CoA biosynthesis;beta-Alanine metabolism		Included by getKEGGModelForOrganism (using HMMs)		#NUM!
	FTHFDH	10-formyltetrahydrofolate:NADP+ oxidoreductase	H2O[c] + NADP+[c] + 10-Formyltetrahydrofolate[c] <=> NADPH[c] + CO2[c] + H+[c] + Tetrahydrofolate[c]	1.5.1.6	symbB.v1.2.031795.t1|scaffold3731.1|size51334|1 or symbB.v1.2.022955.t1|scaffold2070.1|size90664|3				c	kegg.reaction/R00941;kegg.pathway/rn00670;kegg.orthology/K00289;rhea/10183	One carbon pool by folate		Included by getKEGGModelForOrganism (using HMMs)		#NUM!
	GLYCL	Glycine Cleavage System	NAD+[c] + Glycine[c] + Tetrahydrofolate[c] <=> NADH[c] + CO2[c] + Ammonia[c] + H+[c] + 5,10-Methylenetetrahydrofolate[c]	1.4.4.2;1.8.1.4;2.1.2.10	symbB.v1.2.006108.t1|scaffold364.1|size219240|5 or symbB.v1.2.006108.t3|scaffold364.1|size219240|5 or symbB.v1.2.006108.t2|scaffold364.1|size219240|5 or symbB.v1.2.006108.t4|scaffold364.1|size219240|5 or symbB.v1.2.008513.t1|scaffold527.1|size293072|11 or symbB.v1.2.021712.t2|scaffold1892.1|size96974|9 or symbB.v1.2.021712.t1|scaffold1892.1|size96974|9				c	kegg.reaction/R01221;kegg.pathway/rn00630;kegg.module/M00532;kegg.orthology/K00281;kegg.orthology/K00382;kegg.orthology/K00605;rhea/27761	Glyoxylate and dicarboxylate metabolism		Included by getKEGGModelForOrganism (using HMMs)		#NUM!
	ICL	Isocitrate lyase	Isocitrate[c] <=> Succinate[c] + Glyoxylate[c]	4.1.3.1	symbB.v1.2.007597.t1|scaffold460.1|size201776|4 or symbB.v1.2.007597.t2|scaffold460.1|size201776|4 or symbB.v1.2.007597.t3|scaffold460.1|size201776|4 or symbB.v1.2.006557.t1|scaffold391.1|size216359|12 or symbB.v1.2.006559.t1|scaffold391.1|size216359|14				c	kegg.reaction/R00479;kegg.pathway/rn00630;kegg.module/M00012;kegg.orthology/K01637;rhea/13248	Glyoxylate and dicarboxylate metabolism		Included by getKEGGModelForOrganism (using HMMs)		#NUM!
	GLYCLTDx	Glycolate dehydrogenase (NAD)	NAD+[c] + Glycolate[c] <=> NADH[c] + Glyoxylate[c] + H+[c]	1.1.1.26;1.1.1.29	symbB.v1.2.020075.t1|scaffold1664.1|size142436|10 or symbB.v1.2.015636.t3|scaffold1142.1|size245703|5 or symbB.v1.2.015636.t5|scaffold1142.1|size245703|5 or symbB.v1.2.015636.t1|scaffold1142.1|size245703|5 or symbB.v1.2.015636.t2|scaffold1142.1|size245703|5 or symbB.v1.2.015636.t4|scaffold1142.1|size245703|5 or symbB.v1.2.033276.t1|scaffold4110.1|size46135|1				c	kegg.reaction/R00717;kegg.pathway/rn00630;kegg.orthology/K00015;kegg.orthology/K00018;rhea/18232	Glyoxylate and dicarboxylate metabolism		Included by getKEGGModelForOrganism (using HMMs)		#NUM!
	NADHOR	NADH:ubiquinone oxidoreductase	Ubiquinone[c] + H+[m] + NADH[m] <=> Ubiquinol[c] + NAD+[m]						c						#NUM!
	CYTBD	Cytochrome oxidase	Oxygen[c] + 4 H+[c] + 2 Ubiquinol[c] <=> 2 H2O[c] + 2 Ubiquinone[c] + 4 H+[e]						c						#NUM!
	ATPS3m	ATP synthase mitochondrial	3 H+[c] + ADP[m] + Orthophosphate[m] <=> ATP[m] + 2 H+[m] + H2O[m]	3.6.3.14					c						#NUM!
	BDHm	3-Hydroxybutanoate:NAD+ oxidoreductase, mitochondria	NAD+[m] + (R)-3-Hydroxybutanoate[m] <=> Acetoacetate[m] + H+[m] + NADH[m]	ec-code/1.1.1.30	symbB.v1.2.001522.t1|scaffold83.1|size345278|6 or symbB.v1.2.001522.t2|scaffold83.1|size345278|6 or symbB.v1.2.020911.t1|scaffold1784.1|size101483|7 or symbB.v1.2.010201.t2|scaffold621.1|size179687|7 or symbB.v1.2.029330.t2|scaffold3196.1|size61488|2 or symbB.v1.2.011224.t1|scaffold749.1|size165596|3 or symbB.v1.2.010389.t1|scaffold638.1|size177989|8 or symbB.v1.2.010201.t1|scaffold621.1|size1796…				c	kegg.reaction/R01361;kegg.pathway/rn00072;kegg.pathway/rn00650;kegg.module/M00088;kegg.orthology/K00019;rhea/20524	Synthesis and degradation of ketone bodies;Butanoate metabolism		Included by getKEGGModelForOrganism (using HMMs)		#NUM!
	FUMAC	Fumarylacetoacetase	Acetoacetate[m] + Fumarate[m] <=> H2O[m] + 4-Fumarylacetoacetate[m]	ec-code/3.7.1.2	symbB.v1.2.024109.t1|scaffold2259.1|size84200|5				c	kegg.reaction/R01364;kegg.pathway/rn00350;kegg.pathway/rn00643;kegg.module/M00044;kegg.orthology/K01555;rhea/10247	Tyrosine metabolism;Styrene degradation		Included by getKEGGModelForOrganism (using HMMs)		#NUM!
	GLUTRS_Gln	Glutamyl-tRNA synthetase (Gln)	ATP[c] + L-Glutamate[c] + tRNA(Gln)[c] <=> Diphosphate[c] + AMP[c] + L-Glutamyl-tRNA(Gln)[c]	6.1.1.24	symbB.v1.2.008594.t1|scaffold523.1|size192511|16				c	kegg.reaction/R03651;kegg.pathway/rn00970;kegg.orthology/K09698;rhea/18400	Aminoacyl-tRNA biosynthesis		Included by getKEGGModelForOrganism (using HMMs)		#NUM!
	ADK1m	Adenylate kinase mitochondrial	AMP[m] + ATP[m] <=> 2 ADP[m]	2.7.4.3	symbB.v1.2.011399.t1|scaffold764.1|size165801|5 or symbB.v1.2.014937.t1|scaffold1102.1|size137770|3 or symbB.v1.2.005972.t2|scaffold344.1|size224651|14 or symbB.v1.2.005972.t1|scaffold344.1|size224651|14				c	kegg.reaction/R00127;kegg.pathway/rn00230;kegg.module/M00049;kegg.orthology/K00939;kegg.orthology/K18532;kegg.orthology/K18533;rhea/12976	Purine metabolism		Included by getKEGGModelForOrganism (using HMMs)		#NUM!
	TYRTRSm	Tyrosyl tRNA synthetase mitochondrial	ATP[m] + L-Tyrosine[m] + tRNA(Tyr)[m] => AMP[m] + Diphosphate[m] + L-Tyrosyl-tRNA(Tyr)[m]	6.1.1.1	symbB.v1.2.008277.t1|scaffold519.1|size192877|5				c	kegg.reaction/R02918;kegg.pathway/rn00970;kegg.orthology/K01866;rhea/10223	Aminoacyl-tRNA biosynthesis		Included by getKEGGModelForOrganism (using HMMs)		#NUM!
	HPPK2	6-hydroxymethyl-dihydropterin pyrophosphokinase	6-(Hydroxymethyl)-7,8-dihydropterin[m] + ATP[m] <=> 6-Hydroxymethyl-7,8-dihydropterin diphosphate[m] + AMP[m]	2.7.6.3	symbB.v1.2.014967.t1|scaffold1107.1|size155946|1				c	kegg.reaction/R03503;kegg.pathway/rn00790;kegg.module/M00126;kegg.orthology/K00950;kegg.orthology/K13939;kegg.orthology/K13941;rhea/11415	Folate biosynthesis		Included by getKEGGModelForOrganism (using HMMs)		#NUM!
	ARGTRSm	Arginyl tRNA synthetase mitochondrial	ATP[m] + L-Arginine[m] + tRNA(Arg)[m] => AMP[m] + L-Arginyl-tRNA(Arg)[m] + Diphosphate[m]	6.1.1.19	symbB.v1.2.006784.t2|scaffold396.1|size242164|11 or symbB.v1.2.006784.t3|scaffold396.1|size242164|11 or symbB.v1.2.006784.t1|scaffold396.1|size242164|11 or symbB.v1.2.023740.t1|scaffold2197.1|size86103|2				c	kegg.reaction/R03646;kegg.pathway/rn00970;kegg.orthology/K01887;rhea/20304	Aminoacyl-tRNA biosynthesis		Included by getKEGGModelForOrganism (using HMMs)		#NUM!
	ASNTRSm	Asparaginyl tRNA synthetase miotchondrial	ATP[m] + L-Asparagine[m] + tRNA(Asn)[m] => AMP[m] + L-Asparaginyl-tRNA(Asn)[m] + Diphosphate[m]	6.1.1.22	symbB.v1.2.027500.t1|scaffold2828.1|size70857|5				c	kegg.reaction/R03648;kegg.pathway/rn00970;kegg.orthology/K01893;rhea/11183	Aminoacyl-tRNA biosynthesis		Included by getKEGGModelForOrganism (using HMMs)		#NUM!
	HISTRSm	Histidyl tRNA synthetase mitochondrial	ATP[m] + L-Histidine[m] + tRNA(His)[m] => AMP[m] + Diphosphate[m] + L-Histidyl-tRNA(His)[m]	6.1.1.21	symbB.v1.2.037866.t1|scaffold5702.1|size24397|1 or symbB.v1.2.006416.t1|scaffold381.1|size215981|5				c	kegg.reaction/R03655;kegg.pathway/rn00970;kegg.orthology/K01892;rhea/17316	Aminoacyl-tRNA biosynthesis		Included by getKEGGModelForOrganism (using HMMs)		#NUM!
	ILETRSm	Isoleucyl tRNA synthetase mitochondrial	ATP[m] + L-Isoleucine[m] + tRNA(Ile)[m] => AMP[m] + Diphosphate[m] + L-Isoleucyl-tRNA(Ile)[m]	6.1.1.5	symbB.v1.2.024720.t1|scaffold2362.1|size81346|3 or symbB.v1.2.024720.t2|scaffold2362.1|size81346|3				c	kegg.reaction/R03656;kegg.pathway/rn00970;kegg.orthology/K01870;rhea/11063	Aminoacyl-tRNA biosynthesis		Included by getKEGGModelForOrganism (using HMMs)		#NUM!
	LYSTRSm	Lysyl tRNA synthetase mitochondrial	ATP[m] + L-Lysine[m] + tRNA(Lys)[m] => AMP[m] + Diphosphate[m] + L-Lysyl-tRNA[m]	6.1.1.6	symbB.v1.2.032612.t1|scaffold3934.1|size47971|2				c	kegg.reaction/R03658;kegg.pathway/rn00970;kegg.orthology/K04567;rhea/20795	Aminoacyl-tRNA biosynthesis		Included by getKEGGModelForOrganism (using HMMs)		#NUM!
	METTRSm	Methionyl tRNA synthetase mitochondrial	ATP[m] + L-Methionine[m] + tRNA(Met)[m] => AMP[m] + Diphosphate[m] + L-Methionyl-tRNA[m]	6.1.1.10	symbB.v1.2.024125.t1|scaffold2261.1|size84172|6 or symbB.v1.2.020359.t1|scaffold1710.1|size105072|6				c	kegg.reaction/R03659;kegg.pathway/rn00970;kegg.orthology/K01874;rhea/13484	Aminoacyl-tRNA biosynthesis		Included by getKEGGModelForOrganism (using HMMs)		#NUM!
	PHETRSm	Phenylalanyl tRNA synthetase mitochondrial	ATP[m] + L-Phenylalanine[m] + tRNA(Phe)[m] => AMP[m] + Diphosphate[m] + L-Phenylalanyl-tRNA(Phe)[m]	6.1.1.20	symbB.v1.2.023731.t1|scaffold2195.1|size86141|3 or symbB.v1.2.015098.t1|scaffold1106.1|size137404|10				c	kegg.reaction/R03660;kegg.pathway/rn00970;kegg.orthology/K01889;kegg.orthology/K01890;rhea/19416	Aminoacyl-tRNA biosynthesis		Included by getKEGGModelForOrganism (using HMMs)		#NUM!
	THRTRSm	Threonyl tRNA synthetase mitochondrial	ATP[m] + L-Threonine[m] + tRNA(Thr)[m] => AMP[m] + Diphosphate[m] + L-Threonyl-tRNA(Thr)[m]	6.1.1.3	symbB.v1.2.004343.t1|scaffold243.1|size254222|6				c	kegg.reaction/R03663;kegg.pathway/rn00970;kegg.orthology/K01868;rhea/24627	Aminoacyl-tRNA biosynthesis		Included by getKEGGModelForOrganism (using HMMs)		#NUM!
	TRPTRSm	Tryptophanyl tRNA synthetase mitochondrial	ATP[m] + L-Tryptophan[m] + tRNA(Trp)[m] => AMP[m] + Diphosphate[m] + L-Tryptophanyl-tRNA(Trp)[m]	6.1.1.2	symbB.v1.2.016596.t1|scaffold1214.1|size131888|3 or symbB.v1.2.007539.t1|scaffold464.1|size201063|8				c	kegg.reaction/R03664;kegg.pathway/rn00970;kegg.orthology/K01867;rhea/24083	Aminoacyl-tRNA biosynthesis		Included by getKEGGModelForOrganism (using HMMs)		#NUM!
	VALTRSm	Valyl tRNA synthetase mitochondrial	ATP[m] + L-Valine[m] + tRNA(Val)[m] => AMP[m] + Diphosphate[m] + L-Valyl-tRNA(Val)[m]	6.1.1.9	symbB.v1.2.003227.t1|scaffold181.1|size282934|8				c	kegg.reaction/R03665;kegg.pathway/rn00970;kegg.orthology/K01873;rhea/10707	Aminoacyl-tRNA biosynthesis		Included by getKEGGModelForOrganism (using HMMs)		#NUM!
	GLUTRSm	Glutamyl tRNA synthetase mitochondrial	ATP[m] + L-Glutamate[m] + tRNA(Glu)[m] <=> AMP[m] + Diphosphate[m] + L-Glutamyl-tRNA(Glu)[m]	6.1.1.17;6.1.1.24	symbB.v1.2.021832.t1|scaffold1911.1|size96319|1 or symbB.v1.2.021832.t2|scaffold1911.1|size96319|1 or symbB.v1.2.021565.t1|scaffold1855.1|size120462|8 or symbB.v1.2.008594.t1|scaffold523.1|size192511|16 or symbB.v1.2.024338.t1|scaffold2296.1|size83103|3				c	kegg.reaction/R05578;kegg.pathway/rn00860;kegg.pathway/rn00970;kegg.module/M00121;kegg.orthology/K01885;kegg.orthology/K09698;kegg.orthology/K14163;rhea/23543	Aminoacyl-tRNA biosynthesis;Porphyrin and chlorophyll metabolism		Included by getKEGGModelForOrganism (using HMMs)		#NUM!
	UMPK	UMP kinase	ATP[c] + UMP[c] <=> ADP[c] + UDP[c]	ec-code/2.7.4.4;ec-code/2.7.4.14;ec-code/2.7.4.22	symbB.v1.2.038430.t1|scaffold5980.1|size21976|1 or symbB.v1.2.013539.t2|scaffold961.1|size148688|11 or symbB.v1.2.013539.t1|scaffold961.1|size148688|11 or symbB.v1.2.010444.t1|scaffold634.1|size178258|1 or symbB.v1.2.005096.t1|scaffold234.1|size257806|15				c	kegg.reaction/R00158;kegg.pathway/rn00240;kegg.module/M00052;kegg.orthology/K13800;kegg.orthology/K13809;rhea/24403	Pyrimidine metabolism		Included by getKEGGModelForOrganism (using HMMs)		#NUM!
	AMPDA	Adenosine monophosphate deaminase	H2O[c] + AMP[c] <=> Ammonia[c] + IMP[c]	ec-code/3.5.4.6;ec-code/3.5.4.17	symbB.v1.2.006175.t1|scaffold367.1|size382069|8				c	kegg.reaction/R00181;kegg.pathway/rn00230;kegg.orthology/K01490;rhea/14780	Purine metabolism		Included by getKEGGModelForOrganism (using HMMs)		#NUM!
	PPDK	Pyruvate,phosphate dikinase.	ATP[c] + Orthophosphate[c] + Pyruvate[c] <=> Diphosphate[c] + AMP[c] + Phosphoenolpyruvate[c]	ec-code/2.7.9.1	symbB.v1.2.009777.t1|scaffold574.1|size185248|2 or symbB.v1.2.033070.t1|scaffold4057.1|size45452|4 or symbB.v1.2.015540.t1|scaffold1159.1|size171703|7 or symbB.v1.2.015539.t1|scaffold1159.1|size171703|6				c	kegg.reaction/R00206;kegg.pathway/rn00010;kegg.pathway/rn00620;kegg.pathway/rn00710;kegg.pathway/rn00720;kegg.module/M00169;kegg.orthology/K01006;rhea/10759	Glycolysis / Gluconeogenesis;Pyruvate metabolism;Carbon fixation in photosynthetic organisms;Carbon fixation pathways in prokaryotes		Included by getKEGGModelForOrganism (using HMMs)		#NUM!
	SERD_L	L-serine deaminase	L-Serine[c] <=> Ammonia[c] + Pyruvate[c]	ec-code/4.3.1.17;ec-code/4.3.1.19	symbB.v1.2.012787.t1|scaffold859.1|size157342|12 or symbB.v1.2.008041.t1|scaffold501.1|size195062|2				c	kegg.reaction/R00220;kegg.pathway/rn00260;kegg.orthology/K01754;kegg.orthology/K17989;rhea/19172	Glycine, serine and threonine metabolism		Included by getKEGGModelForOrganism (using HMMs)		#NUM!
	ACALD	Acetaldehyde dehydrogenase (acetylating)	NAD+[c] + CoA[c] + Acetaldehyde[c] <=> NADH[c] + Acetyl-CoA[c] + H+[c]	ec-code/1.2.1.10	symbB.v1.2.039381.t1|scaffold6365.1|size18711|2				c	kegg.reaction/R00228;kegg.pathway/rn00360;kegg.pathway/rn00362;kegg.pathway/rn00620;kegg.pathway/rn00621;kegg.pathway/rn00622;kegg.module/M00545;kegg.orthology/K04072;rhea/23291	Phenylalanine metabolism;Benzoate degradation;Pyruvate metabolism;Dioxin degradation;Xylene degradation		Included by getKEGGModelForOrganism (using HMMs)		#NUM!
	LO	LO	Oxygen[c] + (S)-Lactate[c] <=> H2O[c] + CO2[c] + Acetate[c]	ec-code/1.13.12.4	symbB.v1.2.016738.t1|scaffold1277.1|size127245|2 or symbB.v1.2.019895.t1|scaffold1641.1|size211090|10 or symbB.v1.2.016739.t1|scaffold1277.1|size127245|3 or symbB.v1.2.009384.t1|scaffold595.1|size183375|6				c	kegg.reaction/R00319;kegg.pathway/rn00620;kegg.orthology/K00467;rhea/16516	Pyruvate metabolism		Included by getKEGGModelForOrganism (using HMMs)		#NUM!
	PPC	Phosphoenolpyruvate carboxylase	Orthophosphate[c] + Oxaloacetate[c] <=> H2O[c] + CO2[c] + Phosphoenolpyruvate[c]	ec-code/4.1.1.31	symbB.v1.2.025238.t1|scaffold2370.1|size80994|6				c	kegg.reaction/R00345;kegg.pathway/rn00620;kegg.pathway/rn00680;kegg.pathway/rn00710;kegg.pathway/rn00720;kegg.module/M00168;kegg.orthology/K01595;rhea/23075	Pyruvate metabolism;Methane metabolism;Carbon fixation in photosynthetic organisms;Carbon fixation pathways in prokaryotes		Included by getKEGGModelForOrganism (using HMMs)		#NUM!
	CDPPH	CDP phosphohydrolase	H2O[c] + CDP[c] <=> Orthophosphate[c] + CMP[c]	ec-code/3.6.1.5	symbB.v1.2.009908.t1|scaffold605.1|size182108|8 or symbB.v1.2.033068.t1|scaffold4057.1|size45452|2 or symbB.v1.2.016804.t1|scaffold1292.1|size223628|2				c	kegg.reaction/R00514;kegg.pathway/rn00240;kegg.orthology/K01510;kegg.orthology/K14641;kegg.orthology/K14642	Pyrimidine metabolism		Included by getKEGGModelForOrganism (using HMMs)		#NUM!
	R00526	N-Formyl-L-aspartate amidohydrolase	H2O[c] + N-Formyl-L-aspartate[c] <=> L-Aspartate[c] + Formate[c]	ec-code/3.5.1.8;ec-code/3.5.1.15	symbB.v1.2.039538.t1|scaffold6633.1|size16580|2				c	kegg.reaction/R00526;kegg.pathway/rn00340;kegg.pathway/rn00630;kegg.orthology/K01437;rhea/22043	Histidine metabolism;Glyoxylate and dicarboxylate metabolism		Included by getKEGGModelForOrganism (using HMMs)		#NUM!
	R00557	L-arginine,NADPH:oxygen oxidoreductase (nitric-oxide-forming)	3 NADPH[c] + 4 Oxygen[c] + 2 L-Arginine[c] + 3 H+[c] <=> 4 H2O[c] + 3 NADP+[c] + 2 L-Citrulline[c] + 2 Nitric oxide[c]	ec-code/1.14.13.39	symbB.v1.2.029520.t1|scaffold3242.1|size60447|1 or symbB.v1.2.029521.t1|scaffold3242.1|size60447|2 or symbB.v1.2.031664.t1|scaffold3700.1|size51726|3 or symbB.v1.2.022851.t1|scaffold2032.1|size91878|3 or symbB.v1.2.004031.t2|scaffold227.1|size261201|17 or symbB.v1.2.004031.t4|scaffold227.1|size261201|17 or symbB.v1.2.004031.t5|scaffold227.1|size261201|17				c	kegg.reaction/R00557;kegg.pathway/rn00220;kegg.orthology/K13240;kegg.orthology/K13241;kegg.orthology/K13242;kegg.orthology/K13427;rhea/19900	Arginine biosynthesis		Included by getKEGGModelForOrganism (using HMMs)		#NUM!
	CTPS1	CTP synthase NH3	ATP[c] + Ammonia[c] + UTP[c] <=> ADP[c] + Orthophosphate[c] + CTP[c]	ec-code/6.3.4.2	symbB.v1.2.018065.t2|scaffold1427.1|size119462|5 or symbB.v1.2.018065.t1|scaffold1427.1|size119462|5				c	kegg.reaction/R00571;kegg.pathway/rn00240;kegg.module/M00052;kegg.orthology/K01937;rhea/16600	Pyrimidine metabolism		Included by getKEGGModelForOrganism (using HMMs)		#NUM!
	CTPS2	CTP synthase (glutamine)	H2O[c] + ATP[c] + L-Glutamine[c] + UTP[c] <=> ADP[c] + Orthophosphate[c] + L-Glutamate[c] + CTP[c]	ec-code/6.3.4.2	symbB.v1.2.018065.t2|scaffold1427.1|size119462|5 or symbB.v1.2.018065.t1|scaffold1427.1|size119462|5				c	kegg.reaction/R00573;kegg.pathway/rn00240;kegg.module/M00052;kegg.orthology/K01937;rhea/26429	Pyrimidine metabolism		Included by getKEGGModelForOrganism (using HMMs)		#NUM!
	CBPS	Carbamoyl-phosphate synthase (glutamine-hydrolysing)	H2O[c] + 2 ATP[c] + L-Glutamine[c] + HCO3-[c] <=> 2 ADP[c] + Orthophosphate[c] + L-Glutamate[c] + Carbamoyl phosphate[c]	ec-code/6.3.5.5	symbB.v1.2.037451.t1|scaffold5531.1|size26091|1 or symbB.v1.2.020814.t1|scaffold1761.1|size106227|3 or symbB.v1.2.020814.t2|scaffold1761.1|size106227|3 or symbB.v1.2.001109.t1|scaffold59.1|size365495|13 or symbB.v1.2.008091.t1|scaffold503.1|size194688|6 or symbB.v1.2.008092.t1|scaffold503.1|size194688|7 or symbB.v1.2.027619.t1|scaffold2810.1|size69760|1				c	kegg.reaction/R00575;kegg.pathway/rn00240;kegg.pathway/rn00250;kegg.module/M00051;kegg.orthology/K01954;kegg.orthology/K01955;kegg.orthology/K01956;kegg.orthology/K11540;kegg.orthology/K11541;rhea/18636	Pyrimidine metabolism;Alanine, aspartate and glutamate metabolism		Included by getKEGGModelForOrganism (using HMMs)		#NUM!
	PSP_L	Phosphoserine phosphatase (L-serine)	H2O[c] + O-Phospho-L-serine[c] <=> Orthophosphate[c] + L-Serine[c]	ec-code/3.1.3.3	symbB.v1.2.015670.t1|scaffold1178.1|size133623|3				c	kegg.reaction/R00582;kegg.pathway/rn00260;kegg.pathway/rn00680;kegg.module/M00020;kegg.orthology/K01079;rhea/21211	Glycine, serine and threonine metabolism;Methane metabolism		Included by getKEGGModelForOrganism (using HMMs)		#NUM!
	HCYSMT	Homocysteine S-methyltransferase	S-Adenosyl-L-methionine[c] + L-Homocysteine[c] <=> S-Adenosyl-L-homocysteine[c] + L-Methionine[c]	ec-code/2.1.1.10	symbB.v1.2.032296.t1|scaffold3860.1|size49177|3				c	kegg.reaction/R00650;kegg.pathway/rn00270;kegg.orthology/K00547;rhea/21823	Cysteine and methionine metabolism		Included by getKEGGModelForOrganism (using HMMs)		#NUM!
	ORNDC	Ornithine Decarboxylase	L-Ornithine[c] <=> CO2[c] + Putrescine[c]	ec-code/4.1.1.17	symbB.v1.2.029156.t1|scaffold3143.1|size62517|5				c	kegg.reaction/R00670;kegg.pathway/rn00330;kegg.pathway/rn00480;kegg.module/M00134;kegg.orthology/K01581;rhea/22967	Arginine and proline metabolism;Glutathione metabolism		Included by getKEGGModelForOrganism (using HMMs)		#NUM!
	TYRTA	Tyrosine transaminase	2-Oxoglutarate[c] + L-Tyrosine[c] <=> L-Glutamate[c] + 3-(4-Hydroxyphenyl)pyruvate[c]	ec-code/2.6.1.1;ec-code/2.6.1.5;ec-code/2.6.1.9;ec-code/2.6.1.57	symbB.v1.2.011910.t1|scaffold794.1|size161992|3 or symbB.v1.2.017044.t1|scaffold1318.1|size126622|4 or symbB.v1.2.036755.t1|scaffold5224.1|size29657|2 or symbB.v1.2.018063.t1|scaffold1427.1|size119462|3 or symbB.v1.2.019712.t1|scaffold1571.1|size154223|6 or symbB.v1.2.016220.t1|scaffold1231.1|size130510|13				c	kegg.reaction/R00734;kegg.pathway/rn00130;kegg.pathway/rn00350;kegg.pathway/rn00400;kegg.pathway/rn00401;kegg.pathway/rn00950;kegg.module/M00025;kegg.orthology/K00811;kegg.orthology/K00815;kegg.orthology/K00817;kegg.orthology/K00838;kegg.orthology/K05821;kegg.orthology/K14454;kegg.orthology/K14455;kegg.orthology/K15849;rhea/15096	Ubiquinone and other terpenoid-quinone biosynthesis;Tyrosine metabolism;Phenylalanine, tyrosine and tryptophan biosynthesis;Novobiocin biosynthesis;Isoquinoline alkaloid biosynthesis		Included by getKEGGModelForOrganism (using HMMs)		#NUM!
	PDC	TPP-dependent enzymatic reaction	Thiamin diphosphate[c] + Acetaldehyde[c] <=> 2-(alpha-Hydroxyethyl)thiamine diphosphate[c]	ec-code/4.1.1.1	symbB.v1.2.015932.t1|scaffold1202.1|size131747|16				c	kegg.reaction/R00755;kegg.pathway/rn00010;kegg.orthology/K01568	Glycolysis / Gluconeogenesis		Included by getKEGGModelForOrganism (using HMMs)		#NUM!
	MACCOAT	2-Methylacetyl-CoA thiolase	Acetyl-CoA[c] + Propanoyl-CoA[c] <=> CoA[c] + 2-Methylacetoacetyl-CoA[c]	ec-code/2.3.1.9;ec-code/2.3.1.16	symbB.v1.2.001288.t1|scaffold68.1|size354569|10 or symbB.v1.2.036597.t1|scaffold5203.1|size29885|4 or symbB.v1.2.036596.t1|scaffold5203.1|size29885|3 or symbB.v1.2.036595.t1|scaffold5203.1|size29885|2 or symbB.v1.2.022984.t1|scaffold2075.1|size90314|5 or symbB.v1.2.021978.t1|scaffold1899.1|size238565|14				c	kegg.reaction/R00927;kegg.pathway/rn00280;kegg.orthology/K00632;kegg.orthology/K07508;kegg.orthology/K07509;kegg.orthology/K07513;rhea/30722	Valine, leucine and isoleucine degradation		Included by getKEGGModelForOrganism (using HMMs)		#NUM!
	UTUP	UTP:uridine 5'-phosphotransferase	UTP[c] + Uridine[c] <=> UDP[c] + UMP[c]	ec-code/2.7.1.48	symbB.v1.2.035973.t1|scaffold4921.1|size32863|4				c	kegg.reaction/R00967;kegg.pathway/rn00240;kegg.orthology/K00876	Pyrimidine metabolism		Included by getKEGGModelForOrganism (using HMMs)		#NUM!
	CYSTGL	Cystathionine g lyase	H2O[c] + L-Cystathionine[c] <=> Ammonia[c] + L-Cysteine[c] + 2-Oxobutanoate[c]	ec-code/4.4.1.1	symbB.v1.2.011504.t1|scaffold775.1|size163641|1 or symbB.v1.2.011504.t2|scaffold775.1|size163641|1				c	kegg.reaction/R01001;kegg.pathway/rn00260;kegg.pathway/rn00270;kegg.module/M00338;kegg.orthology/K01758;rhea/14008	Glycine, serine and threonine metabolism;Cysteine and methionine metabolism		Included by getKEGGModelForOrganism (using HMMs)		#NUM!
	ARGSL	Argininosuccinate lyase	N-(L-Arginino)succinate[c] <=> L-Arginine[c] + Fumarate[c]	ec-code/4.3.2.1	symbB.v1.2.005038.t1|scaffold291.1|size238869|3 or symbB.v1.2.005038.t2|scaffold291.1|size238869|3 or symbB.v1.2.005038.t3|scaffold291.1|size238869|3				c	kegg.reaction/R01086;kegg.pathway/rn00220;kegg.pathway/rn00250;kegg.module/M00029;kegg.orthology/K01755;rhea/24023	Arginine biosynthesis;Alanine, aspartate and glutamate metabolism		Included by getKEGGModelForOrganism (using HMMs)		#NUM!
	PTOR	Putrescine:oxygen oxidoreductase	H2O[c] + Oxygen[c] + Putrescine[c] <=> Ammonia[c] + Hydrogen peroxide[c] + 4-Aminobutyraldehyde[c]	ec-code/1.4.3.10;ec-code/1.4.3.22	symbB.v1.2.024444.t1|scaffold2315.1|size82621|2 or symbB.v1.2.036815.t4|scaffold5285.1|size28895|2 or symbB.v1.2.036815.t3|scaffold5285.1|size28895|2 or symbB.v1.2.036815.t2|scaffold5285.1|size28895|2 or symbB.v1.2.036815.t1|scaffold5285.1|size28895|2				c	kegg.reaction/R01151;kegg.pathway/rn00330;kegg.orthology/K11182;rhea/18276	Arginine and proline metabolism		Included by getKEGGModelForOrganism (using HMMs)		#NUM!
	HDC	Histidine decarboxylase	L-Histidine[c] <=> CO2[c] + Histamine[c]	ec-code/4.1.1.22	symbB.v1.2.008729.t1|scaffold542.1|size189608|2				c	kegg.reaction/R01167;kegg.pathway/rn00340;kegg.orthology/K01590;rhea/20843	Histidine metabolism		Included by getKEGGModelForOrganism (using HMMs)		#NUM!
	ACOA40OR	Butanoyl-CoA:oxygen 2-oxidoreductase	FAD[c] + Butanoyl-CoA[c] <=> Crotonoyl-CoA[c] + FADH2[c]	ec-code/1.3.3.6;ec-code/1.3.8.1;ec-code/1.3.8.7;ec-code/1.3.99.-	symbB.v1.2.034764.t2|scaffold4548.1|size38217|1 or symbB.v1.2.034764.t1|scaffold4548.1|size38217|1 or symbB.v1.2.033419.t1|scaffold4147.1|size43859|2 or symbB.v1.2.016912.t1|scaffold1304.1|size242089|6				c	kegg.reaction/R01175;kegg.pathway/rn00071;kegg.pathway/rn00650;kegg.module/M00087;kegg.orthology/K00232;kegg.orthology/K00248;kegg.orthology/K00249;kegg.orthology/K09478;rhea/30734	Fatty acid degradation;Butanoate metabolism		Included by getKEGGModelForOrganism (using HMMs)		#NUM!
	MTHFD2	5,10-methylenetetrahydrofolate:NAD+ oxidoreductase	NAD+[c] + 5,10-Methylenetetrahydrofolate[c] <=> NADH[c] + H+[c] + 5,10-Methenyltetrahydrofolate[c]	ec-code/1.5.1.15	symbB.v1.2.031707.t1|scaffold3707.1|size51665|3 or symbB.v1.2.000752.t1|scaffold36.1|size400579|24 or symbB.v1.2.000751.t1|scaffold36.1|size400579|23 or symbB.v1.2.027029.t1|scaffold2740.1|size71859|6				c	kegg.reaction/R01218;kegg.pathway/rn00670;kegg.module/M00141;kegg.orthology/K00295;kegg.orthology/K13403;rhea/22895	One carbon pool by folate		Included by getKEGGModelForOrganism (using HMMs)		#NUM!
	ACOAR7m	Trans-2-enoyl-CoA reductase (NADPH) (C16:0)	NADP+[c] + Palmitoyl-CoA[c] <=> NADPH[c] + H+[c] + trans-Hexadec-2-enoyl-CoA[c]	ec-code/1.3.1.8;ec-code/1.3.1.38	symbB.v1.2.025984.t1|scaffold2555.1|size76423|5 or symbB.v1.2.025974.t1|scaffold2560.1|size76387|6 or symbB.v1.2.008447.t1|scaffold429.1|size206233|3				c	kegg.reaction/R01278;kegg.pathway/rn00062;kegg.module/M00085;kegg.orthology/K07512	Fatty acid elongation		Included by getKEGGModelForOrganism (using HMMs)		#NUM!
	CYSTL	Cystathionine b-lyase	H2O[c] + L-Cystathionine[c] <=> Ammonia[c] + Pyruvate[c] + L-Homocysteine[c]	ec-code/4.4.1.13	symbB.v1.2.018754.t1|scaffold1508.1|size114708|13 or symbB.v1.2.011504.t1|scaffold775.1|size163641|1 or symbB.v1.2.011504.t2|scaffold775.1|size163641|1 or symbB.v1.2.014857.t1|scaffold1095.1|size138309|5				c	kegg.reaction/R01286;kegg.pathway/rn00270;kegg.module/M00017;kegg.orthology/K00816;kegg.orthology/K01760;rhea/13968	Cysteine and methionine metabolism		Included by getKEGGModelForOrganism (using HMMs)		#NUM!
	HPYRRy	Hydroxypyruvate reductase (NADPH)	NADP+[c] + D-Glycerate[c] <=> NADPH[c] + H+[c] + Hydroxypyruvate[c]	ec-code/1.1.1.79;ec-code/1.1.1.81	symbB.v1.2.020075.t1|scaffold1664.1|size142436|10 or symbB.v1.2.015636.t3|scaffold1142.1|size245703|5 or symbB.v1.2.015636.t5|scaffold1142.1|size245703|5 or symbB.v1.2.015636.t1|scaffold1142.1|size245703|5 or symbB.v1.2.015636.t2|scaffold1142.1|size245703|5 or symbB.v1.2.015636.t4|scaffold1142.1|size245703|5 or symbB.v1.2.000979.t1|scaffold43.1|size391093|8 or symbB.v1.2.030573.t1|scaffold3463.1|…				c	kegg.reaction/R01392;kegg.pathway/rn00260;kegg.pathway/rn00630;kegg.orthology/K00049;kegg.orthology/K00090;kegg.orthology/K15919;kegg.orthology/K18121;rhea/18660	Glycine, serine and threonine metabolism;Glyoxylate and dicarboxylate metabolism		Included by getKEGGModelForOrganism (using HMMs)		#NUM!
	OCBT	Ornithine carbamoyltransferase	L-Ornithine[c] + Carbamoyl phosphate[c] <=> Orthophosphate[c] + L-Citrulline[c]	ec-code/2.1.3.3	symbB.v1.2.024134.t1|scaffold2263.1|size84088|3				c	kegg.reaction/R01398;kegg.pathway/rn00220;kegg.module/M00029;kegg.orthology/K00611;rhea/19516	Arginine biosynthesis		Included by getKEGGModelForOrganism (using HMMs)		#NUM!
	THRD	L-threonine dehydrogenase	NAD+[c] + L-Threonine[c] <=> NADH[c] + H+[c] + L-2-Amino-3-oxobutanoic acid[c]	ec-code/1.1.1.103	symbB.v1.2.010275.t1|scaffold619.1|size180033|11 or symbB.v1.2.024914.t1|scaffold2391.1|size80316|2				c	kegg.reaction/R01465;kegg.pathway/rn00260;kegg.orthology/K00060;kegg.orthology/K15789;rhea/13164	Glycine, serine and threonine metabolism		Included by getKEGGModelForOrganism (using HMMs)		#NUM!
	PGCD	Phosphoglycerate dehydrogenase	NAD+[c] + 3-Phospho-D-glycerate[c] <=> NADH[c] + H+[c] + 3-Phosphonooxypyruvate[c]	ec-code/1.1.1.95	symbB.v1.2.020075.t1|scaffold1664.1|size142436|10 or symbB.v1.2.026692.t1|scaffold2690.1|size72910|3 or symbB.v1.2.033276.t1|scaffold4110.1|size46135|1 or symbB.v1.2.005848.t1|scaffold343.1|size224757|25				c	kegg.reaction/R01513					#NUM!
	R01794	5,6,7,8-tetrahydrobiopterin:NADP+ oxidoreductase	NADPH[c] + H+[c] + Dihydrobiopterin[c] <=> NADP+[c] + Tetrahydrobiopterin[c]	ec-code/1.5.1.34	symbB.v1.2.022981.t2|scaffold2075.1|size90314|2				c	kegg.reaction/R01794;kegg.pathway/rn00790;kegg.orthology/K00357;rhea/32250	Folate biosynthesis		Included by getKEGGModelForOrganism (using HMMs)		#NUM!
	R01899	Isocitrate:NADP+ oxidoreductase	NADP+[c] + Isocitrate[c] <=> NADPH[c] + H+[c] + Oxalosuccinate[c]	ec-code/1.1.1.42	symbB.v1.2.029369.t1|scaffold3207.1|size61170|5				c	kegg.reaction/R01899;kegg.pathway/rn00020;kegg.module/M00009;kegg.orthology/K00031;rhea/25591	Citrate cycle (TCA cycle)		Included by getKEGGModelForOrganism (using HMMs)		#NUM!
	OXAGm	Non enzymatic reaction	Oxaloglutarate[c] => CO2[c] + 2-Oxoadipate[c]	ec-code/1.1.1.87;ec-code/1.1.1.286	symbB.v1.2.035957.t1|scaffold4965.1|size32343|2				c	kegg.reaction/R01936;kegg.orthology/K05824			Included by getKEGGModelForOrganism (using HMMs)		#NUM!
	AATA	2 aminoadipate transaminase	2-Oxoglutarate[c] + L-2-Aminoadipate[c] <=> L-Glutamate[c] + 2-Oxoadipate[c]	ec-code/2.6.1.39	symbB.v1.2.016220.t1|scaffold1231.1|size130510|13				c	kegg.reaction/R01939;kegg.pathway/rn00300;kegg.pathway/rn00310;kegg.module/M00030;kegg.orthology/K00825;kegg.orthology/K00838;rhea/12604	Lysine biosynthesis;Lysine degradation		Included by getKEGGModelForOrganism (using HMMs)		#NUM!
	ARGSS	Argininosuccinate synthase	ATP[c] + L-Aspartate[c] + L-Citrulline[c] <=> Diphosphate[c] + AMP[c] + N-(L-Arginino)succinate[c]	ec-code/6.3.4.5	symbB.v1.2.037989.t1|scaffold5770.1|size23833|1				c	kegg.reaction/R01954;kegg.pathway/rn00220;kegg.pathway/rn00250;kegg.module/M00029;kegg.orthology/K01940;rhea/10935	Arginine biosynthesis;Alanine, aspartate and glutamate metabolism		Included by getKEGGModelForOrganism (using HMMs)		#NUM!
	4ABUTD	4-Aminobutyraldehyde:NAD+ oxidoreductase	H2O[c] + NADP+[c] + 4-Aminobutyraldehyde[c] <=> NADPH[c] + H+[c] + 4-Aminobutanoate[c]	ec-code/1.2.1.3	symbB.v1.2.000456.t1|scaffold11.1|size528188|5 or symbB.v1.2.031795.t1|scaffold3731.1|size51334|1 or symbB.v1.2.022955.t1|scaffold2070.1|size90664|3 or symbB.v1.2.023155.t1|scaffold2099.1|size89596|2 or symbB.v1.2.031940.t1|scaffold3766.1|size50672|2 or symbB.v1.2.007784.t1|scaffold484.1|size197819|2				c	kegg.reaction/R01986;kegg.pathway/rn00330;kegg.orthology/K00128;kegg.orthology/K00149;kegg.orthology/K14085;rhea/30806	Arginine and proline metabolism		Included by getKEGGModelForOrganism (using HMMs)		#NUM!
	R02085	(S)-3-Hydroxy-3-methylglutaryl-CoA hydro-lyase (trans-3-methylglutaconyl-CoA-forming)	(S)-3-Hydroxy-3-methylglutaryl-CoA[c] <=> H2O[c] + 3-Methylglutaconyl-CoA[c]	ec-code/4.2.1.18	symbB.v1.2.023352.t1|scaffold2127.1|size88416|5 or symbB.v1.2.030139.t1|scaffold3365.1|size58364|5				c	kegg.reaction/R02085;kegg.pathway/rn00280;kegg.module/M00036;kegg.orthology/K05607;rhea/21539	Valine, leucine and isoleucine degradation		Included by getKEGGModelForOrganism (using HMMs)		#NUM!
	HISTASE	HISTASE	H2O[c] + Oxygen[c] + Histamine[c] <=> Ammonia[c] + Hydrogen peroxide[c] + Imidazole-4-acetaldehyde[c]	ec-code/1.4.3.22	symbB.v1.2.024444.t1|scaffold2315.1|size82621|2 or symbB.v1.2.036815.t4|scaffold5285.1|size28895|2 or symbB.v1.2.036815.t3|scaffold5285.1|size28895|2 or symbB.v1.2.036815.t2|scaffold5285.1|size28895|2 or symbB.v1.2.036815.t1|scaffold5285.1|size28895|2				c	kegg.reaction/R02150;kegg.pathway/rn00340;kegg.orthology/K11182;rhea/25628	Histidine metabolism		Included by getKEGGModelForOrganism (using HMMs)		#NUM!
	COA1819ZD9DS	Stearoyl-CoA delta9-desaturase	Oxygen[c] + 2 H+[c] + 2 Ferrocytochrome b5[c] + Stearoyl-CoA[c] => 2 H2O[c] + Oleoyl-CoA[c] + 2 Ferricytochrome b5[c]	ec-code/1.14.19.1	symbB.v1.2.021259.t1|scaffold1824.1|size125051|10 or symbB.v1.2.000307.t1|scaffold6.1|size569917|10				c	kegg.reaction/R02222;kegg.pathway/rn01040;kegg.orthology/K00507;rhea/19724	Biosynthesis of unsaturated fatty acids		Included by getKEGGModelForOrganism (using HMMs)		#NUM!
	DCTUP	DCTP:uridine 5'-phosphotransferase	Uridine[c] + dCTP[c] <=> UMP[c] + dCDP[c]	ec-code/2.7.1.48	symbB.v1.2.035973.t1|scaffold4921.1|size32863|4				c	kegg.reaction/R02327;kegg.pathway/rn00240;kegg.orthology/K00876	Pyrimidine metabolism		Included by getKEGGModelForOrganism (using HMMs)		#NUM!
	ACOAR6m	Trans-2-enoyl-CoA reductase (NADPH) (C14:0)	NADP+[c] + Tetradecanoyl-CoA[c] <=> NADPH[c] + H+[c] + trans-Tetradec-2-enoyl-CoA[c]	ec-code/1.3.1.8;ec-code/1.3.1.38	symbB.v1.2.025984.t1|scaffold2555.1|size76423|5 or symbB.v1.2.025974.t1|scaffold2560.1|size76387|6 or symbB.v1.2.008447.t1|scaffold429.1|size206233|3				c	kegg.reaction/R03989;kegg.pathway/rn00062;kegg.module/M00085;kegg.orthology/K07512	Fatty acid elongation		Included by getKEGGModelForOrganism (using HMMs)		#NUM!
	R04095	3-methylbutanoyl-CoA:electron-transfer flavoprotein 2,3-oxidoreductase	FAD[c] + 3-Methylbutanoyl-CoA[c] <=> FADH2[c] + 3-Methylcrotonyl-CoA[c]	ec-code/1.3.8.4;ec-code/1.3.8.7	symbB.v1.2.003202.t2|scaffold166.1|size289592|4 or symbB.v1.2.003202.t1|scaffold166.1|size289592|4 or symbB.v1.2.016912.t1|scaffold1304.1|size242089|6				c	kegg.reaction/R04095;kegg.pathway/rn00280;kegg.module/M00036;kegg.orthology/K00249;kegg.orthology/K00253;rhea/31066	Valine, leucine and isoleucine degradation		Included by getKEGGModelForOrganism (using HMMs)		#NUM!
	PSERT	Phosphoserine transaminase	2-Oxoglutarate[c] + O-Phospho-L-serine[c] <=> L-Glutamate[c] + 3-Phosphonooxypyruvate[c]	ec-code/2.6.1.52	symbB.v1.2.038974.t1|scaffold6270.1|size24041|2 or symbB.v1.2.020750.t1|scaffold1763.1|size102666|5				c	kegg.reaction/R04173					#NUM!
	R04204	(2S,3S)-3-Hydroxy-2-methylbutanoyl-CoA hydro-liase	(2S,3S)-3-Hydroxy-2-methylbutanoyl-CoA[c] <=> H2O[c] + 2-Methylbut-2-enoyl-CoA[c]	ec-code/4.2.1.17	symbB.v1.2.017059.t1|scaffold1320.1|size125405|2 or symbB.v1.2.006566.t1|scaffold392.1|size213825|2 or symbB.v1.2.030139.t1|scaffold3365.1|size58364|5				c	kegg.reaction/R04204;kegg.pathway/rn00280;kegg.orthology/K07511;kegg.orthology/K07514;kegg.orthology/K07515;rhea/31122	Valine, leucine and isoleucine degradation		Included by getKEGGModelForOrganism (using HMMs)		#NUM!
	HCO3E	HCO3 equilibration reaction	H+[c] + HCO3-[c] <=> H2O[c] + CO2[c]	ec-code/4.2.1.1	symbB.v1.2.027537.t1|scaffold2832.1|size107060|6 or symbB.v1.2.027538.t1|scaffold2832.1|size107060|7 or symbB.v1.2.014258.t1|scaffold1023.1|size143418|2 or symbB.v1.2.027539.t1|scaffold2832.1|size107060|8				c	kegg.reaction/R10092;kegg.pathway/rn00910;kegg.orthology/K01673	Nitrogen metabolism		Included by getKEGGModelForOrganism (using HMMs)		#NUM!
	R10205	5-phospho-alpha-D-ribose 1,2-cyclic phosphate 2-phosphohydrolase (alpha-D-ribose 1,5-bisphosphate-forming)	H2O[c] + alpha-D-Ribose 1,2-cyclic phosphate 5-phosphate[c] <=> D-Ribose 1,5-bisphosphate[c]	ec-code/3.1.4.55	symbB.v1.2.020881.t1|scaffold1778.1|size101634|1				c	kegg.reaction/R10205;kegg.pathway/rn00440;kegg.orthology/K06167	Phosphonate and phosphinate metabolism		Included by getKEGGModelForOrganism (using HMMs)		#NUM!
	ATHRDHr	L-allo-threonine dehydrogenase	NADP+[c] + L-Allothreonine[c] <=> NADPH[c] + H+[c] + L-2-Amino-3-oxobutanoic acid[c]	ec-code/1.1.1.381	symbB.v1.2.023058.t1|scaffold2037.1|size91541|1				c	kegg.reaction/R10851;kegg.pathway/rn00260;kegg.orthology/K16066;rhea/30058	Glycine, serine and threonine metabolism		Included by getKEGGModelForOrganism (using HMMs)		#NUM!
	R12172	palmitoyl-CoA,ferrocytochrome-b5:oxygen oxidoreductase (6,7 cis-dehydrogenating)	Oxygen[c] + 2 H+[c] + Palmitoyl-CoA[c] + 2 Ferrocytochrome b5[c] => 2 H2O[c] + 2 Ferricytochrome b5[c] + Sapienoyl-CoA[c]	ec-code/1.14.19.3	symbB.v1.2.012127.t1|scaffold827.1|size159509|2				c	kegg.reaction/R12172;kegg.pathway/rn01040;kegg.orthology/K10226	Biosynthesis of unsaturated fatty acids		Included by getKEGGModelForOrganism (using HMMs)		#NUM!
	P5CD	1-pyrroline-5-carboxylate dehydrogenase	2 H2O[c] + NAD+[c] + (S)-1-Pyrroline-5-carboxylate[c] <=> NADH[c] + L-Glutamate[c] + H+[c]	ec-code/1.2.1.88	symbB.v1.2.007784.t1|scaffold484.1|size197819|2 or symbB.v1.2.021531.t1|scaffold1865.1|size98072|8				c	kegg.reaction/R00707;kegg.pathway/rn00250;kegg.pathway/rn00330;kegg.orthology/K00294;rhea/24893	Alanine, aspartate and glutamate metabolism;Arginine and proline metabolism		Included by getKEGGModelForOrganism (using HMMs)		#NUM!
	ACCOAC	Acetyl-CoA carboxylase	ATP[c] + Acetyl-CoA[c] + HCO3-[c] <=> ADP[c] + Orthophosphate[c] + Malonyl-CoA[c]	ec-code/6.4.1.2	symbB.v1.2.007104.t1|scaffold431.1|size205911|17 or symbB.v1.2.039556.t2|scaffold6638.1|size16554|1 or symbB.v1.2.039556.t1|scaffold6638.1|size16554|1 or symbB.v1.2.035235.t1|scaffold4686.1|size36420|1 or symbB.v1.2.017096.t1|scaffold1319.1|size197804|1 or symbB.v1.2.029272.t1|scaffold3008.1|size65483|1 or symbB.v1.2.025674.t1|scaffold2507.1|size77444|8				c	kegg.reaction/R00742;kegg.pathway/rn00061;kegg.pathway/rn00254;kegg.pathway/rn00620;kegg.pathway/rn00640;kegg.pathway/rn00720;kegg.module/M00082;kegg.orthology/K01946;kegg.orthology/K11262;rhea/11311	Fatty acid biosynthesis;Aflatoxin biosynthesis;Pyruvate metabolism;Propanoate metabolism;Carbon fixation pathways in prokaryotes		Included by getKEGGModelForOrganism (using HMMs)		#NUM!
	THRD_Lm	L threonine deaminase mitochondrial	L-Threonine[m] <=> 2-Oxobutanoate[m] + Ammonia[m]	ec-code/4.3.1.19	symbB.v1.2.012787.t1|scaffold859.1|size157342|12 or symbB.v1.2.008041.t1|scaffold501.1|size195062|2				c	kegg.reaction/R00996;kegg.pathway/rn00260;kegg.pathway/rn00290;kegg.module/M00570;kegg.orthology/K01754;kegg.orthology/K17989;rhea/22111	Glycine, serine and threonine metabolism;Valine, leucine and isoleucine biosynthesis		Included by getKEGGModelForOrganism (using HMMs)		#NUM!
	LEUTAm	Leucine transaminase mitochondrial	2-Oxoglutarate[m] + L-Leucine[m] <=> L-Glutamate[m] + 4-Methyl-2-oxopentanoate[m]	ec-code/2.6.1.6;ec-code/2.6.1.42;ec-code/2.6.1.67	symbB.v1.2.021373.t1|scaffold1843.1|size100617|9 or symbB.v1.2.008358.t1|scaffold524.1|size192337|7 or symbB.v1.2.005061.t1|scaffold292.1|size239810|5				c	kegg.reaction/R01090;kegg.pathway/rn00280;kegg.pathway/rn00290;kegg.pathway/rn00966;kegg.module/M00036;kegg.orthology/K00826;rhea/18324	Valine, leucine and isoleucine degradation;Valine, leucine and isoleucine biosynthesis;Glucosinolate biosynthesis		Included by getKEGGModelForOrganism (using HMMs)		#NUM!
	VALTA	Valine transaminase	2-Oxoglutarate[c] + L-Valine[c] <=> L-Glutamate[c] + 3-Methyl-2-oxobutanoic acid[c]	ec-code/2.6.1.6;ec-code/2.6.1.42	symbB.v1.2.021373.t1|scaffold1843.1|size100617|9 or symbB.v1.2.008358.t1|scaffold524.1|size192337|7 or symbB.v1.2.005061.t1|scaffold292.1|size239810|5				c	kegg.reaction/R01214					#NUM!
	MTHFDm	Methylenetetrahydrofolate dehydrogenase NADP mitochondrial	NADP+[m] + 5,10-Methylenetetrahydrofolate[m] <=> NADPH[m] + 5,10-Methenyltetrahydrofolate[m]	ec-code/1.5.1.5	symbB.v1.2.023994.t1|scaffold2228.1|size107706|6				c	kegg.reaction/R01220					#NUM!
	R01978	acetyl-CoA:acetoacetyl-CoA C-acetyltransferase (thioester-hydrolysing, carboxymethyl-forming)	CoA[c] + (S)-3-Hydroxy-3-methylglutaryl-CoA[c] <=> H2O[c] + Acetyl-CoA[c] + Acetoacetyl-CoA[c]	ec-code/2.3.3.10	symbB.v1.2.022250.t4|scaffold1931.1|size95788|1 or symbB.v1.2.022250.t1|scaffold1931.1|size95788|1 or symbB.v1.2.022250.t3|scaffold1931.1|size95788|1				c	kegg.reaction/R01978					#NUM!
	R03858	Lauroyl-CoA:acetyl-CoA C-acyltransferase	Acetyl-CoA[c] + Lauroyl-CoA[c] <=> CoA[c] + 3-Oxotetradecanoyl-CoA[c]	ec-code/2.3.1.16	symbB.v1.2.001288.t1|scaffold68.1|size354569|10 or symbB.v1.2.036597.t1|scaffold5203.1|size29885|4 or symbB.v1.2.036596.t1|scaffold5203.1|size29885|3 or symbB.v1.2.036595.t1|scaffold5203.1|size29885|2 or symbB.v1.2.022984.t1|scaffold2075.1|size90314|5 or symbB.v1.2.021978.t1|scaffold1899.1|size238565|14				c	kegg.reaction/R03858;kegg.pathway/rn00062;kegg.pathway/rn00071;kegg.module/M00085;kegg.orthology/K00632;kegg.orthology/K07508;kegg.orthology/K07509;kegg.orthology/K07513;rhea/31094	Fatty acid elongation;Fatty acid degradation		Included by getKEGGModelForOrganism (using HMMs)		#NUM!
	MCTC	Methylcrotonoyl-coa carboxylase	ATP[c] + HCO3-[c] + 3-Methylcrotonyl-CoA[c] <=> ADP[c] + Orthophosphate[c] + 3-Methylglutaconyl-CoA[c]	ec-code/6.4.1.4	symbB.v1.2.007104.t1|scaffold431.1|size205911|17 or symbB.v1.2.039556.t2|scaffold6638.1|size16554|1 or symbB.v1.2.033337.t1|scaffold4127.1|size44276|5				c	kegg.reaction/R04138					#NUM!
	MCCCrm	Methylcrotonoyl-CoA carboxylase, mitochondrial	3-Methylcrotonyl-CoA[m] + ATP[m] + HCO3-[m] <=> 3-Methylglutaconyl-CoA[m] + ADP[m] + Orthophosphate[m]	ec-code/6.4.1.4	symbB.v1.2.007104.t1|scaffold431.1|size205911|17 or symbB.v1.2.039556.t2|scaffold6638.1|size16554|1 or symbB.v1.2.033337.t1|scaffold4127.1|size44276|5				c	kegg.reaction/R04138					#NUM!
	R04441	(R)-2,3-Dihydroxy-3-methylbutanoate hydro-lyase	(R)-2,3-Dihydroxy-3-methylbutanoate[c] <=> H2O[c] + 3-Methyl-2-oxobutanoic acid[c]	ec-code/4.2.1.9	symbB.v1.2.004819.t1|scaffold279.1|size242841|4				c	kegg.reaction/R04441					#NUM!
	R04739	(S)-3-Hydroxytetradecanoyl-CoA:NAD+ oxidoreductase	NAD+[c] + (S)-3-Hydroxytetradecanoyl-CoA[c] <=> NADH[c] + 3-Oxotetradecanoyl-CoA[c]	ec-code/1.1.1.35;ec-code/1.1.1.211	symbB.v1.2.017059.t1|scaffold1320.1|size125405|2 or symbB.v1.2.012620.t1|scaffold874.1|size155782|14 or symbB.v1.2.006566.t1|scaffold392.1|size213825|2 or symbB.v1.2.002027.t1|scaffold104.1|size473687|5				c	kegg.reaction/R04739;kegg.pathway/rn00062;kegg.pathway/rn00071;kegg.module/M00085;kegg.orthology/K00022;kegg.orthology/K07514;kegg.orthology/K07515;kegg.orthology/K10527;rhea/31170	Fatty acid elongation;Fatty acid degradation		Included by getKEGGModelForOrganism (using HMMs)		#NUM!
	R04740	(S)-3-Hydroxytetradecanoyl-CoA hydro-lyase	(S)-3-Hydroxytetradecanoyl-CoA[c] <=> H2O[c] + trans-Tetradec-2-enoyl-CoA[c]	ec-code/4.2.1.17;ec-code/4.2.1.74	symbB.v1.2.017059.t1|scaffold1320.1|size125405|2 or symbB.v1.2.006566.t1|scaffold392.1|size213825|2 or symbB.v1.2.030139.t1|scaffold3365.1|size58364|5				c	kegg.reaction/R04740;kegg.pathway/rn00062;kegg.pathway/rn00071;kegg.module/M00085;kegg.orthology/K07511;kegg.orthology/K07514;kegg.orthology/K07515;kegg.orthology/K10527;rhea/31174	Fatty acid elongation;Fatty acid degradation		Included by getKEGGModelForOrganism (using HMMs)		#NUM!
	kr_9998	kr_9998	NADPH[c] + Oxygen[c] + H+[c] + Oleoyl-CoA[c] => 2 H2O[c] + NADP+[c] + Linoleoyl-CoA[c]						c						#NUM!
	kr_9997	kr_9997	NADPH[c] + Oxygen[c] + H+[c] + Linoleoyl-CoA[c] => 2 H2O[c] + NADP+[c] + (9Z,12Z,15Z)-Octadecatrienoyl-CoA[c]						c						#NUM!
	kr_9995	kr_9995	H+[c] + Malonyl-CoA[c] + (6Z,9Z,12Z,15Z)-Octadecatetraenoyl-CoA[c] => CoA[c] + CO2[c] + (8Z,11Z,14Z,17Z)-Icosatetraenoyl-CoA[c]						c						#NUM!
	kr_9994	kr_9994	NADPH[c] + Oxygen[c] + H+[c] + (8Z,11Z,14Z,17Z)-Icosatetraenoyl-CoA[c] => 2 H2O[c] + NADP+[c] + (5Z,8Z,11Z,14Z,17Z)-Icosapentaenoyl-CoA[c]						c						#NUM!
	kr_9993	kr_9993	H+[c] + Malonyl-CoA[c] + (5Z,8Z,11Z,14Z,17Z)-Icosapentaenoyl-CoA[c] => CoA[c] + CO2[c] + (7Z,10Z,13Z,16Z,19Z)-Docosapentaenoyl-CoA[c]						c						#NUM!
	kr_9992	kr_9992	NADPH[c] + Oxygen[c] + H+[c] + (7Z,10Z,13Z,16Z,19Z)-Docosapentaenoyl-CoA[c] => 2 H2O[c] + NADP+[c] + (4Z,7Z,10Z,13Z,16Z,19Z)-Docosahexaenoyl-CoA[c]						c						#NUM!
	ACOAH	Acetyl-CoA hydrolase	H2O[c] + Acetyl-CoA[c] <=> CoA[c] + Acetate[c]						c	kegg.reaction/R00227					#NUM!
	R00271	R00271	H2O[c] + Acetyl-CoA[c] + 2-Oxoglutarate[c] <=> CoA[c] + (R)-2-Hydroxybutane-1,2,4-tricarboxylate[c]						c	kegg.reaction/R00271					#NUM!
	FDH	Formate dehydrogenase	NAD+[c] + Formate[c] <=> NADH[c] + CO2[c] + H+[c]	ec-code/1.17.1.9	symbB.v1.2.033276.t1|scaffold4110.1|size46135|1				c	kegg.reaction/R00519;kegg.pathway/rn00630;kegg.pathway/rn00680;kegg.orthology/K00122;rhea/15988	Glyoxylate and dicarboxylate metabolism;Methane metabolism		Included by getKEGGModelForOrganism (using HMMs)		#NUM!
	MTHFC	Methenyltetrahydrofolate cyclohydrolase	H2O[c] + 5,10-Methenyltetrahydrofolate[c] <=> H+[c] + 10-Formyltetrahydrofolate[c]	ec-code/3.5.4.9	symbB.v1.2.023994.t1|scaffold2228.1|size107706|6 or symbB.v1.2.031707.t1|scaffold3707.1|size51665|3 or symbB.v1.2.000752.t1|scaffold36.1|size400579|24 or symbB.v1.2.000751.t1|scaffold36.1|size400579|23				c	kegg.reaction/R01655;kegg.pathway/rn00670;kegg.pathway/rn00720;kegg.module/M00140;kegg.orthology/K00288;kegg.orthology/K13403;rhea/23703	One carbon pool by folate;Carbon fixation pathways in prokaryotes		Included by getKEGGModelForOrganism (using HMMs)		#NUM!
	ILEOX	L-Isoleucine oxidase	H2O[c] + Oxygen[c] + L-Isoleucine[c] <=> Ammonia[c] + Hydrogen peroxide[c] + (S)-3-Methyl-2-oxopentanoic acid[c]						c	kegg.reaction/R02197					#NUM!
	PNTK	Pantothenate kinase	ATP[c] + Pantothenate[c] <=> ADP[c] + H+[c] + D-4'-Phosphopantothenate[c]	ec-code/2.7.1.33	symbB.v1.2.037190.t1|scaffold5409.1|size27445|1				c	kegg.reaction/R03018;kegg.pathway/rn00770;kegg.module/M00120;kegg.orthology/K09680;rhea/16376	Pantothenate and CoA biosynthesis		Included by getKEGGModelForOrganism (using HMMs)		#NUM!
	R03028	R03028	Glutaconyl-1-CoA[c] <=> CO2[c] + Crotonoyl-CoA[c]						c	kegg.reaction/R03028					#NUM!
	R03172	(S)-2-methylbutanoyl-CoA:acceptor 2,3-oxidoreductase	Acceptor[c] + (S)-2-Methylbutanoyl-CoA[c] <=> Reduced acceptor[c] + 2-Methylbut-2-enoyl-CoA[c]	ec-code/1.3.8.1;ec-code/1.3.8.7;ec-code/1.3.99.12	symbB.v1.2.033419.t1|scaffold4147.1|size43859|2 or symbB.v1.2.016912.t1|scaffold1304.1|size242089|6				c	kegg.reaction/R03172;kegg.pathway/rn00280;kegg.orthology/K00248;kegg.orthology/K00249;kegg.orthology/K09478	Valine, leucine and isoleucine degradation		Included by getKEGGModelForOrganism (using HMMs)		#NUM!
	R03188	R03188	H2O[c] + N-Formimino-L-aspartate[c] <=> Ammonia[c] + N-Formyl-L-aspartate[c]						c	kegg.reaction/R03188					#NUM!
	R03444	R03444	(R)-2-Hydroxybutane-1,2,4-tricarboxylate[c] <=> H2O[c] + (Z)-But-1-ene-1,2,4-tricarboxylate[c]						c	kegg.reaction/R03444					#NUM!
	HGDm	2-Hydroxyglutarate:(acceptor) 2-oxidoreductase	FAD[c] + 2-Hydroxyglutarate[c] <=> 2-Oxoglutarate[c] + FADH2[c]	ec-code/1.1.99.2	symbB.v1.2.004675.t1|scaffold230.1|size260421|12 or symbB.v1.2.004675.t2|scaffold230.1|size260421|12				c	kegg.reaction/R03534;kegg.pathway/rn00650;kegg.orthology/K00109;rhea/25264	Butanoate metabolism		Included by getKEGGModelForOrganism (using HMMs)		#NUM!
	ACOAR3m	Trans-2-enoyl-CoA reductase (NADPH) (C8:0)	NADP+[c] + Octanoyl-CoA[c] <=> NADPH[c] + H+[c] + trans-Oct-2-enoyl-CoA[c]	ec-code/1.3.1.8;ec-code/1.3.1.38	symbB.v1.2.025984.t1|scaffold2555.1|size76423|5 or symbB.v1.2.025974.t1|scaffold2560.1|size76387|6 or symbB.v1.2.008447.t1|scaffold429.1|size206233|3				c	kegg.reaction/R03776;kegg.pathway/rn00062;kegg.module/M00085;kegg.orthology/K07512	Fatty acid elongation		Included by getKEGGModelForOrganism (using HMMs)		#NUM!
	R03778	Octanoyl-CoA:acetyl-CoA C-acyltransferase	Acetyl-CoA[c] + Octanoyl-CoA[c] <=> CoA[c] + 3-Oxodecanoyl-CoA[c]	ec-code/2.3.1.16	symbB.v1.2.001288.t1|scaffold68.1|size354569|10 or symbB.v1.2.036597.t1|scaffold5203.1|size29885|4 or symbB.v1.2.036596.t1|scaffold5203.1|size29885|3 or symbB.v1.2.036595.t1|scaffold5203.1|size29885|2 or symbB.v1.2.022984.t1|scaffold2075.1|size90314|5 or symbB.v1.2.021978.t1|scaffold1899.1|size238565|14				c	kegg.reaction/R03778;kegg.pathway/rn00062;kegg.pathway/rn00071;kegg.module/M00085;kegg.orthology/K00632;kegg.orthology/K07508;kegg.orthology/K07509;kegg.orthology/K07513;rhea/31090	Fatty acid elongation;Fatty acid degradation		Included by getKEGGModelForOrganism (using HMMs)		#NUM!
	ACOA120OR	Lauroyl-CoA:(acceptor) 2,3-oxidoreductase	FAD[c] + Lauroyl-CoA[c] <=> FADH2[c] + 2-trans-Dodecenoyl-CoA[c]	ec-code/1.3.3.6;ec-code/1.3.8.7;ec-code/1.3.8.8;ec-code/1.3.99.-	symbB.v1.2.034764.t2|scaffold4548.1|size38217|1 or symbB.v1.2.034764.t1|scaffold4548.1|size38217|1 or symbB.v1.2.003202.t2|scaffold166.1|size289592|4 or symbB.v1.2.003202.t1|scaffold166.1|size289592|4 or symbB.v1.2.016912.t1|scaffold1304.1|size242089|6				c	kegg.reaction/R03857;kegg.pathway/rn00071;kegg.module/M00087;kegg.orthology/K00232;kegg.orthology/K00249;kegg.orthology/K00255;rhea/31042	Fatty acid degradation		Included by getKEGGModelForOrganism (using HMMs)		#NUM!
	R03937	R03937	H2O[c] + Glutaconyl-1-CoA[c] <=> 2-Hydroxyglutaryl-CoA[c]						c	kegg.reaction/R03937					#NUM!
	R03991	myristoyl-CoA:acetylCoA C-myristoyltransferase	Acetyl-CoA[c] + Tetradecanoyl-CoA[c] <=> CoA[c] + 3-Oxopalmitoyl-CoA[c]	ec-code/2.3.1.16;ec-code/2.3.1.155	symbB.v1.2.001288.t1|scaffold68.1|size354569|10 or symbB.v1.2.036597.t1|scaffold5203.1|size29885|4 or symbB.v1.2.036596.t1|scaffold5203.1|size29885|3 or symbB.v1.2.036595.t1|scaffold5203.1|size29885|2 or symbB.v1.2.022984.t1|scaffold2075.1|size90314|5 or symbB.v1.2.021978.t1|scaffold1899.1|size238565|14				c	kegg.reaction/R03991;kegg.pathway/rn00062;kegg.pathway/rn00071;kegg.module/M00085;kegg.orthology/K00632;kegg.orthology/K07508;kegg.orthology/K07509;kegg.orthology/K07513;rhea/18164	Fatty acid elongation;Fatty acid degradation		Included by getKEGGModelForOrganism (using HMMs)		#NUM!
	R04000	R04000	Acetyl-CoA[c] + 2-Hydroxyglutarate[c] <=> Acetate[c] + 2-Hydroxyglutaryl-CoA[c]						c	kegg.reaction/R04000					#NUM!
	IMACTD	Imidazole acetaldeyde dehydrogenase	H2O[c] + NAD+[c] + Imidazole-4-acetaldehyde[c] <=> NADH[c] + H+[c] + Imidazole-4-acetate[c]	ec-code/1.2.1.3	symbB.v1.2.000456.t1|scaffold11.1|size528188|5 or symbB.v1.2.031795.t1|scaffold3731.1|size51334|1 or symbB.v1.2.022955.t1|scaffold2070.1|size90664|3 or symbB.v1.2.023155.t1|scaffold2099.1|size89596|2 or symbB.v1.2.031940.t1|scaffold3766.1|size50672|2 or symbB.v1.2.007784.t1|scaffold484.1|size197819|2				c	kegg.reaction/R04065;kegg.pathway/rn00340;kegg.orthology/K00128;kegg.orthology/K00149;kegg.orthology/K14085;rhea/31062	Histidine metabolism		Included by getKEGGModelForOrganism (using HMMs)		#NUM!
	R04066	R04066	NADH[c] + Oxygen[c] + H+[c] + Imidazole-4-acetate[c] <=> H2O[c] + NAD+[c] + 4-Imidazolone-5-acetate[c]						c	kegg.reaction/R04066					#NUM!
	R04170	(S)-3-Hydroxydodecanoyl-CoA hydro-lyase	(S)-3-Hydroxydodecanoyl-CoA[c] <=> H2O[c] + 2-trans-Dodecenoyl-CoA[c]	ec-code/4.2.1.17;ec-code/4.2.1.74	symbB.v1.2.017059.t1|scaffold1320.1|size125405|2 or symbB.v1.2.006566.t1|scaffold392.1|size213825|2 or symbB.v1.2.030139.t1|scaffold3365.1|size58364|5				c	kegg.reaction/R04170;kegg.pathway/rn00062;kegg.pathway/rn00071;kegg.module/M00085;kegg.orthology/K07511;kegg.orthology/K07514;kegg.orthology/K07515;kegg.orthology/K10527;rhea/31078	Fatty acid elongation;Fatty acid degradation		Included by getKEGGModelForOrganism (using HMMs)		#NUM!
	R04203	(2S,3S)-3-hydroxy-2-methylbutanoyl-CoA:NAD+ oxidoreductase	NAD+[c] + (2S,3S)-3-Hydroxy-2-methylbutanoyl-CoA[c] <=> NADH[c] + H+[c] + 2-Methylacetoacetyl-CoA[c]	ec-code/1.1.1.35;ec-code/1.1.1.178	symbB.v1.2.017059.t1|scaffold1320.1|size125405|2 or symbB.v1.2.012620.t1|scaffold874.1|size155782|14 or symbB.v1.2.006566.t1|scaffold392.1|size213825|2 or symbB.v1.2.002027.t1|scaffold104.1|size473687|5 or symbB.v1.2.001260.t1|scaffold65.1|size366479|7				c	kegg.reaction/R04203;kegg.pathway/rn00280;kegg.orthology/K00022;kegg.orthology/K07514;kegg.orthology/K08683;rhea/13284	Valine, leucine and isoleucine degradation		Included by getKEGGModelForOrganism (using HMMs)		#NUM!
	R04214	R04214	N-Formimino-L-aspartate[c] <=> H2O[c] + 4-Imidazolone-5-acetate[c]						c	kegg.reaction/R04214					#NUM!
	HACNHm	Homoacontinate hydratase mitochondrial	Homoisocitrate[c] <=> H2O[c] + (Z)-But-1-ene-1,2,4-tricarboxylate[c]						c	kegg.reaction/R04371					#NUM!
	R04737	(S)-3-Hydroxyhexadecanoyl-CoA:NAD+ oxidoreductase	NAD+[c] + (S)-3-Hydroxyhexadecanoyl-CoA[c] <=> NADH[c] + H+[c] + 3-Oxopalmitoyl-CoA[c]	ec-code/1.1.1.35;ec-code/1.1.1.211	symbB.v1.2.017059.t1|scaffold1320.1|size125405|2 or symbB.v1.2.012620.t1|scaffold874.1|size155782|14 or symbB.v1.2.006566.t1|scaffold392.1|size213825|2 or symbB.v1.2.002027.t1|scaffold104.1|size473687|5				c	kegg.reaction/R04737;kegg.pathway/rn00062;kegg.pathway/rn00071;kegg.module/M00085;kegg.orthology/K00022;kegg.orthology/K07514;kegg.orthology/K07515;kegg.orthology/K10527;rhea/31162	Fatty acid elongation;Fatty acid degradation		Included by getKEGGModelForOrganism (using HMMs)		#NUM!
	R04738	(S)-3-Hydroxyhexadecanoyl-CoA hydro-lyase	(S)-3-Hydroxyhexadecanoyl-CoA[c] <=> H2O[c] + trans-Hexadec-2-enoyl-CoA[c]	ec-code/4.2.1.17;ec-code/4.2.1.74	symbB.v1.2.017059.t1|scaffold1320.1|size125405|2 or symbB.v1.2.006566.t1|scaffold392.1|size213825|2 or symbB.v1.2.030139.t1|scaffold3365.1|size58364|5				c	kegg.reaction/R04738;kegg.pathway/rn00062;kegg.pathway/rn00071;kegg.module/M00085;kegg.orthology/K07511;kegg.orthology/K07514;kegg.orthology/K07515;kegg.orthology/K10527;rhea/31166	Fatty acid elongation;Fatty acid degradation		Included by getKEGGModelForOrganism (using HMMs)		#NUM!
	R04741	(S)-3-hydroxydodecanoyl-CoA:NAD+ oxidoreductase	NAD+[c] + (S)-3-Hydroxydodecanoyl-CoA[c] <=> NADH[c] + H+[c] + 3-Oxododecanoyl-CoA[c]	ec-code/1.1.1.35;ec-code/1.1.1.211	symbB.v1.2.017059.t1|scaffold1320.1|size125405|2 or symbB.v1.2.012620.t1|scaffold874.1|size155782|14 or symbB.v1.2.006566.t1|scaffold392.1|size213825|2 or symbB.v1.2.002027.t1|scaffold104.1|size473687|5				c	kegg.reaction/R04741;kegg.pathway/rn00062;kegg.pathway/rn00071;kegg.module/M00085;kegg.orthology/K00022;kegg.orthology/K07514;kegg.orthology/K07515;kegg.orthology/K10527;rhea/31182	Fatty acid elongation;Fatty acid degradation		Included by getKEGGModelForOrganism (using HMMs)		#NUM!
	ACACT5r_1	Acetyl CoA C acyltransferase decanoyl CoA	Acetyl-CoA[c] + Decanoyl-CoA[c] <=> CoA[c] + 3-Oxododecanoyl-CoA[c]	ec-code/2.3.1.16	symbB.v1.2.001288.t1|scaffold68.1|size354569|10 or symbB.v1.2.036597.t1|scaffold5203.1|size29885|4 or symbB.v1.2.036596.t1|scaffold5203.1|size29885|3 or symbB.v1.2.036595.t1|scaffold5203.1|size29885|2 or symbB.v1.2.022984.t1|scaffold2075.1|size90314|5 or symbB.v1.2.021978.t1|scaffold1899.1|size238565|14				c	kegg.reaction/R04742;kegg.pathway/rn00062;kegg.pathway/rn00071;kegg.module/M00085;kegg.orthology/K00632;kegg.orthology/K07508;kegg.orthology/K07509;kegg.orthology/K07513;rhea/31186	Fatty acid elongation;Fatty acid degradation		Included by getKEGGModelForOrganism (using HMMs)		#NUM!
	R04743	(S)-hydroxydecanoyl-CoA:NAD+ oxidoreductase	NAD+[c] + (S)-Hydroxydecanoyl-CoA[c] <=> NADH[c] + H+[c] + 3-Oxodecanoyl-CoA[c]	ec-code/1.1.1.35;ec-code/1.1.1.211	symbB.v1.2.017059.t1|scaffold1320.1|size125405|2 or symbB.v1.2.012620.t1|scaffold874.1|size155782|14 or symbB.v1.2.006566.t1|scaffold392.1|size213825|2 or symbB.v1.2.002027.t1|scaffold104.1|size473687|5				c	kegg.reaction/R04743;kegg.pathway/rn00062;kegg.pathway/rn00071;kegg.module/M00085;kegg.orthology/K00022;kegg.orthology/K07514;kegg.orthology/K07515;kegg.orthology/K10527;rhea/31190	Fatty acid elongation;Fatty acid degradation		Included by getKEGGModelForOrganism (using HMMs)		#NUM!
	R04744	(S)-Hydroxydecanoyl-CoA hydro-lyase	(S)-Hydroxydecanoyl-CoA[c] <=> H2O[c] + trans-Dec-2-enoyl-CoA[c]	ec-code/4.2.1.17;ec-code/4.2.1.74	symbB.v1.2.017059.t1|scaffold1320.1|size125405|2 or symbB.v1.2.006566.t1|scaffold392.1|size213825|2 or symbB.v1.2.030139.t1|scaffold3365.1|size58364|5				c	kegg.reaction/R04744;kegg.pathway/rn00062;kegg.pathway/rn00071;kegg.module/M00085;kegg.orthology/K07511;kegg.orthology/K07514;kegg.orthology/K07515;kegg.orthology/K10527;rhea/31194	Fatty acid elongation;Fatty acid degradation		Included by getKEGGModelForOrganism (using HMMs)		#NUM!
	HICITDm	Homoisocitrate dehydrogenase	NAD+[c] + Homoisocitrate[c] => NADH[c] + H+[c] + Oxaloglutarate[c]	ec-code/1.1.1.87;ec-code/1.1.1.286	symbB.v1.2.035957.t1|scaffold4965.1|size32343|2				c	kegg.reaction/R04862;kegg.orthology/K05824			Included by getKEGGModelForOrganism (using HMMs)		#NUM!
	NODOx	Nitric oxide dioxygenase	NADH[c] + 2 Oxygen[c] + H+[c] + 2 Nitric oxide[c] <=> NAD+[c] + 2 Nitrate[c]						c	kegg.reaction/R05724					#NUM!
	NODOy	Nitric oxide dioxygenase	NADPH[c] + 2 Oxygen[c] + H+[c] + 2 Nitric oxide[c] <=> NADP+[c] + 2 Nitrate[c]						c	kegg.reaction/R05725					#NUM!
	R15BPK	Ribose-1,5-bisphosphokinase	ATP[c] + D-Ribose 1,5-bisphosphate[c] <=> ADP[c] + 5-Phospho-alpha-D-ribose 1-diphosphate[c]						c	kegg.reaction/R06836					#NUM!
	H2O2syn	Hydrogen peroxide synthesis (NADPH dependent)	NADPH[c] + Oxygen[c] + H+[c] <=> NADP+[c] + Hydrogen peroxide[c]						c	kegg.reaction/R07172					#NUM!
	3OACOAS	3-oxoacyl-CoA synthase (18:0)	Malonyl-CoA[c] + Palmitoyl-CoA[c] => CoA[c] + CO2[c] + 3-Oxostearoyl-CoA[c]	ec-code/2.3.1.199	symbB.v1.2.033476.t1|scaffold4133.1|size44188|4 or symbB.v1.2.019569.t2|scaffold1591.1|size184449|5 or symbB.v1.2.023017.t1|scaffold2016.1|size116345|2 or symbB.v1.2.019569.t1|scaffold1591.1|size184449|5				c	kegg.reaction/R07758;kegg.pathway/rn01040;kegg.orthology/K10203;kegg.orthology/K10246	Biosynthesis of unsaturated fatty acids		Included by getKEGGModelForOrganism (using HMMs)		#NUM!
	RE0581R	RE0581	NADPH[c] + H+[c] + 3-Oxostearoyl-CoA[c] => NADP+[c] + 3-Hydroxyoctadecanoyl-CoA[c]	ec-code/1.1.1.330	symbB.v1.2.011224.t1|scaffold749.1|size165596|3 or symbB.v1.2.001962.t1|scaffold84.1|size341116|8 or symbB.v1.2.017614.t1|scaffold1377.1|size122625|7 or symbB.v1.2.010902.t2|scaffold720.1|size169259|13 or symbB.v1.2.010902.t1|scaffold720.1|size169259|13				c	kegg.reaction/R07759;kegg.pathway/rn01040;kegg.orthology/K10251	Biosynthesis of unsaturated fatty acids		Included by getKEGGModelForOrganism (using HMMs)		#NUM!
	RE0582N	RE0582	3-Hydroxyoctadecanoyl-CoA[c] => H2O[c] + (2E)-Octadecenoyl-CoA[c]	ec-code/4.2.1.134	symbB.v1.2.000117.t1|scaffold15.1|size524077|8				c	kegg.reaction/R07760;kegg.pathway/rn01040;kegg.orthology/K10703	Biosynthesis of unsaturated fatty acids		Included by getKEGGModelForOrganism (using HMMs)		#NUM!
	ECOAR	Trans-2-enoyl-CoA reductase (18:0) (NADPH)	NADPH[c] + H+[c] + (2E)-Octadecenoyl-CoA[c] <=> NADP+[c] + Stearoyl-CoA[c]						c	kegg.reaction/R07761					#NUM!
	R07933	alpha-linolenoyl-CoA,ferrocytochrome b5:oxygen oxidoreductase (6,7 cis-dehydrogenating)	Oxygen[c] + 2 H+[c] + 2 Ferrocytochrome b5[c] + (9Z,12Z,15Z)-Octadecatrienoyl-CoA[c] => 2 H2O[c] + 2 Ferricytochrome b5[c] + (6Z,9Z,12Z,15Z)-Octadecatetraenoyl-CoA[c]	ec-code/1.14.19.3	symbB.v1.2.012127.t1|scaffold827.1|size159509|2				c	kegg.reaction/R07933;kegg.pathway/rn01040;kegg.orthology/K10226;rhea/47147	Biosynthesis of unsaturated fatty acids		Included by getKEGGModelForOrganism (using HMMs)		#NUM!
	R08058	R08058	Formaldehyde[c] + 5,6,7,8-Tetrahydromethanopterin[c] <=> H2O[c] + 5,10-Methylenetetrahydromethanopterin[c]						c	kegg.reaction/R08058					#NUM!
	R09099	5,10-methylenetetrahydromethanopterin:glycine hydroxymethyltransferase	L-Serine[c] + 5,6,7,8-Tetrahydromethanopterin[c] <=> H2O[c] + Glycine[c] + 5,10-Methylenetetrahydromethanopterin[c]	ec-code/2.1.2.1	symbB.v1.2.036311.t1|scaffold5098.1|size30972|3 or symbB.v1.2.005735.t1|scaffold337.1|size226155|11 or symbB.v1.2.018420.t1|scaffold1470.1|size116919|3 or symbB.v1.2.022141.t1|scaffold1909.1|size96399|5 or symbB.v1.2.008077.t1|scaffold504.1|size194584|13				c	kegg.reaction/R09099;kegg.pathway/rn00680;kegg.orthology/K00600	Methane metabolism		Included by getKEGGModelForOrganism (using HMMs)		#NUM!
	CYSDS	Cysteine Desulfhydrase	H2O[c] + L-Cysteine[c] <=> Ammonia[c] + Pyruvate[c] + Hydrogen sulfide[c]	ec-code/4.4.1.1;ec-code/4.4.1.13;ec-code/4.4.1.28	symbB.v1.2.018754.t1|scaffold1508.1|size114708|13 or symbB.v1.2.011504.t1|scaffold775.1|size163641|1 or symbB.v1.2.011504.t2|scaffold775.1|size163641|1 or symbB.v1.2.014857.t1|scaffold1095.1|size138309|5 or symbB.v1.2.000197.t1|scaffold21.1|size436794|16 or symbB.v1.2.005268.t2|scaffold286.1|size306100|7 or symbB.v1.2.005268.t1|scaffold286.1|size306100|7				c	kegg.reaction/R00782;kegg.pathway/rn00270;kegg.orthology/K00816;kegg.orthology/K01758;kegg.orthology/K01760;kegg.orthology/K22207;rhea/24934	Cysteine and methionine metabolism		Included by getKEGGModelForOrganism (using HMMs)		#NUM!
	CYS	L-cysteine	L-Serine[c] + Hydrogen sulfide[c] <=> H2O[c] + L-Cysteine[c]	ec-code/4.2.1.22	symbB.v1.2.004841.t1|scaffold279.1|size242841|26				c	kegg.reaction/R00891;kegg.pathway/rn00260;kegg.orthology/K01697	Glycine, serine and threonine metabolism		Included by getKEGGModelForOrganism (using HMMs)		#NUM!
	GLUCYS	Gamma-glutamylcysteine synthetase	ATP[c] + L-Glutamate[c] + L-Cysteine[c] <=> ADP[c] + Orthophosphate[c] + gamma-L-Glutamyl-L-cysteine[c]	ec-code/6.3.2.2	symbB.v1.2.034264.t1|scaffold4395.1|size40218|3 or symbB.v1.2.019114.t1|scaffold1544.1|size112707|5				c	kegg.reaction/R00894;kegg.pathway/rn00480;kegg.module/M00118;kegg.orthology/K11204;rhea/13288	Glutathione metabolism		Included by getKEGGModelForOrganism (using HMMs)		#NUM!
	CYSTA	Cysteine transaminase	2-Oxoglutarate[c] + L-Cysteine[c] <=> L-Glutamate[c] + Mercaptopyruvate[c]	ec-code/2.6.1.1	symbB.v1.2.011910.t1|scaffold794.1|size161992|3				c	kegg.reaction/R00896;kegg.pathway/rn00270;kegg.orthology/K00811;kegg.orthology/K14454;kegg.orthology/K14455	Cysteine and methionine metabolism		Included by getKEGGModelForOrganism (using HMMs)		#NUM!
	AMPTASECG	Alanyl aminopeptidase (cys-gly)	H2O[c] + Cys-Gly[c] <=> Glycine[c] + L-Cysteine[c]	ec-code/3.4.11.1;ec-code/3.4.11.2;ec-code/3.4.11.23;ec-code/3.4.13.-	symbB.v1.2.020603.t1|scaffold1743.1|size123518|4 or symbB.v1.2.020603.t2|scaffold1743.1|size123518|4 or symbB.v1.2.025415.t1|scaffold2462.1|size78695|8 or symbB.v1.2.025416.t1|scaffold2462.1|size78695|9 or symbB.v1.2.003955.t1|scaffold170.1|size288889|1 or symbB.v1.2.040996.t1|scaffold7721.1|size12173|2 or symbB.v1.2.011947.t1|scaffold813.1|size160256|3				c	kegg.reaction/R00899;kegg.pathway/rn00480;kegg.orthology/K01255;kegg.orthology/K01256;kegg.orthology/K11140;kegg.orthology/K11142;kegg.orthology/K15428;rhea/28786	Glutathione metabolism		Included by getKEGGModelForOrganism (using HMMs)		#NUM!
	r0568	(5-L-Glutamyl)-L-amino-acid 5-glutamyltransferase (cyclizing) Glutathione metabolism EC:2.3.2.4	gamma-L-Glutamyl-L-cysteine[c] <=> L-Cysteine[c] + 5-Oxoproline[c]	ec-code/4.3.2.9	symbB.v1.2.019533.t1|scaffold1599.1|size109767|3				c	kegg.reaction/R02743;kegg.pathway/rn00480;kegg.orthology/K22596	Glutathione metabolism		Included by getKEGGModelForOrganism (using HMMs)		#NUM!
	AHSL	O-Acetyl-L-homoserine succinate-lyase	L-Cysteine[c] + O-Acetyl-L-homoserine[c] <=> Acetate[c] + L-Cystathionine[c]	ec-code/2.5.1.48	symbB.v1.2.011504.t1|scaffold775.1|size163641|1 or symbB.v1.2.011504.t2|scaffold775.1|size163641|1 or symbB.v1.2.014857.t1|scaffold1095.1|size138309|5 or symbB.v1.2.027896.t1|scaffold2895.1|size67727|8				c	kegg.reaction/R03217;kegg.pathway/rn00270;kegg.orthology/K01739;rhea/30934	Cysteine and methionine metabolism		Included by getKEGGModelForOrganism (using HMMs)		#NUM!
	CYSTRS	Cysteinyl-tRNA synthetase	ATP[c] + L-Cysteine[c] + tRNA(Cys)[c] => Diphosphate[c] + AMP[c] + L-Cysteinyl-tRNA(Cys)[c]	ec-code/6.1.1.16	symbB.v1.2.030954.t1|scaffold3543.1|size54354|5				c	kegg.reaction/R03650;kegg.pathway/rn00970;kegg.orthology/K01883;rhea/17776	Aminoacyl-tRNA biosynthesis		Included by getKEGGModelForOrganism (using HMMs)		#NUM!
	PPNCL3	4'-Phosphopantothenate:L-cysteine ligase	ATP[c] + L-Cysteine[c] + D-4'-Phosphopantothenate[c] <=> Diphosphate[c] + AMP[c] + (R)-4'-Phosphopantothenoyl-L-cysteine[c]	ec-code/6.3.2.51	symbB.v1.2.019703.t1|scaffold1623.1|size109029|2				c	kegg.reaction/R04230;kegg.pathway/rn00770;kegg.module/M00120;kegg.orthology/K01922;rhea/25159	Pantothenate and CoA biosynthesis		Included by getKEGGModelForOrganism (using HMMs)		#NUM!
	APCPT	ATP:pantothenoyl-L-cysteine 4'-phosphotransferase	ATP[c] + N-((R)-Pantothenoyl)-L-cysteine[c] => ADP[c] + (R)-4'-Phosphopantothenoyl-L-cysteine[c]	ec-code/2.7.1.33	symbB.v1.2.037190.t1|scaffold5409.1|size27445|1				c	kegg.reaction/R04391;kegg.pathway/rn00770;kegg.orthology/K09680	Pantothenate and CoA biosynthesis		Included by getKEGGModelForOrganism (using HMMs)		#NUM!
	R07460	L-cysteine:[enzyme]-cysteine sulfurtransferase	L-Cysteine[c] + [Enzyme]-cysteine[c] <=> L-Alanine[c] + [Enzyme]-S-sulfanylcysteine[c]	ec-code/2.8.1.7	symbB.v1.2.034875.t1|scaffold4340.1|size40954|6				c	kegg.reaction/R07460;kegg.pathway/rn00730;kegg.orthology/K04487;rhea/17460	Thiamine metabolism		Included by getKEGGModelForOrganism (using HMMs)		#NUM!
	R04225	(S)-3-Methyl-2-oxopentanoate:[dihydrolipoyllysine-residue (2-methylpropanoyl)transferase] lipoyllysine 2-oxidoreductase (decarboxylating, acceptor-2-methylpropanoylating)	(S)-3-Methyl-2-oxopentanoic acid[c] + Enzyme N6-(lipoyl)lysine[c] <=> CO2[c] + [Dihydrolipoyllysine-residue (2-methylpropanoyl)transferase] S-(2-methylbutanoyl)dihydrolipoyllysine[c]	ec-code/1.2.4.4	symbB.v1.2.004802.t1|scaffold270.1|size246978|13 or symbB.v1.2.015623.t1|scaffold1162.1|size134634|10				c	kegg.reaction/R04225;kegg.orthology/K00166;kegg.orthology/K00167			Included by getKEGGModelForOrganism (using HMMs)		#NUM!
	MOD_3mop	3-methyl-2-oxobutanoate dehydrogenase, 3-Methyl-2-oxopentanoate transforming	Thiamin diphosphate[c] + (S)-3-Methyl-2-oxopentanoic acid[c] => CO2[c] + 2-Methyl-1-hydroxybutyl-ThPP[c]	ec-code/1.2.4.4	symbB.v1.2.004802.t1|scaffold270.1|size246978|13 or symbB.v1.2.015623.t1|scaffold1162.1|size134634|10				c	kegg.reaction/R07603;kegg.pathway/rn00280;kegg.orthology/K00166;kegg.orthology/K00167	Valine, leucine and isoleucine degradation		Included by getKEGGModelForOrganism (using HMMs)		#NUM!
	IPPMIa	3-isopropylmalate dehydratase	(2R,3S)-3-Isopropylmalate[c] <=> H2O[c] + 2-Isopropylmaleate[c]	ec-code/4.2.1.33	symbB.v1.2.006893.t1|scaffold413.1|size265838|17 or symbB.v1.2.006892.t1|scaffold413.1|size265838|16				c	kegg.reaction/R04001;kegg.pathway/rn00290;kegg.module/M00432;kegg.orthology/K01702;rhea/10679	Valine, leucine and isoleucine biosynthesis		Included by getKEGGModelForOrganism (using HMMs)		#NUM!
	IPPMIb	2-isopropylmalate hydratase	alpha-Isopropylmalate[c] <=> H2O[c] + 2-Isopropylmaleate[c]	ec-code/4.2.1.33	symbB.v1.2.006893.t1|scaffold413.1|size265838|17 or symbB.v1.2.006892.t1|scaffold413.1|size265838|16				c	kegg.reaction/R03968;kegg.pathway/rn00290;kegg.module/M00432;kegg.orthology/K01702;rhea/16296	Valine, leucine and isoleucine biosynthesis		Included by getKEGGModelForOrganism (using HMMs)		#NUM!
	IPPS	2-isopropylmalate synthase	CoA[c] + alpha-Isopropylmalate[c] <=> H2O[c] + Acetyl-CoA[c] + 3-Methyl-2-oxobutanoic acid[c]	ec-code/2.3.3.13	symbB.v1.2.033510.t1|scaffold4173.1|size43543|6				c	kegg.reaction/R01213;kegg.pathway/rn00290;kegg.pathway/rn00620;kegg.module/M00432;kegg.orthology/K01649;rhea/21527	Valine, leucine and isoleucine biosynthesis;Pyruvate metabolism		Included by getKEGGModelForOrganism (using HMMs)		#NUM!
	METAT	Methionine adenosyltransferase	Orthophosphate[c] + Diphosphate[c] + S-Adenosyl-L-methionine[c] <=> H2O[c] + ATP[c] + L-Methionine[c]	ec-code/2.5.1.6	symbB.v1.2.000238.t1|scaffold4.1|size633627|20 or symbB.v1.2.002532.t1|scaffold127.1|size312441|4 or symbB.v1.2.032756.t1|scaffold3961.1|size48600|5				c	kegg.reaction/R00177;kegg.pathway/rn00270;kegg.module/M00034;kegg.orthology/K00789;rhea/21083	Cysteine and methionine metabolism		Included by getKEGGModelForOrganism (using HMMs)		#NUM!
	ADMDC	Adenosylmethionine decarboxylase	S-Adenosyl-L-methionine[c] + H+[c] <=> CO2[c] + S-Adenosylmethioninamine[c]	ec-code/4.1.1.50	symbB.v1.2.016352.t1|scaffold1222.1|size194531|26				c	kegg.reaction/R00178;kegg.pathway/rn00270;kegg.pathway/rn00330;kegg.module/M00034;kegg.orthology/K01611;rhea/15984	Cysteine and methionine metabolism;Arginine and proline metabolism		Included by getKEGGModelForOrganism (using HMMs)		#NUM!
	RE3511C	RE3511	S-Adenosyl-L-methionine[c] + Phosphatidyl-N-dimethylethanolamine[c] <=> S-Adenosyl-L-homocysteine[c] + Phosphatidylcholine[c]	ec-code/2.1.1.16;ec-code/2.1.1.71	symbB.v1.2.007676.t1|scaffold475.1|size199048|17				c	kegg.reaction/R01320;kegg.pathway/rn00564;kegg.module/M00091;kegg.orthology/K00550;rhea/32742	Glycerophospholipid metabolism		Included by getKEGGModelForOrganism (using HMMs)		#NUM!
	r0480	S-Adenosyl-L-methionine:ethanolamine-phosphate N-methyltransferase Glycerophospholipid metabolism EC:2.1.1.103	S-Adenosyl-L-methionine[c] + Ethanolamine phosphate[c] => S-Adenosyl-L-homocysteine[c] + N-Methylethanolamine phosphate[c]	ec-code/2.1.1.103	symbB.v1.2.006060.t1|scaffold352.1|size221597|2				c	kegg.reaction/R02037;kegg.pathway/rn00564;kegg.orthology/K05929;rhea/20368	Glycerophospholipid metabolism		Included by getKEGGModelForOrganism (using HMMs)		#NUM!
	SALMCOM	S-Adenosyl-L-methionine:catechol O-methyltransferase	S-Adenosyl-L-methionine[c] + L-Noradrenaline[c] <=> S-Adenosyl-L-homocysteine[c] + L-Normetanephrine[c]	ec-code/2.1.1.6	symbB.v1.2.005324.t1|scaffold278.1|size243006|5 or symbB.v1.2.014617.t2|scaffold1072.1|size139929|4 or symbB.v1.2.014617.t1|scaffold1072.1|size139929|4 or symbB.v1.2.011531.t1|scaffold778.1|size163404|14 or symbB.v1.2.005685.t1|scaffold334.1|size226555|8				c	kegg.reaction/R02534;kegg.pathway/rn00350;kegg.orthology/K00545	Tyrosine metabolism		Included by getKEGGModelForOrganism (using HMMs)		#NUM!
	UPP3MT	Uroporphyrinogen methyltransferase	2 S-Adenosyl-L-methionine[c] + Uroporphyrinogen III[c] <=> 2 S-Adenosyl-L-homocysteine[c] + Precorrin 2[c]	ec-code/2.1.1.107	symbB.v1.2.015591.t1|scaffold1127.1|size253144|13				c	kegg.reaction/R03194;kegg.pathway/rn00860;kegg.module/M00846;kegg.orthology/K02303;rhea/32462	Porphyrin and chlorophyll metabolism		Included by getKEGGModelForOrganism (using HMMs)		#NUM!
	AMAOTr	Adenosylmethionine-8-amino-7-oxononanoate transaminase	S-Adenosyl-L-methionine[c] + 8-Amino-7-oxononanoate[c] <=> 7,8-Diaminononanoate[c] + S-Adenosyl-4-methylthio-2-oxobutanoate[c]	ec-code/2.6.1.62	symbB.v1.2.008097.t1|scaffold503.1|size194688|12				c	kegg.reaction/R03231;kegg.pathway/rn00780;kegg.module/M00123;kegg.orthology/K00833;kegg.orthology/K19562;rhea/16864	Biotin metabolism		Included by getKEGGModelForOrganism (using HMMs)		#NUM!
	RE0066C	RE0066	S-Adenosyl-L-methionine[c] + Phosphatidyl-N-methylethanolamine[c] <=> S-Adenosyl-L-homocysteine[c] + Phosphatidyl-N-dimethylethanolamine[c]	ec-code/2.1.1.16;ec-code/2.1.1.71	symbB.v1.2.007676.t1|scaffold475.1|size199048|17				c	kegg.reaction/R03424;kegg.pathway/rn00564;kegg.module/M00091;kegg.orthology/K00550;rhea/32738	Glycerophospholipid metabolism		Included by getKEGGModelForOrganism (using HMMs)		#NUM!
	MPOMT	S-adenosyl-L-methionine magnesium-protoporphyrin-IX O-methyltransferase	S-Adenosyl-L-methionine[c] + Magnesium protoporphyrin[c] <=> S-Adenosyl-L-homocysteine[c] + Magnesium protoporphyrin monomethyl ester[c]	ec-code/2.1.1.11	symbB.v1.2.006148.t1|scaffold360.1|size220131|2 or symbB.v1.2.006148.t2|scaffold360.1|size220131|2				c	kegg.reaction/R04237;kegg.pathway/rn00860;kegg.orthology/K03428;rhea/17812	Porphyrin and chlorophyll metabolism		Included by getKEGGModelForOrganism (using HMMs)		#NUM!
	DOPAMT	Dopamine:amet O-methyltransferase	S-Adenosyl-L-methionine[c] + Dopamine[c] <=> S-Adenosyl-L-homocysteine[c] + 3-Methoxytyramine[c]	ec-code/2.1.1.6	symbB.v1.2.005324.t1|scaffold278.1|size243006|5 or symbB.v1.2.014617.t2|scaffold1072.1|size139929|4 or symbB.v1.2.014617.t1|scaffold1072.1|size139929|4 or symbB.v1.2.011531.t1|scaffold778.1|size163404|14 or symbB.v1.2.005685.t1|scaffold334.1|size226555|8				c	kegg.reaction/R04301;kegg.pathway/rn00350;kegg.pathway/rn00965;kegg.orthology/K00545	Tyrosine metabolism;Betalain biosynthesis		Included by getKEGGModelForOrganism (using HMMs)		#NUM!
	SAM24MT	S adenosyl methionine delta 24 sterol c methyltransferase	S-Adenosyl-L-methionine[c] + Zymosterol[c] <=> S-Adenosyl-L-homocysteine[c] + Fecosterol[c]	ec-code/2.1.1.41	symbB.v1.2.040208.t1|scaffold7075.1|size13475|1				c	kegg.reaction/R04427;kegg.pathway/rn00100;kegg.module/M00102;kegg.orthology/K00559;rhea/21131	Steroid biosynthesis		Included by getKEGGModelForOrganism (using HMMs)		#NUM!
	RE1630R	RE1630	S-Adenosyl-L-methionine[c] + 2-Hydroxyestrone[c] => S-Adenosyl-L-homocysteine[c] + 2-Methoxyestrone[c]	ec-code/2.1.1.6	symbB.v1.2.005324.t1|scaffold278.1|size243006|5 or symbB.v1.2.014617.t2|scaffold1072.1|size139929|4 or symbB.v1.2.014617.t1|scaffold1072.1|size139929|4 or symbB.v1.2.011531.t1|scaffold778.1|size163404|14 or symbB.v1.2.005685.t1|scaffold334.1|size226555|8				c	kegg.reaction/R04762;kegg.pathway/rn00140;kegg.orthology/K00545	Steroid hormone biosynthesis		Included by getKEGGModelForOrganism (using HMMs)		#NUM!
	RE2386C	Catechol O-Methyltransferase	S-Adenosyl-L-methionine[c] + 2-Hydroxyestradiol[c] => S-Adenosyl-L-homocysteine[c] + 2-Methoxy-17beta-estradiol[c]	ec-code/2.1.1.6	symbB.v1.2.005324.t1|scaffold278.1|size243006|5 or symbB.v1.2.014617.t2|scaffold1072.1|size139929|4 or symbB.v1.2.014617.t1|scaffold1072.1|size139929|4 or symbB.v1.2.011531.t1|scaffold778.1|size163404|14 or symbB.v1.2.005685.t1|scaffold334.1|size226555|8				c	kegg.reaction/R04764;kegg.pathway/rn00140;kegg.orthology/K00545	Steroid hormone biosynthesis		Included by getKEGGModelForOrganism (using HMMs)		#NUM!
	DMT	DNA (cytosine-5-)-methyltransferase	S-Adenosyl-L-methionine[c] + DNA cytosine[c] <=> S-Adenosyl-L-homocysteine[c] + DNA 5-methylcytosine[c]	ec-code/2.1.1.37	symbB.v1.2.024985.t1|scaffold2394.1|size82379|1 or symbB.v1.2.026475.t1|scaffold2649.1|size74057|7				c	kegg.reaction/R04858;kegg.pathway/rn00270;kegg.module/M00035;kegg.orthology/K00558	Cysteine and methionine metabolism		Included by getKEGGModelForOrganism (using HMMs)		#NUM!
	r0788	S-Adenosyl-L-methionine:methylethanolamine phosphate N-methyltransferase Glycerophospholipid metabolism EC:2.1.1.103	S-Adenosyl-L-methionine[c] + N-Methylethanolamine phosphate[c] => S-Adenosyl-L-homocysteine[c] + Phosphodimethylethanolamine[c]	ec-code/2.1.1.103	symbB.v1.2.006060.t1|scaffold352.1|size221597|2				c	kegg.reaction/R06868;kegg.pathway/rn00564;kegg.orthology/K05929;rhea/25324	Glycerophospholipid metabolism		Included by getKEGGModelForOrganism (using HMMs)		#NUM!
	r0789	S-Adenosyl-L-methionine:phosphodimethylethanolamine N-methyltransferase Glycerophospholipid metabolism EC:2.1.1.103	S-Adenosyl-L-methionine[c] + Phosphodimethylethanolamine[c] => S-Adenosyl-L-homocysteine[c] + Choline phosphate[c]	ec-code/2.1.1.103	symbB.v1.2.006060.t1|scaffold352.1|size221597|2				c	kegg.reaction/R06869;kegg.pathway/rn00564;kegg.orthology/K05929;rhea/25328	Glycerophospholipid metabolism		Included by getKEGGModelForOrganism (using HMMs)		#NUM!
	TMTG	Gamma-tocopherol methyltransferase	S-Adenosyl-L-methionine[c] + gamma-Tocopherol[c] <=> S-Adenosyl-L-homocysteine[c] + alpha-Tocopherol[c]	ec-code/2.1.1.95	symbB.v1.2.033229.t1|scaffold4101.1|size44675|1				c	kegg.reaction/R07236;kegg.pathway/rn00130;kegg.module/M00112;kegg.orthology/K05928;rhea/24015	Ubiquinone and other terpenoid-quinone biosynthesis		Included by getKEGGModelForOrganism (using HMMs)		#NUM!
	CYARTMT	Cycloartenol 24-C-methyltransferase	S-Adenosyl-L-methionine[c] + Cycloartenol[c] <=> S-Adenosyl-L-homocysteine[c] + 24-Methylidenecycloartanol[c]	ec-code/2.1.1.41	symbB.v1.2.040208.t1|scaffold7075.1|size13475|1				c	kegg.reaction/R07481;kegg.pathway/rn00100;kegg.orthology/K00559	Steroid biosynthesis		Included by getKEGGModelForOrganism (using HMMs)		#NUM!
	MPBQ	2-methyl-6-phytylbenzoquinone methyltransferase	S-Adenosyl-L-methionine[c] + 2-Methyl-6-phytylquinol[c] <=> S-Adenosyl-L-homocysteine[c] + 2,3-Dimethyl-5-phytylquinol[c]	ec-code/2.1.1.295	symbB.v1.2.033229.t1|scaffold4101.1|size44675|1				c	kegg.reaction/R07501;kegg.pathway/rn00130;kegg.module/M00112;kegg.orthology/K18534;rhea/37982	Ubiquinone and other terpenoid-quinone biosynthesis		Included by getKEGGModelForOrganism (using HMMs)		#NUM!
	TMTD	Delta-tocopherol methyltransferase	S-Adenosyl-L-methionine[c] + delta-Tocopherol[c] <=> S-Adenosyl-L-homocysteine[c] + beta-Tocopherol[c]	ec-code/2.1.1.95	symbB.v1.2.033229.t1|scaffold4101.1|size44675|1				c	kegg.reaction/R07504;kegg.pathway/rn00130;kegg.module/M00112;kegg.orthology/K05928;rhea/37994	Ubiquinone and other terpenoid-quinone biosynthesis		Included by getKEGGModelForOrganism (using HMMs)		#NUM!
	TOCOPHOM1	S-adenosyl-L-methionine:gamma-tocotrienol 5-O-methyltransferase	S-Adenosyl-L-methionine[c] + gamma-Tocotrienol[c] <=> S-Adenosyl-L-homocysteine[c] + alpha-Tocotrienol[c]	ec-code/2.1.1.95	symbB.v1.2.033229.t1|scaffold4101.1|size44675|1				c	kegg.reaction/R10491;kegg.pathway/rn00130;kegg.module/M00112;kegg.orthology/K05928	Ubiquinone and other terpenoid-quinone biosynthesis		Included by getKEGGModelForOrganism (using HMMs)		#NUM!
	LEUTA	Leucine transaminase	2-Oxoglutarate[c] + L-Leucine[c] <=> L-Glutamate[c] + 4-Methyl-2-oxopentanoate[c]						c	kegg.reaction/R01090					#NUM!
	ACOA160OR	Palmitoyl-CoA:oxygen 2-oxidoreductase	FAD[c] + Palmitoyl-CoA[c] <=> FADH2[c] + trans-Hexadec-2-enoyl-CoA[c]	ec-code/1.3.3.6;ec-code/1.3.8.7;ec-code/1.3.8.8;ec-code/1.3.8.9	symbB.v1.2.034764.t2|scaffold4548.1|size38217|1 or symbB.v1.2.034764.t1|scaffold4548.1|size38217|1 or symbB.v1.2.033419.t1|scaffold4147.1|size43859|2 or symbB.v1.2.003202.t2|scaffold166.1|size289592|4 or symbB.v1.2.003202.t1|scaffold166.1|size289592|4 or symbB.v1.2.016912.t1|scaffold1304.1|size242089|6				c	kegg.reaction/R01279;kegg.pathway/rn00071;kegg.module/M00087;kegg.orthology/K00232;kegg.orthology/K00249;kegg.orthology/K00255;kegg.orthology/K09479;rhea/30750	Fatty acid degradation		Included by getKEGGModelForOrganism (using HMMs)		#NUM!
	SERPT	Serine C palmitoyltransferase	L-Serine[c] + Palmitoyl-CoA[c] <=> CoA[c] + CO2[c] + 3-Dehydrosphinganine[c]	ec-code/2.3.1.50	symbB.v1.2.014331.t2|scaffold1046.1|size141965|9				c	kegg.reaction/R01281;kegg.pathway/rn00600;kegg.module/M00094;kegg.orthology/K00654;rhea/14764	Sphingolipid metabolism		Included by getKEGGModelForOrganism (using HMMs)		#NUM!
	TRETINOLPMTACT	Palmitoyl-CoA:retinol O-acyltransferase (trans-retinol)	Palmitoyl-CoA[c] + Retinol[c] => CoA[c] + Retinyl palmitate[c]	ec-code/2.3.1.76	symbB.v1.2.000690.t1|scaffold41.1|size391900|7				c	kegg.reaction/R02367;kegg.pathway/rn00830;kegg.orthology/K11156	Retinol metabolism		Included by getKEGGModelForOrganism (using HMMs)		#NUM!
	CitrateOut		Citrate[m] => Citrate[c]						c						#NUM!
	PPNCL2	Phosphopantothenate-cysteine ligase	CTP[c] + L-Cysteine[c] + D-4'-Phosphopantothenate[c] => Diphosphate[c] + CMP[c] + H+[c] + (R)-4'-Phosphopantothenoyl-L-cysteine[c]	ec-code/6.3.2.5					c	kegg.reaction/R04231;metanetx.reaction/MNXR103119;bigg.reaction/PPNCL2;sbo/SBO:0000176	sce00770 Pantothenate and CoA biosynthesis				#NUM!
	PPCDC	Phosphopantothenoylcysteine decarboxylase	H+[c] + (R)-4'-Phosphopantothenoyl-L-cysteine[c] => CO2[c] + Pantetheine 4'-phosphate[c]	ec-code/4.1.1.36					c	kegg.reaction/R03269;metanetx.reaction/MNXR103098;bigg.reaction/PPCDC;sbo/SBO:0000176	sce00770 Pantothenate and CoA biosynthesis				#NUM!
	PAN4Ptm	Panthetheine 4 phosphate reversible mitochondrial transport	Pantetheine 4'-phosphate[c] <=> Pantetheine 4'-phosphate[m]						c						#NUM!
	PTPATim	ATP:pantetheine-4'-phosphate adenylyltransferase mitochondrial	Pantetheine 4'-phosphate[m] + ATP[m] + H+[m] <=> Dephospho-CoA[m] + Diphosphate[m]	ec-code/2.7.7.3	symbB.v1.2.005269.t1|scaffold286.1|size306100|8 or symbB.v1.2.000791.t1|scaffold44.1|size390916|4 or symbB.v1.2.027711.t1|scaffold2861.1|size68641|1				c	kegg.reaction/R03035;kegg.pathway/rn00770;kegg.module/M00120;kegg.orthology/K02201;kegg.orthology/K02318;rhea/19804	Pantothenate and CoA biosynthesis		Included by getKEGGModelForOrganism (using HMMs)		#NUM!
	DPCOAKm	Dephospho-CoA kinase mitochondrial	Dephospho-CoA[m] + ATP[m] <=> ADP[m] + CoA[m] + H+[m]	ec-code/2.7.1.24	symbB.v1.2.005269.t1|scaffold286.1|size306100|8 or symbB.v1.2.005269.t2|scaffold286.1|size306100|8 or symbB.v1.2.000791.t1|scaffold44.1|size390916|4 or symbB.v1.2.027711.t1|scaffold2861.1|size68641|1				c	kegg.reaction/R00130;kegg.pathway/rn00770;kegg.module/M00120;kegg.orthology/K00859;kegg.orthology/K02318;rhea/18248	Pantothenate and CoA biosynthesis		Included by getKEGGModelForOrganism (using HMMs)		#NUM!
	MTHFD2m	5,10-methylenetetrahydrofolate:NAD+ oxidoreductase mitochondrial	NAD+[m] + 5,10-Methylenetetrahydrofolate[m] <=> NADH[m] + 5,10-Methenyltetrahydrofolate[m]	ec-code/1.5.1.15	symbB.v1.2.031707.t1|scaffold3707.1|size51665|3 or symbB.v1.2.000752.t1|scaffold36.1|size400579|24 or symbB.v1.2.000751.t1|scaffold36.1|size400579|23 or symbB.v1.2.027029.t1|scaffold2740.1|size71859|6				c	kegg.reaction/R01218;kegg.pathway/rn00670;kegg.module/M00141;kegg.orthology/K00295;kegg.orthology/K13403;rhea/22895	One carbon pool by folate		Included by getKEGGModelForOrganism (using HMMs)		#NUM!
	MTHFD	Methylenetetrahydrofolate dehydrogenase NADP	NADP+[c] + 5,10-Methylenetetrahydrofolate[c] <=> NADPH[c] + 5,10-Methenyltetrahydrofolate[c]	ec-code/1.5.1.5	symbB.v1.2.023994.t1|scaffold2228.1|size107706|6				c	kegg.reaction/R01220					#NUM!
	GHMT2r	5,10-Methylenetetrahydrofolate:glycine hydroxymethyltransferase	H2O[c] + Glycine[c] + 5,10-Methylenetetrahydrofolate[c] <=> L-Serine[c] + Tetrahydrofolate[c]	ec-code/2.1.2.1	symbB.v1.2.036311.t1|scaffold5098.1|size30972|3 or symbB.v1.2.005735.t1|scaffold337.1|size226155|11 or symbB.v1.2.018420.t1|scaffold1470.1|size116919|3 or symbB.v1.2.022141.t1|scaffold1909.1|size96399|5 or symbB.v1.2.008077.t1|scaffold504.1|size194584|13				c	kegg.reaction/R00945;kegg.pathway/rn00260;kegg.pathway/rn00460;kegg.pathway/rn00630;kegg.pathway/rn00670;kegg.pathway/rn00680;kegg.module/M00140;kegg.orthology/K00600;rhea/15484	Glycine, serine and threonine metabolism;Cyanoamino acid metabolism;Glyoxylate and dicarboxylate metabolism;One carbon pool by folate;Methane metabolism		Included by getKEGGModelForOrganism (using HMMs)		#NUM!
	DDPA	Phosphoenolpyruvate:D-erythrose-4-phosphate C-(1-carboxyvinyl)transferase (phosphate hydrolysing, 2-carboxy-2-oxoethyl-forming)	H2O[c] + Phosphoenolpyruvate[c] + D-Erythrose 4-phosphate[c] <=> Orthophosphate[c] + 2-Dehydro-3-deoxy-D-arabino-heptonate 7-phosphate[c]	ec-code/2.5.1.54	symbB.v1.2.003103.t1|scaffold151.1|size297192|2				c	kegg.reaction/R01826;kegg.pathway/rn00400;kegg.module/M00022;kegg.orthology/K01626;rhea/14720	Phenylalanine, tyrosine and tryptophan biosynthesis		Included by getKEGGModelForOrganism (using HMMs)		#NUM!
	DHQS	2-Dehydro-3-deoxy-D-arabino-heptonate 7-phosphate phosphate-lyase (cyclyzing)	2-Dehydro-3-deoxy-D-arabino-heptonate 7-phosphate[c] <=> Orthophosphate[c] + 3-Dehydroquinate[c]	ec-code/4.2.3.4	symbB.v1.2.028953.t1|scaffold3121.1|size63108|1				c	kegg.reaction/R03083;kegg.pathway/rn00400;kegg.module/M00022;kegg.orthology/K01735;kegg.orthology/K13830;rhea/21971	Phenylalanine, tyrosine and tryptophan biosynthesis		Included by getKEGGModelForOrganism (using HMMs)		#NUM!
	DHQTi	3-Dehydroquinate hydro-lyase	3-Dehydroquinate[c] <=> H2O[c] + 3-Dehydroshikimate[c]	ec-code/4.2.1.10	symbB.v1.2.028953.t1|scaffold3121.1|size63108|1 or symbB.v1.2.030005.t1|scaffold3337.1|size61196|5				c	kegg.reaction/R03084;kegg.pathway/rn00400;kegg.module/M00022;kegg.orthology/K13830;kegg.orthology/K13832;rhea/21099	Phenylalanine, tyrosine and tryptophan biosynthesis		Included by getKEGGModelForOrganism (using HMMs)		#NUM!
	SHK3Dr	Shikimate:NADP+ 3-oxidoreductase	NADP+[c] + Shikimate[c] <=> NADPH[c] + H+[c] + 3-Dehydroshikimate[c]	ec-code/1.1.1.25;ec-code/1.1.1.282	symbB.v1.2.028953.t1|scaffold3121.1|size63108|1 or symbB.v1.2.030005.t1|scaffold3337.1|size61196|5				c	kegg.reaction/R02413;kegg.pathway/rn00400;kegg.module/M00022;kegg.orthology/K13830;kegg.orthology/K13832;rhea/17740	Phenylalanine, tyrosine and tryptophan biosynthesis		Included by getKEGGModelForOrganism (using HMMs)		#NUM!
	SHKK	ATP:shikimate 3-phosphotransferase	ATP[c] + Shikimate[c] <=> ADP[c] + H+[c] + Shikimate 3-phosphate[c]	ec-code/2.7.1.71	symbB.v1.2.028953.t1|scaffold3121.1|size63108|1				c	kegg.reaction/R02412;kegg.pathway/rn00400;kegg.module/M00022;kegg.orthology/K13830;rhea/13124	Phenylalanine, tyrosine and tryptophan biosynthesis		Included by getKEGGModelForOrganism (using HMMs)		#NUM!
	PSCVT	phosphoenolpyruvate:3-phosphoshikimate 5-O-(1-carboxyvinyl)-transferase	Phosphoenolpyruvate[c] + Shikimate 3-phosphate[c] <=> Orthophosphate[c] + 5-O-(1-Carboxyvinyl)-3-phosphoshikimate[c]	ec-code/2.5.1.19	symbB.v1.2.039368.t1|scaffold6518.1|size17443|1 or symbB.v1.2.028953.t1|scaffold3121.1|size63108|1				c	kegg.reaction/R03460;kegg.pathway/rn00400;kegg.module/M00022;kegg.orthology/K00800;kegg.orthology/K13830;rhea/21259	Phenylalanine, tyrosine and tryptophan biosynthesis		Included by getKEGGModelForOrganism (using HMMs)		#NUM!
	CHORS	5-O-(1-Carboxyvinyl)-3-phosphoshikimate phosphate-lyase (chorismate-forming)	5-O-(1-Carboxyvinyl)-3-phosphoshikimate[c] <=> Orthophosphate[c] + Chorismate[c]	ec-code/4.2.3.5	symbB.v1.2.021308.t1|scaffold1793.1|size101111|5				c	kegg.reaction/R01714;kegg.pathway/rn00400;kegg.module/M00022;kegg.orthology/K01736;rhea/21023	Phenylalanine, tyrosine and tryptophan biosynthesis		Included by getKEGGModelForOrganism (using HMMs)		#NUM!
	R00095	NADH:monodehydroascorbate oxidoreductase	NAD+[c] + 2 Ascorbate[c] <=> NADH[c] + H+[c] + 2 Monodehydroascorbate[c]	ec-code/1.6.5.4	symbB.v1.2.006166.t1|scaffold366.1|size218977|8 or symbB.v1.2.014140.t1|scaffold1026.1|size143273|6				c	kegg.reaction/R00095;kegg.pathway/rn00053;kegg.orthology/K08232;rhea/14584	Ascorbate and aldarate metabolism		Included by getKEGGModelForOrganism (using HMMs)		#NUM!
	R00190	AMP:diphosphate phospho-D-ribosyltransferase	Diphosphate[c] + AMP[c] <=> 5-Phospho-alpha-D-ribose 1-diphosphate[c] + Adenine[c]	ec-code/2.4.2.7;ec-code/2.4.2.8	symbB.v1.2.032003.t1|scaffold3781.1|size50426|3 or symbB.v1.2.004724.t1|scaffold219.1|size262806|4				c	kegg.reaction/R00190;kegg.pathway/rn00230;kegg.orthology/K00759;kegg.orthology/K00760;rhea/16612	Purine metabolism		Included by getKEGGModelForOrganism (using HMMs)		#NUM!
	R00192	S-Adenosyl-L-homocysteine hydrolase	H2O[c] + S-Adenosyl-L-homocysteine[c] <=> L-Homocysteine[c] + Adenosine[c]	ec-code/3.3.1.1	symbB.v1.2.016697.t1|scaffold1280.1|size127163|2 or symbB.v1.2.016698.t1|scaffold1280.1|size127163|3				c	kegg.reaction/R00192;kegg.pathway/rn00270;kegg.module/M00035;kegg.orthology/K01251;rhea/21711	Cysteine and methionine metabolism		Included by getKEGGModelForOrganism (using HMMs)		#NUM!
	R00245	L-glutamate gamma-semialdehyde:NAD+ oxidoreductase	H2O[c] + NAD+[c] + L-Glutamate 5-semialdehyde[c] <=> NADH[c] + L-Glutamate[c] + H+[c]	ec-code/1.2.1.88	symbB.v1.2.007784.t1|scaffold484.1|size197819|2 or symbB.v1.2.021531.t1|scaffold1865.1|size98072|8				c	kegg.reaction/R00245;kegg.pathway/rn00330;kegg.orthology/K00294;rhea/30238	Arginine and proline metabolism		Included by getKEGGModelForOrganism (using HMMs)		#NUM!
	R00268	oxalosuccinate carboxy-lyase (2-oxoglutarate-forming)	Oxalosuccinate[c] <=> CO2[c] + 2-Oxoglutarate[c]	ec-code/1.1.1.42	symbB.v1.2.029369.t1|scaffold3207.1|size61170|5				c	kegg.reaction/R00268;kegg.pathway/rn00020;kegg.module/M00009;kegg.orthology/K00031;rhea/19384	Citrate cycle (TCA cycle)		Included by getKEGGModelForOrganism (using HMMs)		#NUM!
	R00371	Acetyl-CoA:glycine C-acetyltransferase	Acetyl-CoA[c] + Glycine[c] <=> CoA[c] + L-2-Amino-3-oxobutanoic acid[c]	ec-code/2.3.1.29	symbB.v1.2.030692.t3|scaffold3489.1|size55649|1 or symbB.v1.2.030692.t2|scaffold3489.1|size55649|1				c	kegg.reaction/R00371;kegg.pathway/rn00260;kegg.orthology/K00639;rhea/20739	Glycine, serine and threonine metabolism		Included by getKEGGModelForOrganism (using HMMs)		#NUM!
	GTPCI	GTP 7,8-8,9-dihydrolase	H2O[c] + GTP[c] <=> Formate[c] + H+[c] + 7,8-Dihydroneopterin 3'-triphosphate[c]	ec-code/3.5.4.16	symbB.v1.2.029164.t1|scaffold3163.1|size62148|5				c	kegg.reaction/R00424;kegg.orthology/K01495;rhea/17476			Included by getKEGGModelForOrganism (using HMMs)		#NUM!
	R00566	L-arginine carboxy-lyase (agmatine-forming)	L-Arginine[c] <=> CO2[c] + Agmatine[c]	ec-code/4.1.1.19	symbB.v1.2.029156.t1|scaffold3143.1|size62517|5				c	kegg.reaction/R00566;kegg.pathway/rn00330;kegg.module/M00133;kegg.orthology/K01583;rhea/17644	Arginine and proline metabolism		Included by getKEGGModelForOrganism (using HMMs)		#NUM!
	R00570	ATP:CDP phosphotransferase	ATP[c] + CDP[c] <=> ADP[c] + CTP[c]	ec-code/2.7.4.6	symbB.v1.2.005972.t2|scaffold344.1|size224651|14 or symbB.v1.2.005972.t1|scaffold344.1|size224651|14				c	kegg.reaction/R00570;kegg.pathway/rn00240;kegg.module/M00052;kegg.orthology/K18533;rhea/25240	Pyrimidine metabolism		Included by getKEGGModelForOrganism (using HMMs)		#NUM!
	R00654	L-methionine methanethiol-lyase (deaminating;2-oxobutanoate-forming)	H2O[c] + L-Methionine[c] <=> Ammonia[c] + 2-Oxobutanoate[c] + Methanethiol[c]	ec-code/4.4.1.11	symbB.v1.2.011504.t1|scaffold775.1|size163641|1 or symbB.v1.2.011504.t2|scaffold775.1|size163641|1 or symbB.v1.2.014857.t1|scaffold1095.1|size138309|5				c	kegg.reaction/R00654;kegg.pathway/rn00270;kegg.orthology/K01761;rhea/23803	Cysteine and methionine metabolism		Included by getKEGGModelForOrganism (using HMMs)		#NUM!
	R00667	L-Ornithine:2-oxo-acid aminotransferase	2-Oxoglutarate[c] + L-Ornithine[c] <=> L-Glutamate[c] + L-Glutamate 5-semialdehyde[c]	ec-code/2.6.1.13	symbB.v1.2.011506.t1|scaffold774.1|size163684|2				c	kegg.reaction/R00667;kegg.pathway/rn00330;kegg.orthology/K00819;rhea/25163	Arginine and proline metabolism		Included by getKEGGModelForOrganism (using HMMs)		#NUM!
	R00691	L-arogenate hydro-lyase (decarboxylating; L-phenylalanine-forming)	L-Arogenate[c] <=> H2O[c] + CO2[c] + L-Phenylalanine[c]	ec-code/4.2.1.51;ec-code/4.2.1.91	symbB.v1.2.022136.t1|scaffold1952.1|size95184|10				c	kegg.reaction/R00691;kegg.pathway/rn00400;kegg.orthology/K04518;kegg.orthology/K05359;rhea/12539	Phenylalanine, tyrosine and tryptophan biosynthesis		Included by getKEGGModelForOrganism (using HMMs)		#NUM!
	R00716	N6-(L-1,3-Dicarboxypropyl)-L-lysine:NADP+ oxidoreductase (L-lysine-forming)	H2O[c] + NADP+[c] + N6-(L-1,3-Dicarboxypropyl)-L-lysine[c] <=> NADPH[c] + 2-Oxoglutarate[c] + L-Lysine[c] + H+[c]	ec-code/1.5.1.8	symbB.v1.2.004199.t1|scaffold238.1|size305685|2 or symbB.v1.2.004199.t2|scaffold238.1|size305685|2 or symbB.v1.2.003859.t1|scaffold213.1|size264521|14				c	kegg.reaction/R00716;kegg.pathway/rn00310;kegg.module/M00032;kegg.orthology/K14157;rhea/19376	Lysine degradation		Included by getKEGGModelForOrganism (using HMMs)		#NUM!
	R00935	(S)-Methylmalonate semialdehyde:NAD+ oxidoreductase (CoA-propanoylating)	NAD+[c] + CoA[c] + (S)-Methylmalonate semialdehyde[c] <=> NADH[c] + CO2[c] + H+[c] + Propanoyl-CoA[c]	ec-code/1.2.1.27	symbB.v1.2.031940.t1|scaffold3766.1|size50672|2				c	kegg.reaction/R00935;kegg.pathway/rn00640;kegg.orthology/K00140;rhea/31050	Propanoate metabolism		Included by getKEGGModelForOrganism (using HMMs)		#NUM!
	DHFR	5,6,7,8-tetrahydrofolate:NADP+ oxidoreductase	NADP+[c] + Tetrahydrofolate[c] <=> NADPH[c] + H+[c] + Dihydrofolate[c]	ec-code/1.5.1.3	symbB.v1.2.012069.t1|scaffold825.1|size159525|10				c	kegg.reaction/R00939;kegg.pathway/rn00670;kegg.pathway/rn00790;kegg.module/M00126;kegg.orthology/K13998;rhea/15012	One carbon pool by folate;Folate biosynthesis		Included by getKEGGModelForOrganism (using HMMs)		#NUM!
	R00964	ATP:uridine 5'-phosphotransferase	ATP[c] + Uridine[c] <=> ADP[c] + UMP[c]	ec-code/2.7.1.48;ec-code/2.7.1.213	symbB.v1.2.035973.t1|scaffold4921.1|size32863|4				c	kegg.reaction/R00964;kegg.pathway/rn00240;kegg.orthology/K00876;rhea/16828	Pyrimidine metabolism		Included by getKEGGModelForOrganism (using HMMs)		#NUM!
	R01051	ATP:D-ribose 5-phosphotransferase	ATP[c] + D-Ribose[c] <=> ADP[c] + D-Ribose 5-phosphate[c]	ec-code/2.7.1.15	symbB.v1.2.018403.t3|scaffold1435.1|size118962|8				c	kegg.reaction/R01051;kegg.pathway/rn00030;kegg.orthology/K00852;rhea/13700	Pentose phosphate pathway		Included by getKEGGModelForOrganism (using HMMs)		#NUM!
	R01080	Uridine ribohydrolase	H2O[c] + Uridine[c] <=> Uracil[c] + D-Ribose[c]	ec-code/3.2.2.3	symbB.v1.2.011903.t1|scaffold811.1|size160404|2 or symbB.v1.2.011903.t2|scaffold811.1|size160404|2 or symbB.v1.2.033477.t3|scaffold4133.1|size44188|5				c	kegg.reaction/R01080;kegg.pathway/rn00240;kegg.orthology/K01240;rhea/15580	Pyrimidine metabolism		Included by getKEGGModelForOrganism (using HMMs)		#NUM!
	R01132	IMP:diphosphate phospho-D-ribosyltransferase	Diphosphate[c] + IMP[c] <=> 5-Phospho-alpha-D-ribose 1-diphosphate[c] + Hypoxanthine[c]	ec-code/2.4.2.8	symbB.v1.2.004724.t1|scaffold219.1|size262806|4				c	kegg.reaction/R01132;kegg.pathway/rn00230;kegg.orthology/K00760;rhea/17976	Purine metabolism		Included by getKEGGModelForOrganism (using HMMs)		#NUM!
	R01157	Agmatine amidinohydrolase	H2O[c] + Agmatine[c] <=> Putrescine[c] + Urea[c]	ec-code/3.5.3.11	symbB.v1.2.040502.t1|scaffold7284.1|size12117|1				c	kegg.reaction/R01157;kegg.pathway/rn00330;kegg.module/M00133;kegg.orthology/K01480;rhea/13932	Arginine and proline metabolism		Included by getKEGGModelForOrganism (using HMMs)		#NUM!
	R01231	Xanthosine-5'-phosphate:L-glutamine amido-ligase (AMP-forming)	H2O[c] + ATP[c] + L-Glutamine[c] + Xanthosine 5'-phosphate[c] <=> Diphosphate[c] + AMP[c] + L-Glutamate[c] + GMP[c]	ec-code/6.3.5.2	symbB.v1.2.027475.t1|scaffold2813.1|size69676|2				c	kegg.reaction/R01231;kegg.pathway/rn00230;kegg.module/M00050;kegg.orthology/K01951;rhea/11683	Purine metabolism		Included by getKEGGModelForOrganism (using HMMs)		#NUM!
	R01245	Adenosine ribohydrolase	H2O[c] + Adenosine[c] <=> D-Ribose[c] + Adenine[c]	ec-code/3.2.2.1;ec-code/3.2.2.7;ec-code/3.2.2.8	symbB.v1.2.003626.t1|scaffold203.1|size271217|18				c	kegg.reaction/R01245;kegg.pathway/rn00230;kegg.orthology/K01239;rhea/18672	Purine metabolism		Included by getKEGGModelForOrganism (using HMMs)		#NUM!
	R01251	L-Proline:NADP+ 5-oxidoreductase	NADP+[c] + L-Proline[c] <=> NADPH[c] + H+[c] + (S)-1-Pyrroline-5-carboxylate[c]	ec-code/1.5.1.2	symbB.v1.2.015943.t1|scaffold1203.1|size131588|10				c	kegg.reaction/R01251;kegg.pathway/rn00330;kegg.module/M00015;kegg.orthology/K00286;rhea/14112	Arginine and proline metabolism		Included by getKEGGModelForOrganism (using HMMs)		#NUM!
	R01626	Malonyl-CoA:[acyl-carrier-protein] S-malonyltransferase	Malonyl-CoA[c] + Acyl-carrier protein[c] <=> CoA[c] + Malonyl-[acyl-carrier protein][c]	ec-code/2.3.1.39;ec-code/2.3.1.85;ec-code/2.3.1.86;ec-code/2.3.1.-	symbB.v1.2.012436.t1|scaffold860.1|size157271|5 or symbB.v1.2.036410.t2|scaffold5132.1|size30536|2 or symbB.v1.2.036410.t1|scaffold5132.1|size30536|2 or symbB.v1.2.018170.t1|scaffold1438.1|size118802|5 or symbB.v1.2.015532.t1|scaffold1161.1|size184519|7 or symbB.v1.2.012467.t1|scaffold858.1|size157433|15 or symbB.v1.2.011899.t1|scaffold806.1|size231046|26 or symbB.v1.2.029496.t1|scaffold3236.1|si…				c	kegg.reaction/R01626;kegg.pathway/rn00061;kegg.module/M00082;kegg.orthology/K00645;kegg.orthology/K00665;rhea/41795	Fatty acid biosynthesis		Included by getKEGGModelForOrganism (using HMMs)		#NUM!
	R01701	3-methyl-2-oxobutanoate:[dihydrolipoyllysine-residue (2-methylpropanoyl)transferase] lipoyllysine 2-oxidoreductase (decarboxylating, acceptor-2-methylpropanoylating)	3-Methyl-2-oxobutanoic acid[c] + Enzyme N6-(lipoyl)lysine[c] <=> CO2[c] + [Dihydrolipoyllysine-residue (2-methylpropanoyl)transferase] S-(2-methylpropanoyl)dihydrolipoyllysine[c]	ec-code/1.2.4.4	symbB.v1.2.004802.t1|scaffold270.1|size246978|13 or symbB.v1.2.015623.t1|scaffold1162.1|size134634|10				c	kegg.reaction/R01701;kegg.orthology/K00166;kegg.orthology/K00167;rhea/13460			Included by getKEGGModelForOrganism (using HMMs)		#NUM!
	R01702	4-methyl-2-oxopentanoate:[dihydrolipoyllysine-residue (2-methylpropanoyl)transferase] lipoyllysine 2-oxidoreductase (decarboxylating, acceptor-2-methylpropanoylating)	4-Methyl-2-oxopentanoate[c] + Enzyme N6-(lipoyl)lysine[c] <=> CO2[c] + [Dihydrolipoyllysine-residue (2-methylpropanoyl)transferase] S-(3-methylbutanoyl)dihydrolipoyllysine[c]	ec-code/1.2.4.4	symbB.v1.2.004802.t1|scaffold270.1|size246978|13 or symbB.v1.2.015623.t1|scaffold1162.1|size134634|10				c	kegg.reaction/R01702;kegg.orthology/K00166;kegg.orthology/K00167			Included by getKEGGModelForOrganism (using HMMs)		#NUM!
	R01715	Chorismate pyruvatemutase	Chorismate[c] <=> Prephenate[c]	ec-code/5.4.99.5	symbB.v1.2.008858.t1|scaffold553.1|size187910|19 or symbB.v1.2.005849.t1|scaffold343.1|size224757|26				c	kegg.reaction/R01715;kegg.pathway/rn00400;kegg.module/M00024;kegg.orthology/K01850;rhea/13900	Phenylalanine, tyrosine and tryptophan biosynthesis		Included by getKEGGModelForOrganism (using HMMs)		#NUM!
	ADCS	chorismate:L-glutamine aminotransferase	L-Glutamine[c] + Chorismate[c] => L-Glutamate[c] + 4-Amino-4-deoxychorismate[c]	ec-code/2.6.1.85	symbB.v1.2.004052.t1|scaffold228.1|size260974|21				c	kegg.reaction/R01716;kegg.pathway/rn00790;kegg.orthology/K13950;rhea/11675	Folate biosynthesis		Included by getKEGGModelForOrganism (using HMMs)		#NUM!
	R01769	Hypoxanthine:oxygen oxidoreductase	H2O[c] + Oxygen[c] + Hypoxanthine[c] <=> Hydrogen peroxide[c] + Xanthine[c]	ec-code/1.17.3.2	symbB.v1.2.032465.t1|scaffold3902.1|size48539|1				c	kegg.reaction/R01769;kegg.pathway/rn00230;kegg.orthology/K00106	Purine metabolism		Included by getKEGGModelForOrganism (using HMMs)		#NUM!
	R01815	L-Tyrosine,tetrahydrobiopterin:oxygen oxidoreductase (3-hydroxylating)	Oxygen[c] + L-Tyrosine[c] + Tetrahydrobiopterin[c] <=> H2O[c] + Dihydrobiopterin[c] + 3,4-Dihydroxy-L-phenylalanine[c]	ec-code/1.14.16.2	symbB.v1.2.028017.t1|scaffold2923.1|size67120|3 or symbB.v1.2.028016.t1|scaffold2923.1|size67120|2				c	kegg.reaction/R01815;kegg.pathway/rn00350;kegg.module/M00042;kegg.orthology/K00501	Tyrosine metabolism		Included by getKEGGModelForOrganism (using HMMs)		#NUM!
	R01851	Methanethiol:oxygen oxidoreductase	H2O[c] + Oxygen[c] + Methanethiol[c] <=> Hydrogen peroxide[c] + Formaldehyde[c] + Hydrogen sulfide[c]	ec-code/1.8.3.4	symbB.v1.2.014947.t1|scaffold1102.1|size137770|13				c	kegg.reaction/R01851;kegg.pathway/rn00920;kegg.orthology/K17285;rhea/11815	Sulfur metabolism		Included by getKEGGModelForOrganism (using HMMs)		#NUM!
	R02095	dTTP nucleotidohydrolase	H2O[c] + dTTP[c] <=> Orthophosphate[c] + dTDP[c]	ec-code/3.6.1.5;ec-code/3.6.1.39	symbB.v1.2.009908.t1|scaffold605.1|size182108|8 or symbB.v1.2.033068.t1|scaffold4057.1|size45452|2 or symbB.v1.2.016804.t1|scaffold1292.1|size223628|2				c	kegg.reaction/R02095;kegg.pathway/rn00240;kegg.orthology/K01510;kegg.orthology/K14641;kegg.orthology/K14642;rhea/19016	Pyrimidine metabolism		Included by getKEGGModelForOrganism (using HMMs)		#NUM!
	R02097	dTTP:uridine 5'-phosphotransferase	Uridine[c] + dTTP[c] <=> UMP[c] + dTDP[c]	ec-code/2.7.1.48	symbB.v1.2.035973.t1|scaffold4921.1|size32863|4				c	kegg.reaction/R02097;kegg.pathway/rn00240;kegg.orthology/K00876	Pyrimidine metabolism		Included by getKEGGModelForOrganism (using HMMs)		#NUM!
	R02142	XMP:pyrophosphate phosphoribosyltransferase	Diphosphate[c] + Xanthosine 5'-phosphate[c] <=> 5-Phospho-alpha-D-ribose 1-diphosphate[c] + Xanthine[c]	ec-code/2.4.2.8;ec-code/2.4.2.22	symbB.v1.2.004724.t1|scaffold219.1|size262806|4				c	kegg.reaction/R02142;kegg.pathway/rn00230;kegg.orthology/K00760;rhea/10803	Purine metabolism		Included by getKEGGModelForOrganism (using HMMs)		#NUM!
	R02215	5beta-Pregnane-3,20-dione:(acceptor) delta4-oxidoreductase	Acceptor[c] + 5beta-Pregnane-3,20-dione[c] <=> Reduced acceptor[c] + Progesterone[c]	ec-code/1.3.99.6	symbB.v1.2.013976.t1|scaffold1001.1|size146904|7 or symbB.v1.2.021415.t1|scaffold1848.1|size98926|4 or symbB.v1.2.021415.t2|scaffold1848.1|size98926|4 or symbB.v1.2.011565.t1|scaffold715.1|size233058|11 or symbB.v1.2.033106.t1|scaffold4066.1|size45319|6				c	kegg.reaction/R02215;kegg.pathway/rn00140;kegg.orthology/K00251	Steroid hormone biosynthesis		Included by getKEGGModelForOrganism (using HMMs)		#NUM!
	R02219	3-Oxo-5beta-steroid:NADP+ delta4-oxidoreductase;	NADPH[c] + H+[c] + Progesterone[c] <=> NADP+[c] + 5beta-Pregnane-3,20-dione[c]	ec-code/1.3.1.3;ec-code/1.3.99.6	symbB.v1.2.013976.t1|scaffold1001.1|size146904|7 or symbB.v1.2.021415.t1|scaffold1848.1|size98926|4 or symbB.v1.2.021415.t2|scaffold1848.1|size98926|4 or symbB.v1.2.011565.t1|scaffold715.1|size233058|11 or symbB.v1.2.033106.t1|scaffold4066.1|size45319|6				c	kegg.reaction/R02219;kegg.pathway/rn00140;kegg.orthology/K00251	Steroid hormone biosynthesis		Included by getKEGGModelForOrganism (using HMMs)		#NUM!
	R02313	N6-(L-1,3-Dicarboxypropyl)-L-lysine:NAD+ oxidoreductase;	H2O[c] + NAD+[c] + N6-(L-1,3-Dicarboxypropyl)-L-lysine[c] <=> NADH[c] + L-Glutamate[c] + H+[c] + L-2-Aminoadipate 6-semialdehyde[c]	ec-code/1.5.1.9	symbB.v1.2.004199.t1|scaffold238.1|size305685|2 or symbB.v1.2.004199.t2|scaffold238.1|size305685|2 or symbB.v1.2.003859.t1|scaffold213.1|size264521|14				c	kegg.reaction/R02313;kegg.pathway/rn00310;kegg.module/M00032;kegg.orthology/K14157;rhea/24523	Lysine degradation		Included by getKEGGModelForOrganism (using HMMs)		#NUM!
	R02661	2-methylpropanoyl-CoA:(acceptor) 2,3-oxidoreductase	Acceptor[c] + 2-Methylpropanoyl-CoA[c] <=> Reduced acceptor[c] + 2-Methylprop-2-enoyl-CoA[c]	ec-code/1.3.8.1;ec-code/1.3.8.7;ec-code/1.3.99.12;ec-code/1.3.99.-	symbB.v1.2.033419.t1|scaffold4147.1|size43859|2 or symbB.v1.2.003202.t2|scaffold166.1|size289592|4 or symbB.v1.2.003202.t1|scaffold166.1|size289592|4 or symbB.v1.2.016912.t1|scaffold1304.1|size242089|6				c	kegg.reaction/R02661;kegg.pathway/rn00280;kegg.orthology/K00248;kegg.orthology/K00249;kegg.orthology/K09478;kegg.orthology/K11538;rhea/31098	Valine, leucine and isoleucine degradation		Included by getKEGGModelForOrganism (using HMMs)		#NUM!
	R02662	2-methylpropanoyl-CoA:enzyme N6-(dihydrolipoyl)lysine S-(2-methylpropanoyl)transferase	2-Methylpropanoyl-CoA[c] + Enzyme N6-(dihydrolipoyl)lysine[c] <=> CoA[c] + [Dihydrolipoyllysine-residue (2-methylpropanoyl)transferase] S-(2-methylpropanoyl)dihydrolipoyllysine[c]	ec-code/2.3.1.168	symbB.v1.2.038037.t1|scaffold5697.1|size24457|1				c	kegg.reaction/R02662;kegg.pathway/rn00280;kegg.orthology/K09699;rhea/18868	Valine, leucine and isoleucine degradation		Included by getKEGGModelForOrganism (using HMMs)		#NUM!
	DHPS2	6-(hydroxymethyl)-7,8-dihydropterin:4-aminobenzoate 2-amino-4-hydroxydihydropteridine-6-methenyltransferase	6-(Hydroxymethyl)-7,8-dihydropterin[c] + 4-Aminobenzoate[c] <=> H2O[c] + Dihydropteroate[c]	ec-code/2.5.1.15	symbB.v1.2.014967.t1|scaffold1107.1|size155946|1				c	kegg.reaction/R03066;kegg.pathway/rn00790;kegg.module/M00126;kegg.orthology/K00796;kegg.orthology/K13939;kegg.orthology/K13941;rhea/30890	Folate biosynthesis		Included by getKEGGModelForOrganism (using HMMs)		#NUM!
	FOLD	(7,8-dihydropterin-6-yl)methyl diphosphate:4-aminobenzoate 2-amino-4-hydroxy-7,8-dihydropteridine-6-methenyltransferase	6-Hydroxymethyl-7,8-dihydropterin diphosphate[c] + 4-Aminobenzoate[c] <=> Diphosphate[c] + Dihydropteroate[c]	ec-code/2.5.1.15	symbB.v1.2.014967.t1|scaffold1107.1|size155946|1				c	kegg.reaction/R03067;kegg.pathway/rn00790;kegg.module/M00126;kegg.orthology/K00796;kegg.orthology/K13939;kegg.orthology/K13941;rhea/19952	Folate biosynthesis		Included by getKEGGModelForOrganism (using HMMs)		#NUM!
	R03102	L-2-aminoadipate-6-semialdehyde:NAD+ 6-oxidoreductase	H2O[c] + NAD+[c] + L-2-Aminoadipate 6-semialdehyde[c] <=> NADH[c] + H+[c] + L-2-Aminoadipate[c]	ec-code/1.2.1.31	symbB.v1.2.031795.t1|scaffold3731.1|size51334|1 or symbB.v1.2.022955.t1|scaffold2070.1|size90664|3 or symbB.v1.2.007784.t1|scaffold484.1|size197819|2				c	kegg.reaction/R03102;kegg.pathway/rn00310;kegg.module/M00032;kegg.orthology/K14085;rhea/12311	Lysine degradation		Included by getKEGGModelForOrganism (using HMMs)		#NUM!
	R03174	(S)-2-methylbutanoyl-CoA:enzyme N6-(dihydrolipoyl)lysine S-(2-methylbutanoyl)transferase	(S)-2-Methylbutanoyl-CoA[c] + Enzyme N6-(dihydrolipoyl)lysine[c] <=> CoA[c] + [Dihydrolipoyllysine-residue (2-methylpropanoyl)transferase] S-(2-methylbutanoyl)dihydrolipoyllysine[c]	ec-code/2.3.1.168	symbB.v1.2.038037.t1|scaffold5697.1|size24457|1				c	kegg.reaction/R03174;kegg.pathway/rn00280;kegg.orthology/K09699	Valine, leucine and isoleucine degradation		Included by getKEGGModelForOrganism (using HMMs)		#NUM!
	R03220	Coproporphyrinogen:oxygen oxidoreductase(decarboxylating)	Oxygen[c] + Coproporphyrinogen III[c] <=> 2 H2O[c] + 2 CO2[c] + Protoporphyrinogen IX[c]	ec-code/1.3.3.3	symbB.v1.2.028352.t1|scaffold2996.1|size65695|7				c	kegg.reaction/R03220;kegg.pathway/rn00860;kegg.module/M00121;kegg.orthology/K00228;rhea/18260	Porphyrin and chlorophyll metabolism		Included by getKEGGModelForOrganism (using HMMs)		#NUM!
	R03599	L-selenocysteine selenide-lyase (L-alanine-forming)	Reduced acceptor[c] + L-Selenocysteine[c] <=> Acceptor[c] + L-Alanine[c] + Hydrogen selenide[c]	ec-code/4.4.1.16	symbB.v1.2.034875.t1|scaffold4340.1|size40954|6 or symbB.v1.2.004864.t1|scaffold264.1|size247971|5 or symbB.v1.2.024164.t1|scaffold2264.1|size174359|19				c	kegg.reaction/R03599;kegg.pathway/rn00450;kegg.orthology/K01763;kegg.orthology/K11717;rhea/11635	Selenocompound metabolism		Included by getKEGGModelForOrganism (using HMMs)		#NUM!
	R03601	O3-Acetyl-L-serine acetate-lyase (adding hydrogen sulfide)	Hydrogen selenide[c] + O-Acetyl-L-serine[c] <=> Acetate[c] + L-Selenocysteine[c]	ec-code/2.5.1.47	symbB.v1.2.014466.t1|scaffold1055.1|size140776|8 or symbB.v1.2.032851.t1|scaffold4003.1|size46508|1 or symbB.v1.2.019657.t1|scaffold1619.1|size109254|1 or symbB.v1.2.019657.t2|scaffold1619.1|size109254|1				c	kegg.reaction/R03601;kegg.orthology/K01738;kegg.orthology/K13034			Included by getKEGGModelForOrganism (using HMMs)		#NUM!
	R04097	3-methylbutanoyl-CoA:enzyme N6-(dihydrolipoyl)lysine S-(3-methylbutanoyl)transferase	3-Methylbutanoyl-CoA[c] + Enzyme N6-(dihydrolipoyl)lysine[c] <=> CoA[c] + [Dihydrolipoyllysine-residue (2-methylpropanoyl)transferase] S-(3-methylbutanoyl)dihydrolipoyllysine[c]	ec-code/2.3.1.168	symbB.v1.2.038037.t1|scaffold5697.1|size24457|1				c	kegg.reaction/R04097;kegg.pathway/rn00280;kegg.module/M00036;kegg.orthology/K09699	Valine, leucine and isoleucine degradation		Included by getKEGGModelForOrganism (using HMMs)		#NUM!
	R04224	(S)-3-Hydroxyisobutyryl-CoA hydro-lyase	H2O[c] + 2-Methylprop-2-enoyl-CoA[c] <=> (S)-3-Hydroxyisobutyryl-CoA[c]	ec-code/4.2.1.17	symbB.v1.2.017059.t1|scaffold1320.1|size125405|2 or symbB.v1.2.006566.t1|scaffold392.1|size213825|2 or symbB.v1.2.030139.t1|scaffold3365.1|size58364|5				c	kegg.reaction/R04224;kegg.pathway/rn00280;kegg.orthology/K07511;kegg.orthology/K07514;kegg.orthology/K07515;rhea/31178	Valine, leucine and isoleucine degradation		Included by getKEGGModelForOrganism (using HMMs)		#NUM!
	R04355	Acyl-[acyl-carrier-protein]:malonyl-[acyl-carrier-protein] C-acyltransferase (decarboxylating)	Malonyl-[acyl-carrier protein][c] + Acetyl-[acyl-carrier protein][c] <=> CO2[c] + Acyl-carrier protein[c] + Acetoacetyl-[acp][c]	ec-code/2.3.1.41;ec-code/2.3.1.85;ec-code/2.3.1.86;ec-code/2.3.1.179	symbB.v1.2.012436.t1|scaffold860.1|size157271|5 or symbB.v1.2.036410.t2|scaffold5132.1|size30536|2 or symbB.v1.2.036410.t1|scaffold5132.1|size30536|2 or symbB.v1.2.029496.t1|scaffold3236.1|size60504|3 or symbB.v1.2.030341.t2|scaffold3410.1|size62789|2 or symbB.v1.2.030341.t1|scaffold3410.1|size62789|2				c	kegg.reaction/R04355;kegg.pathway/rn00061;kegg.module/M00082;kegg.orthology/K00665;kegg.orthology/K09458	Fatty acid biosynthesis		Included by getKEGGModelForOrganism (using HMMs)		#NUM!
	R04428	(3R)-3-hydroxybutanoyl-[acyl-carrier-protein] hydro-lyase	(3R)-3-Hydroxybutanoyl-[acyl-carrier protein][c] <=> H2O[c] + But-2-enoyl-[acyl-carrier protein][c]	ec-code/2.3.1.85;ec-code/2.3.1.86;ec-code/2.3.1.-;ec-code/4.2.1.59	symbB.v1.2.012436.t1|scaffold860.1|size157271|5 or symbB.v1.2.036410.t2|scaffold5132.1|size30536|2 or symbB.v1.2.036410.t1|scaffold5132.1|size30536|2 or symbB.v1.2.029496.t1|scaffold3236.1|size60504|3 or symbB.v1.2.038204.t1|scaffold5870.1|size22917|2 or symbB.v1.2.038204.t2|scaffold5870.1|size22917|2				c	kegg.reaction/R04428;kegg.pathway/rn00061;kegg.module/M00083;kegg.orthology/K00665;kegg.orthology/K02372	Fatty acid biosynthesis		Included by getKEGGModelForOrganism (using HMMs)		#NUM!
	R04429	butyryl-[acp]:NAD+ trans-2-oxidoreductase	NAD+[c] + Butyryl-[acp][c] <=> NADH[c] + H+[c] + But-2-enoyl-[acyl-carrier protein][c]	ec-code/1.3.1.9;ec-code/2.3.1.-	symbB.v1.2.033200.t1|scaffold4093.1|size55244|4 or symbB.v1.2.030380.t1|scaffold3415.1|size57235|6 or symbB.v1.2.003453.t1|scaffold194.1|size275082|14				c	kegg.reaction/R04429;kegg.pathway/rn00061;kegg.module/M00083;kegg.orthology/K00208;kegg.orthology/K02371	Fatty acid biosynthesis		Included by getKEGGModelForOrganism (using HMMs)		#NUM!
	R04533	(3R)-3-hydroxybutanoyl-[acyl-carrier protein]:NADP+ oxidoreductase	NADP+[c] + (3R)-3-Hydroxybutanoyl-[acyl-carrier protein][c] <=> NADPH[c] + H+[c] + Acetoacetyl-[acp][c]	ec-code/1.1.1.100;ec-code/1.1.1.-;ec-code/2.3.1.85;ec-code/2.3.1.86	symbB.v1.2.020911.t1|scaffold1784.1|size101483|7 or symbB.v1.2.010389.t1|scaffold638.1|size177989|8 or symbB.v1.2.014613.t1|scaffold1070.1|size140010|9 or symbB.v1.2.009451.t1|scaffold601.1|size182750|15 or symbB.v1.2.036610.t1|scaffold5205.1|size29850|2 or symbB.v1.2.012436.t1|scaffold860.1|size157271|5 or symbB.v1.2.036410.t2|scaffold5132.1|size30536|2 or symbB.v1.2.036410.t1|scaffold5132.1|siz…				c	kegg.reaction/R04533;kegg.pathway/rn00061;kegg.module/M00083;kegg.orthology/K00059;kegg.orthology/K00665;kegg.orthology/K11539	Fatty acid biosynthesis		Included by getKEGGModelForOrganism (using HMMs)		#NUM!
	R04536	(3R)-3-hydroxyoctanoyl-[acyl-carrier-protein]:NADP+ oxidoreductase	NADP+[c] + (3R)-3-Hydroxyoctanoyl-[acyl-carrier protein][c] <=> NADPH[c] + H+[c] + 3-Oxooctanoyl-[acp][c]	ec-code/1.1.1.100;ec-code/1.1.1.-;ec-code/2.3.1.85;ec-code/2.3.1.86	symbB.v1.2.020911.t1|scaffold1784.1|size101483|7 or symbB.v1.2.010389.t1|scaffold638.1|size177989|8 or symbB.v1.2.014613.t1|scaffold1070.1|size140010|9 or symbB.v1.2.009451.t1|scaffold601.1|size182750|15 or symbB.v1.2.036610.t1|scaffold5205.1|size29850|2 or symbB.v1.2.012436.t1|scaffold860.1|size157271|5 or symbB.v1.2.036410.t2|scaffold5132.1|size30536|2 or symbB.v1.2.036410.t1|scaffold5132.1|siz…				c	kegg.reaction/R04536;kegg.pathway/rn00061;kegg.module/M00083;kegg.orthology/K00059;kegg.orthology/K00665;kegg.orthology/K11539	Fatty acid biosynthesis		Included by getKEGGModelForOrganism (using HMMs)		#NUM!
	R04537	(3R)-3-hydroxyoctanoyl-[acyl-carrier-protein] hydro-lyase	(3R)-3-Hydroxyoctanoyl-[acyl-carrier protein][c] <=> H2O[c] + trans-Oct-2-enoyl-[acp][c]	ec-code/2.3.1.85;ec-code/2.3.1.86;ec-code/2.3.1.-;ec-code/4.2.1.59	symbB.v1.2.012436.t1|scaffold860.1|size157271|5 or symbB.v1.2.036410.t2|scaffold5132.1|size30536|2 or symbB.v1.2.036410.t1|scaffold5132.1|size30536|2 or symbB.v1.2.029496.t1|scaffold3236.1|size60504|3 or symbB.v1.2.038204.t1|scaffold5870.1|size22917|2 or symbB.v1.2.038204.t2|scaffold5870.1|size22917|2				c	kegg.reaction/R04537;kegg.pathway/rn00061;kegg.module/M00083;kegg.orthology/K00665;kegg.orthology/K02372	Fatty acid biosynthesis		Included by getKEGGModelForOrganism (using HMMs)		#NUM!
	AKP1	7,8-dihydroneopterin-3'-triphosphate phosphohydrolase (alkaline optimum)	3 H2O[c] + 7,8-Dihydroneopterin 3'-triphosphate[c] <=> 3 Orthophosphate[c] + 2 H+[c] + 7,8-Dihydroneopterin[c]	ec-code/3.1.3.1	symbB.v1.2.012742.t1|scaffold878.1|size155624|13				c	kegg.reaction/R04620;kegg.pathway/rn00790;kegg.module/M00126;kegg.orthology/K01113	Folate biosynthesis		Included by getKEGGModelForOrganism (using HMMs)		#NUM!
	R04952	butyryl-[acyl-carrier protein]:malonyl-[acyl-carrier-protein] C-acyltransferase (decarboxylating)	Malonyl-[acyl-carrier protein][c] + Butyryl-[acp][c] <=> CO2[c] + Acyl-carrier protein[c] + 3-Oxohexanoyl-[acp][c]	ec-code/2.3.1.41;ec-code/2.3.1.85;ec-code/2.3.1.86;ec-code/2.3.1.179	symbB.v1.2.012436.t1|scaffold860.1|size157271|5 or symbB.v1.2.036410.t2|scaffold5132.1|size30536|2 or symbB.v1.2.036410.t1|scaffold5132.1|size30536|2 or symbB.v1.2.029496.t1|scaffold3236.1|size60504|3 or symbB.v1.2.030341.t2|scaffold3410.1|size62789|2 or symbB.v1.2.030341.t1|scaffold3410.1|size62789|2				c	kegg.reaction/R04952;kegg.pathway/rn00061;kegg.module/M00083;kegg.orthology/K00665;kegg.orthology/K09458;rhea/42251	Fatty acid biosynthesis		Included by getKEGGModelForOrganism (using HMMs)		#NUM!
	R04953	(3R)-3-hydroxyhexanoyl-[acyl-carrier-protein]:NADP+ oxidoreductase	NADP+[c] + (R)-3-Hydroxyhexanoyl-[acp][c] <=> NADPH[c] + H+[c] + 3-Oxohexanoyl-[acp][c]	ec-code/1.1.1.100;ec-code/1.1.1.-;ec-code/2.3.1.85;ec-code/2.3.1.86	symbB.v1.2.020911.t1|scaffold1784.1|size101483|7 or symbB.v1.2.010389.t1|scaffold638.1|size177989|8 or symbB.v1.2.014613.t1|scaffold1070.1|size140010|9 or symbB.v1.2.009451.t1|scaffold601.1|size182750|15 or symbB.v1.2.036610.t1|scaffold5205.1|size29850|2 or symbB.v1.2.012436.t1|scaffold860.1|size157271|5 or symbB.v1.2.036410.t2|scaffold5132.1|size30536|2 or symbB.v1.2.036410.t1|scaffold5132.1|siz…				c	kegg.reaction/R04953;kegg.pathway/rn00061;kegg.module/M00083;kegg.orthology/K00059;kegg.orthology/K00665;kegg.orthology/K11539	Fatty acid biosynthesis		Included by getKEGGModelForOrganism (using HMMs)		#NUM!
	R04954	(3R)-3-hydroxybutanoyl-[acyl-carrier-protein] hydro-lyase	(R)-3-Hydroxyhexanoyl-[acp][c] <=> H2O[c] + trans-Hex-2-enoyl-[acp][c]	ec-code/2.3.1.85;ec-code/2.3.1.86;ec-code/2.3.1.-;ec-code/4.2.1.59	symbB.v1.2.012436.t1|scaffold860.1|size157271|5 or symbB.v1.2.036410.t2|scaffold5132.1|size30536|2 or symbB.v1.2.036410.t1|scaffold5132.1|size30536|2 or symbB.v1.2.029496.t1|scaffold3236.1|size60504|3 or symbB.v1.2.038204.t1|scaffold5870.1|size22917|2 or symbB.v1.2.038204.t2|scaffold5870.1|size22917|2				c	kegg.reaction/R04954;kegg.pathway/rn00061;kegg.module/M00083;kegg.orthology/K00665;kegg.orthology/K02372	Fatty acid biosynthesis		Included by getKEGGModelForOrganism (using HMMs)		#NUM!
	R04957	hexanoyl-[acyl-carrier protein]:malonyl-[acyl-carrier-protein] C-acyltransferase (decarboxylating)	Malonyl-[acyl-carrier protein][c] + Hexanoyl-[acp][c] <=> CO2[c] + Acyl-carrier protein[c] + 3-Oxooctanoyl-[acp][c]	ec-code/2.3.1.41;ec-code/2.3.1.85;ec-code/2.3.1.86;ec-code/2.3.1.179	symbB.v1.2.012436.t1|scaffold860.1|size157271|5 or symbB.v1.2.036410.t2|scaffold5132.1|size30536|2 or symbB.v1.2.036410.t1|scaffold5132.1|size30536|2 or symbB.v1.2.029496.t1|scaffold3236.1|size60504|3 or symbB.v1.2.030341.t2|scaffold3410.1|size62789|2 or symbB.v1.2.030341.t1|scaffold3410.1|size62789|2				c	kegg.reaction/R04957;kegg.pathway/rn00061;kegg.module/M00083;kegg.orthology/K00665;kegg.orthology/K09458	Fatty acid biosynthesis		Included by getKEGGModelForOrganism (using HMMs)		#NUM!
	R05064	(S)-3-Hydroxyisobutyryl-CoA hydrolase	H2O[c] + (S)-3-Hydroxyisobutyryl-CoA[c] <=> CoA[c] + (S)-3-Hydroxyisobutyrate[c]	ec-code/3.1.2.4	symbB.v1.2.034303.t1|scaffold4403.1|size40110|7 or symbB.v1.2.034303.t2|scaffold4403.1|size40110|7				c	kegg.reaction/R05064;kegg.pathway/rn00280;kegg.orthology/K05605;rhea/31254	Valine, leucine and isoleucine degradation		Included by getKEGGModelForOrganism (using HMMs)		#NUM!
	R05066	3-Hydroxy-2-methylpropanoate:NAD+ oxidoreductase	NAD+[c] + (S)-3-Hydroxyisobutyrate[c] <=> NADH[c] + H+[c] + (S)-Methylmalonate semialdehyde[c]	ec-code/1.1.1.31;ec-code/1.1.1.35	symbB.v1.2.004672.t1|scaffold230.1|size260421|9 or symbB.v1.2.017059.t1|scaffold1320.1|size125405|2 or symbB.v1.2.012620.t1|scaffold874.1|size155782|14 or symbB.v1.2.006566.t1|scaffold392.1|size213825|2 or symbB.v1.2.002027.t1|scaffold104.1|size473687|5				c	kegg.reaction/R05066;kegg.pathway/rn00280;kegg.orthology/K00020;kegg.orthology/K00022;kegg.orthology/K07514;kegg.orthology/K23146;rhea/31278	Valine, leucine and isoleucine degradation		Included by getKEGGModelForOrganism (using HMMs)		#NUM!
	ADCL	4-amino-4-deoxychorismate pyruvate-lyase	4-Amino-4-deoxychorismate[c] => Pyruvate[c] + 4-Aminobenzoate[c]	ec-code/4.1.3.38	symbB.v1.2.011756.t1|scaffold750.1|size323489|8				c	kegg.reaction/R05553;kegg.pathway/rn00790;kegg.orthology/K18482;rhea/16204	Folate biosynthesis		Included by getKEGGModelForOrganism (using HMMs)		#NUM!
	R05576	(S)-3-Hydroxybutanoyl-CoA:NADP+ oxidoreductase	NADP+[c] + 3-Hydroxybutanoyl-CoA[c] <=> NADPH[c] + H+[c] + Acetoacetyl-CoA[c]	ec-code/1.1.1.157	symbB.v1.2.012620.t1|scaffold874.1|size155782|14				c	kegg.reaction/R05576;kegg.orthology/K00074			Included by getKEGGModelForOrganism (using HMMs)		#NUM!
	R05595		H2O[c] + Crotonoyl-CoA[c] <=> 3-Hydroxybutanoyl-CoA[c]	ec-code/4.2.1.17	symbB.v1.2.017059.t1|scaffold1320.1|size125405|2 or symbB.v1.2.006566.t1|scaffold392.1|size213825|2 or symbB.v1.2.030139.t1|scaffold3365.1|size58364|5				c	kegg.reaction/R05595;kegg.orthology/K07511;kegg.orthology/K07514;kegg.orthology/K07515			Included by getKEGGModelForOrganism (using HMMs)		#NUM!
	R07211	L-phenylalanine,tetrahydrobiopterin:oxygen oxidoreductase(4-hydroxylating)	Oxygen[c] + L-Phenylalanine[c] + Tetrahydrobiopterin[c] <=> L-Tyrosine[c] + 4a-Hydroxytetrahydrobiopterin[c]	ec-code/1.14.16.1	symbB.v1.2.028017.t1|scaffold2923.1|size67120|3 or symbB.v1.2.028016.t1|scaffold2923.1|size67120|2				c	kegg.reaction/R07211;kegg.pathway/rn00790;kegg.orthology/K00500;rhea/20276	Folate biosynthesis		Included by getKEGGModelForOrganism (using HMMs)		#NUM!
	R07212	L-tyrosine,tetrahydrobiopterin:oxygen oxidoreductase(3-hydroxylating)	Oxygen[c] + L-Tyrosine[c] + Tetrahydrobiopterin[c] <=> 3,4-Dihydroxy-L-phenylalanine[c] + 4a-Hydroxytetrahydrobiopterin[c]	ec-code/1.14.16.2	symbB.v1.2.028017.t1|scaffold2923.1|size67120|3 or symbB.v1.2.028016.t1|scaffold2923.1|size67120|2				c	kegg.reaction/R07212;kegg.pathway/rn00790;kegg.pathway/rn00950;kegg.orthology/K00501;rhea/18204	Folate biosynthesis;Isoquinoline alkaloid biosynthesis		Included by getKEGGModelForOrganism (using HMMs)		#NUM!
	R07276	L-arogenate:2-oxoglutarate aminotransferase	2-Oxoglutarate[c] + L-Arogenate[c] <=> L-Glutamate[c] + Prephenate[c]	ec-code/2.6.1.79	symbB.v1.2.036755.t1|scaffold5224.1|size29657|2 or symbB.v1.2.018063.t1|scaffold1427.1|size119462|3				c	kegg.reaction/R07276;kegg.pathway/rn00400;kegg.orthology/K15849;rhea/22883	Phenylalanine, tyrosine and tryptophan biosynthesis		Included by getKEGGModelForOrganism (using HMMs)		#NUM!
	R07459	ATP:[sulfur-carrier protein] adenylyltransferase	ATP[c] + Sulfur-carrier protein[c] <=> Diphosphate[c] + Adenylyl-[sulfur-carrier protein][c]	ec-code/2.7.7.73;ec-code/2.7.7.80	symbB.v1.2.009617.t1|scaffold587.1|size188863|7				c	kegg.reaction/R07459;kegg.pathway/rn00730;kegg.module/M00127;kegg.orthology/K11996;rhea/43619	Thiamine metabolism		Included by getKEGGModelForOrganism (using HMMs)		#NUM!
	R07461	[enzyme]-S-sulfanyl-L-cysteine:adenylyl-[sulfur-carrier protein] sulfurtransferase	Reduced acceptor[c] + [Enzyme]-S-sulfanylcysteine[c] + Adenylyl-[sulfur-carrier protein][c] <=> AMP[c] + Acceptor[c] + [Enzyme]-cysteine[c] + Thiocarboxy-[sulfur-carrier protein][c]	ec-code/2.8.1.4;ec-code/2.8.1.11	symbB.v1.2.009617.t1|scaffold587.1|size188863|7				c	kegg.reaction/R07461;kegg.pathway/rn00730;kegg.module/M00127;kegg.orthology/K11996	Thiamine metabolism		Included by getKEGGModelForOrganism (using HMMs)		#NUM!
	R07618	enzyme N6-(dihydrolipoyl)lysine:NAD+ oxidoreductase	NAD+[c] + Enzyme N6-(dihydrolipoyl)lysine[c] <=> NADH[c] + H+[c] + Enzyme N6-(lipoyl)lysine[c]	ec-code/1.8.1.4	symbB.v1.2.021712.t2|scaffold1892.1|size96974|9 or symbB.v1.2.021712.t1|scaffold1892.1|size96974|9				c	kegg.reaction/R07618;kegg.pathway/rn00010;kegg.pathway/rn00020;kegg.pathway/rn00280;kegg.pathway/rn00620;kegg.pathway/rn00640;kegg.module/M00009;kegg.orthology/K00382;rhea/15048	Glycolysis / Gluconeogenesis;Citrate cycle (TCA cycle);Valine, leucine and isoleucine degradation;Pyruvate metabolism;Propanoate metabolism		Included by getKEGGModelForOrganism (using HMMs)		#NUM!
	R09394	GTP 3',8-cyclase [(8S)-3',8-cyclo-7,8-dihydroguanosine 5'-triphosphate-forming]	S-Adenosyl-L-methionine[c] + Reduced acceptor[c] + GTP[c] <=> Acceptor[c] + L-Methionine[c] + 5'-Deoxyadenosine[c] + (8S)-3',8-Cyclo-7,8-dihydroguanosine 5'-triphosphate[c]	ec-code/4.1.99.22	symbB.v1.2.029909.t1|scaffold3322.1|size91521|7				c	kegg.reaction/R09394;kegg.pathway/rn00790;kegg.module/M00880;kegg.orthology/K03639;kegg.orthology/K20967;rhea/49579	Folate biosynthesis		Included by getKEGGModelForOrganism (using HMMs)		#NUM!
	R09395	thiocarboxylated molybdopterin synthase:cyclic pyranopterin phosphate sulfurtransferase	2 Thiocarboxy-[sulfur-carrier protein][c] + Precursor Z[c] <=> Molybdopterin[c] + 2 Sulfur-carrier protein[c]	ec-code/2.8.1.12	symbB.v1.2.024247.t1|scaffold2272.1|size83748|4				c	kegg.reaction/R09395;kegg.pathway/rn00790;kegg.module/M00880;kegg.orthology/K03635	Folate biosynthesis		Included by getKEGGModelForOrganism (using HMMs)		#NUM!
	R09540		Hydrogen peroxide[c] + 2 Ascorbate[c] <=> 2 H2O[c] + 2 Monodehydroascorbate[c]	ec-code/1.11.1.11	symbB.v1.2.024207.t3|scaffold2270.1|size83764|1 or symbB.v1.2.024207.t2|scaffold2270.1|size83764|1 or symbB.v1.2.024207.t4|scaffold2270.1|size83764|1 or symbB.v1.2.015359.t1|scaffold1140.1|size135646|10 or symbB.v1.2.018236.t1|scaffold1444.1|size126574|5 or symbB.v1.2.032093.t1|scaffold3754.1|size70833|4 or symbB.v1.2.015684.t1|scaffold1179.1|size133475|7 or symbB.v1.2.030229.t1|scaffold3384.1|si…				c	kegg.reaction/R09540;kegg.pathway/rn00053;kegg.orthology/K00434;rhea/30266	Ascorbate and aldarate metabolism		Included by getKEGGModelForOrganism (using HMMs)		#NUM!
	R11372	(8S)-3',8-cyclo-7,8-dihydroguanosine 5'-triphosphate lyase (cyclic pyranopterin phosphate-forming)	H2O[c] + (8S)-3',8-Cyclo-7,8-dihydroguanosine 5'-triphosphate[c] <=> Diphosphate[c] + Precursor Z[c]	ec-code/4.6.1.17	symbB.v1.2.029909.t1|scaffold3322.1|size91521|7				c	kegg.reaction/R11372;kegg.pathway/rn00790;kegg.module/M00880;kegg.orthology/K03637;kegg.orthology/K20967;rhea/49583	Folate biosynthesis		Included by getKEGGModelForOrganism (using HMMs)		#NUM!
	R12300	malonate:CoA ligase (AMP-forming)	ATP[c] + CoA[c] + Malonate[c] <=> Diphosphate[c] + AMP[c] + Malonyl-CoA[c]	ec-code/6.2.1.-	symbB.v1.2.017530.t1|scaffold1371.1|size209032|2 or symbB.v1.2.017530.t2|scaffold1371.1|size209032|2 or symbB.v1.2.017530.t3|scaffold1371.1|size209032|2				c	kegg.reaction/R12300;kegg.pathway/rn00061;kegg.orthology/K18660	Fatty acid biosynthesis		Included by getKEGGModelForOrganism (using HMMs)		#NUM!
	R12427	octanoyl-[acp]:lipoyl-carrier-protein-E2 N-octanoyltransferase	Octanoyl-[acp][c] + Lipoyl-carrier protein E2[c] <=> Acyl-carrier protein[c] + [Lipoyl-carrier protein E2]-N6-octanoyl-L-lysine[c]	ec-code/2.3.1.181	symbB.v1.2.016157.t1|scaffold1225.1|size130771|2				c	kegg.reaction/R12427;kegg.pathway/rn00785;kegg.orthology/K10105	Lipoic acid metabolism		Included by getKEGGModelForOrganism (using HMMs)		#NUM!
	R12431	octanoyl-CoA:lipoyl-carrier-protein-E2 N-octanoyltransferase	Octanoyl-CoA[c] + Lipoyl-carrier protein E2[c] <=> CoA[c] + [Lipoyl-carrier protein E2]-N6-octanoyl-L-lysine[c]	ec-code/2.3.1.-	symbB.v1.2.016157.t1|scaffold1225.1|size130771|2				c	kegg.reaction/R12431;kegg.pathway/rn00785;kegg.orthology/K23750	Lipoic acid metabolism		Included by getKEGGModelForOrganism (using HMMs)		#NUM!
	R00100	NADH:ferricytochrome-b5 oxidoreductase[m]	NADH[c] + 2 Ferricytochrome b5[c] => NAD+[c] + H+[c] + 2 Ferrocytochrome b5[c]	ec-code/1.6.2.2	symbB.v1.2.036677.t1|scaffold5223.1|size29660|2 or symbB.v1.2.039611.t1|scaffold6680.1|size16224|3 or symbB.v1.2.040142.t1|scaffold7008.1|size13895|1				c	kegg.reaction/R00100;kegg.pathway/rn00520;kegg.orthology/K00326;rhea/46683	Amino sugar and nucleotide sugar metabolism		Included by getKEGGModelForOrganism (using HMMs)		#NUM!
	R00355	L-Aspartate:2-oxoglutarate aminotransferase[m]	2-Oxoglutarate[c] + L-Aspartate[c] <=> L-Glutamate[c] + Oxaloacetate[c]	ec-code/2.6.1.1	symbB.v1.2.011910.t1|scaffold794.1|size161992|3				c	kegg.reaction/R00355;kegg.pathway/rn00220;kegg.pathway/rn00250;kegg.pathway/rn00710;kegg.module/M00170;kegg.orthology/K00811;kegg.orthology/K14454;kegg.orthology/K14455;rhea/21827	Arginine biosynthesis;Alanine, aspartate and glutamate metabolism;Carbon fixation in photosynthetic organisms		Included by getKEGGModelForOrganism (using HMMs)		#NUM!
	R00897	O3-acetyl-L-serine:hydrogen-sulfide 2-amino-2-carboxyethyltransferase;[m]	Hydrogen sulfide[c] + O-Acetyl-L-serine[c] <=> Acetate[c] + L-Cysteine[c]	ec-code/2.5.1.47;ec-code/2.5.1.65	symbB.v1.2.014466.t1|scaffold1055.1|size140776|8 or symbB.v1.2.032851.t1|scaffold4003.1|size46508|1 or symbB.v1.2.019657.t1|scaffold1619.1|size109254|1 or symbB.v1.2.019657.t2|scaffold1619.1|size109254|1 or symbB.v1.2.011504.t1|scaffold775.1|size163641|1 or symbB.v1.2.011504.t2|scaffold775.1|size163641|1 or symbB.v1.2.014857.t1|scaffold1095.1|size138309|5				c	kegg.reaction/R00897;kegg.pathway/rn00270;kegg.pathway/rn00920;kegg.module/M00021;kegg.orthology/K01738;kegg.orthology/K13034;kegg.orthology/K17069;rhea/14832	Cysteine and methionine metabolism;Sulfur metabolism		Included by getKEGGModelForOrganism (using HMMs)		#NUM!
	R01624	acetyl-CoA:[acyl-carrier-protein] S-acetyltransferase[m]	Acetyl-CoA[c] + Acyl-carrier protein[c] <=> CoA[c] + Acetyl-[acyl-carrier protein][c]	ec-code/2.3.1.38;ec-code/2.3.1.85;ec-code/2.3.1.86;ec-code/2.3.1.-	symbB.v1.2.012436.t1|scaffold860.1|size157271|5 or symbB.v1.2.036410.t2|scaffold5132.1|size30536|2 or symbB.v1.2.036410.t1|scaffold5132.1|size30536|2 or symbB.v1.2.029496.t1|scaffold3236.1|size60504|3				c	kegg.reaction/R01624;kegg.pathway/rn00061;kegg.module/M00082;kegg.orthology/K00665;rhea/41791	Fatty acid biosynthesis		Included by getKEGGModelForOrganism (using HMMs)		#NUM!
	DHNPA	7,8-dihydroneopterin glycolaldehyde-lyase [6-(hydroxymethyl)-7,8-dihydropterin-forming]	7,8-Dihydroneopterin[c] <=> 6-(Hydroxymethyl)-7,8-dihydropterin[c] + Glycolaldehyde[c]	ec-code/4.1.2.25	symbB.v1.2.014967.t1|scaffold1107.1|size155946|1				c	kegg.reaction/R03504;kegg.pathway/rn00790;kegg.module/M00126;kegg.orthology/K13939;rhea/10543	Folate biosynthesis		Included by getKEGGModelForOrganism (using HMMs)		#NUM!
	R04754	decanoyl-CoA:electron-transfer flavoprotein 2,3-oxidoreductase[m]	FAD[c] + Decanoyl-CoA[c] <=> FADH2[c] + trans-Dec-2-enoyl-CoA[c]	ec-code/1.3.3.6;ec-code/1.3.8.7;ec-code/1.3.8.8;ec-code/1.3.99.-	symbB.v1.2.034764.t2|scaffold4548.1|size38217|1 or symbB.v1.2.034764.t1|scaffold4548.1|size38217|1 or symbB.v1.2.003202.t2|scaffold166.1|size289592|4 or symbB.v1.2.003202.t1|scaffold166.1|size289592|4 or symbB.v1.2.016912.t1|scaffold1304.1|size242089|6				c	kegg.reaction/R04754;kegg.pathway/rn00071;kegg.module/M00087;kegg.orthology/K00232;kegg.orthology/K00249;kegg.orthology/K00255;rhea/28357	Fatty acid degradation		Included by getKEGGModelForOrganism (using HMMs)		#NUM!
	R04956	hexanoyl-[acp]:NADP+ trans-2-oxidoreductase[m]	NADP+[c] + Hexanoyl-[acp][c] <=> NADPH[c] + H+[c] + trans-Hex-2-enoyl-[acp][c]	ec-code/1.3.1.10;ec-code/1.3.1.39;ec-code/1.3.1.104;ec-code/1.3.1.-	symbB.v1.2.012436.t1|scaffold860.1|size157271|5 or symbB.v1.2.036410.t2|scaffold5132.1|size30536|2 or symbB.v1.2.036410.t1|scaffold5132.1|size30536|2 or symbB.v1.2.033200.t1|scaffold4093.1|size55244|4 or symbB.v1.2.029496.t1|scaffold3236.1|size60504|3 or symbB.v1.2.025984.t1|scaffold2555.1|size76423|5 or symbB.v1.2.025974.t1|scaffold2560.1|size76387|6 or symbB.v1.2.008447.t1|scaffold429.1|size206…				c	kegg.reaction/R04956;kegg.pathway/rn00061;kegg.module/M00083;kegg.orthology/K00208;kegg.orthology/K00665;kegg.orthology/K07512	Fatty acid biosynthesis		Included by getKEGGModelForOrganism (using HMMs)		#NUM!
	R04959	octanoyl-[acp]:NADP+ trans-2-oxidoreductase[m]	NADP+[c] + Octanoyl-[acp][c] <=> NADPH[c] + H+[c] + trans-Oct-2-enoyl-[acp][c]	ec-code/1.3.1.10;ec-code/1.3.1.39;ec-code/1.3.1.104;ec-code/1.3.1.-	symbB.v1.2.012436.t1|scaffold860.1|size157271|5 or symbB.v1.2.036410.t2|scaffold5132.1|size30536|2 or symbB.v1.2.036410.t1|scaffold5132.1|size30536|2 or symbB.v1.2.033200.t1|scaffold4093.1|size55244|4 or symbB.v1.2.029496.t1|scaffold3236.1|size60504|3 or symbB.v1.2.025984.t1|scaffold2555.1|size76423|5 or symbB.v1.2.025974.t1|scaffold2560.1|size76387|6 or symbB.v1.2.008447.t1|scaffold429.1|size206…				c	kegg.reaction/R04959;kegg.pathway/rn00061;kegg.module/M00083;kegg.orthology/K00208;kegg.orthology/K00665;kegg.orthology/K07512	Fatty acid biosynthesis		Included by getKEGGModelForOrganism (using HMMs)		#NUM!
	FOLDm	(7,8-dihydropterin-6-yl)methyl diphosphate:4-aminobenzoate 2-amino-4-hydroxy-7,8-dihydropteridine-6-methenyltransferase mitochondrial	6-Hydroxymethyl-7,8-dihydropterin diphosphate[m] + 4-Aminobenzoate[m] <=> Diphosphate[m] + Dihydropteroate[m]	ec-code/2.5.1.15	symbB.v1.2.014967.t1|scaffold1107.1|size155946|1				c	kegg.reaction/R03067;kegg.pathway/rn00790;kegg.module/M00126;kegg.orthology/K00796;kegg.orthology/K13939;kegg.orthology/K13941;rhea/19952	Folate biosynthesis		Included by getKEGGModelForOrganism (using HMMs)		#NUM!
	DHPS2m	6-(hydroxymethyl)-7,8-dihydropterin:4-aminobenzoate 2-amino-4-hydroxydihydropteridine-6-methenyltransferase mitochondrial	6-(Hydroxymethyl)-7,8-dihydropterin[m] + 4-Aminobenzoate[m] <=> H2O[m] + Dihydropteroate[m]	ec-code/2.5.1.15	symbB.v1.2.014967.t1|scaffold1107.1|size155946|1				c	kegg.reaction/R03066;kegg.pathway/rn00790;kegg.module/M00126;kegg.orthology/K00796;kegg.orthology/K13939;kegg.orthology/K13941;rhea/30890	Folate biosynthesis		Included by getKEGGModelForOrganism (using HMMs)		#NUM!
	DHNPAm	7,8-dihydroneopterin glycolaldehyde-lyase [6-(hydroxymethyl)-7,8-dihydropterin-forming] mitochondrial	7,8-Dihydroneopterin[m] <=> 6-(Hydroxymethyl)-7,8-dihydropterin[m] + Glycolaldehyde[m]	ec-code/4.1.2.25	symbB.v1.2.014967.t1|scaffold1107.1|size155946|1				c	kegg.reaction/R03504;kegg.pathway/rn00790;kegg.module/M00126;kegg.orthology/K13939;rhea/10543	Folate biosynthesis		Included by getKEGGModelForOrganism (using HMMs)		#NUM!
	R00976	R00976	H2O[c] + Acceptor[c] + Uracil[c] <=> Reduced acceptor[c] + Barbiturate[c]						c						#NUM!
	R02139	R02139	H2O[c] + Barbiturate[c] <=> 3-Oxo-3-ureidopropanoate[c]						c						#NUM!
	R04637	R04637	2 H2O[c] + 7,8-Dihydroneopterin 3'-triphosphate[c] <=> 2 Orthophosphate[c] + Molybdopterin[c]						c						#NUM!
	R06895	R06895	2 S-Adenosyl-L-methionine[c] + Coproporphyrinogen III[c] <=> 2 CO2[c] + 2 L-Methionine[c] + 2 5'-Deoxyadenosine[c] + Protoporphyrinogen IX[c]						c						#NUM!
	R07629	R07629	H2O[c] + 3-Oxo-3-ureidopropanoate[c] <=> Urea[c] + Malonate[c]						c						#NUM!
	FADRxm	FADH2: NAD+ oxidoreductase	FADH2[m] + NAD+[m] <=> FAD[m] + NADH[m] + H+[m]	ec-code/1.5.1.36;ec-code/1.5.1.37;ec-code/1.5.1.45					c	kegg.reaction/R09748					#NUM!
	R08180	R08180	H2O[c] + (4Z,7Z,10Z,13Z,16Z,19Z)-Docosahexaenoyl-CoA[c] => CoA[c] + (4Z,7Z,10Z,13Z,16Z,19Z)-Docosahexaenoic acid[c]						c						#NUM!
	AAtr	tr_acetaldehyde	Acetaldehyde[c] <=> Acetaldehyde[m]						c						#NUM!
	HCO3Em	HCO3 equilibration reaction	H+[m] + HCO3-[m] <=> H2O[m] + CO2[m]	ec-code/4.2.1.1	symbB.v1.2.027537.t1|scaffold2832.1|size107060|6 or symbB.v1.2.027538.t1|scaffold2832.1|size107060|7 or symbB.v1.2.014258.t1|scaffold1023.1|size143418|2 or symbB.v1.2.027539.t1|scaffold2832.1|size107060|8				c	kegg.reaction/R10092;kegg.pathway/rn00910;kegg.orthology/K01673	Nitrogen metabolism		Included by getKEGGModelForOrganism (using HMMs)		#NUM!

## Sheet: METS
#	ID	NAME	UNCONSTRAINED	MIRIAM	COMPOSITION	InChI	COMPARTMENT	REPLACEMENT ID	CHARGE
	biomass[c]	biomass					c	biomass
	H2O[c]	H2O		kegg.compound/C00001;pubchem.substance/3303;chebi/CHEBI:15377		1S/H2O/h1H2	c	h2o_c
	ATP[c]	ATP		kegg.compound/C00002;pubchem.substance/3304;chebi/CHEBI:15422		1S/C10H16N5O13P3/c11-8-5-9(13-2-12-8)15(3-14-5)10-7(17)6(16)4(26-10)1-25-30(21,22)28-31(23,24)27-29(18,19)20/h2-4,6-7,10,16-17H,1H2,(H,21,22)(H,23,24)(H2,11,12,13)(H2,18,19,20)/t4-,6-,7-,10-/m1/s1	c	atp_c
	NAD+[c]	NAD+		kegg.compound/C00003;pubchem.substance/3305;chebi/CHEBI:15846		1S/C21H27N7O14P2/c22-17-12-19(25-7-24-17)28(8-26-12)21-16(32)14(30)11(41-21)6-39-44(36,37)42-43(34,35)38-5-10-13(29)15(31)20(40-10)27-3-1-2-9(4-27)18(23)33/h1-4,7-8,10-11,13-16,20-21,29-32H,5-6H2,(H5-,22,23,24,25,33,34,35,36,37)/p+1/t10-,11-,13-,14-,15-,16-,20-,21-/m1/s1	c	nad_c
	NADH[c]	NADH		kegg.compound/C00004;pubchem.substance/3306;chebi/CHEBI:16908		1S/C21H29N7O14P2/c22-17-12-19(25-7-24-17)28(8-26-12)21-16(32)14(30)11(41-21)6-39-44(36,37)42-43(34,35)38-5-10-13(29)15(31)20(40-10)27-3-1-2-9(4-27)18(23)33/h1,3-4,7-8,10-11,13-16,20-21,29-32H,2,5-6H2,(H2,23,33)(H,34,35)(H,36,37)(H2,22,24,25)/t10-,11-,13-,14-,15-,16-,20-,21-/m1/s1	c	nadh_c
	NADPH[c]	NADPH		kegg.compound/C00005;pubchem.substance/3307;chebi/CHEBI:16474		1S/C21H30N7O17P3/c22-17-12-19(25-7-24-17)28(8-26-12)21-16(44-46(33,34)35)14(30)11(43-21)6-41-48(38,39)45-47(36,37)40-5-10-13(29)15(31)20(42-10)27-3-1-2-9(4-27)18(23)32/h1,3-4,7-8,10-11,13-16,20-21,29-31H,2,5-6H2,(H2,23,32)(H,36,37)(H,38,39)(H2,22,24,25)(H2,33,34,35)/t10-,11-,13-,14-,15-,16-,20-,21-/m1/s1	c	nadph_c
	NADP+[c]	NADP+		kegg.compound/C00006;pubchem.substance/3308;chebi/CHEBI:18009		1S/C21H28N7O17P3/c22-17-12-19(25-7-24-17)28(8-26-12)21-16(44-46(33,34)35)14(30)11(43-21)6-41-48(38,39)45-47(36,37)40-5-10-13(29)15(31)20(42-10)27-3-1-2-9(4-27)18(23)32/h1-4,7-8,10-11,13-16,20-21,29-31H,5-6H2,(H7-,22,23,24,25,32,33,34,35,36,37,38,39)/p+1/t10-,11-,13-,14-,15-,16-,20-,21-/m1/s1	c	nadp_c
	Oxygen[c]	Oxygen		kegg.compound/C00007;pubchem.substance/3309;chebi/CHEBI:15379;chebi/CHEBI:25805		1S/O2/c1-2	c	o2_c
	ADP[c]	ADP		kegg.compound/C00008;pubchem.substance/3310;chebi/CHEBI:16761		1S/C10H15N5O10P2/c11-8-5-9(13-2-12-8)15(3-14-5)10-7(17)6(16)4(24-10)1-23-27(21,22)25-26(18,19)20/h2-4,6-7,10,16-17H,1H2,(H,21,22)(H2,11,12,13)(H2,18,19,20)/t4-,6-,7-,10-/m1/s1	c	adp_c
	Orthophosphate[c]	Orthophosphate		kegg.compound/C00009;pubchem.substance/3311;chebi/CHEBI:18367;chebi/CHEBI:26078		1S/H3O4P/c1-5(2,3)4/h(H3,1,2,3,4)	c	pi_c
	CoA[c]	CoA		kegg.compound/C00010;pubchem.substance/3312;chebi/CHEBI:15346		1S/C21H36N7O16P3S/c1-21(2,16(31)19(32)24-4-3-12(29)23-5-6-48)8-41-47(38,39)44-46(36,37)40-7-11-15(43-45(33,34)35)14(30)20(42-11)28-10-27-13-17(22)25-9-26-18(13)28/h9-11,14-16,20,30-31,48H,3-8H2,1-2H3,(H,23,29)(H,24,32)(H,36,37)(H,38,39)(H2,22,25,26)(H2,33,34,35)/t11-,14-,15-,16+,20-/m1/s1	c	coa_c
	CO2[c]	CO2		kegg.compound/C00011;pubchem.substance/3313;chebi/CHEBI:16526		1S/CO2/c2-1-3	c	co2_c
	Diphosphate[c]	Diphosphate		kegg.compound/C00013;pubchem.substance/3315;chebi/CHEBI:18361;chebi/CHEBI:29888		1S/H4O7P2/c1-8(2,3)7-9(4,5)6/h(H2,1,2,3)(H2,4,5,6)	c	ppi_c
	Ammonia[c]	Ammonia		kegg.compound/C00014;pubchem.substance/3316;chebi/CHEBI:16134		1S/H3N/h1H3	c	nh3_c
	UDP[c]	UDP		kegg.compound/C00015;pubchem.substance/3317;chebi/CHEBI:17659		1S/C9H14N2O12P2/c12-5-1-2-11(9(15)10-5)8-7(14)6(13)4(22-8)3-21-25(19,20)23-24(16,17)18/h1-2,4,6-8,13-14H,3H2,(H,19,20)(H,10,12,15)(H2,16,17,18)/t4-,6-,7-,8-/m1/s1	c	udp_c
	FAD[c]	FAD		kegg.compound/C00016;pubchem.substance/3318;chebi/CHEBI:16238		1S/C27H33N9O15P2/c1-10-3-12-13(4-11(10)2)35(24-18(32-12)25(42)34-27(43)33-24)5-14(37)19(39)15(38)6-48-52(44,45)51-53(46,47)49-7-16-20(40)21(41)26(50-16)36-9-31-17-22(28)29-8-30-23(17)36/h3-4,8-9,14-16,19-21,26,37-41H,5-7H2,1-2H3,(H,44,45)(H,46,47)(H2,28,29,30)(H,34,42,43)/t14-,15+,16+,19-,20+,21+,26+/m0/s1	c	fad_c
	S-Adenosyl-L-methionine[c]	S-Adenosyl-L-methionine		kegg.compound/C00019;pubchem.substance/3321;chebi/CHEBI:15414;chebi/CHEBI:67040		1S/C15H22N6O5S/c1-27(3-2-7(16)15(24)25)4-8-10(22)11(23)14(26-8)21-6-20-9-12(17)18-5-19-13(9)21/h5-8,10-11,14,22-23H,2-4,16H2,1H3,(H2-,17,18,19,24,25)/t7-,8+,10+,11+,14+,27?/m0/s1	c	amet_c
	AMP[c]	AMP		kegg.compound/C00020;pubchem.substance/3322;chebi/CHEBI:16027		1S/C10H14N5O7P/c11-8-5-9(13-2-12-8)15(3-14-5)10-7(17)6(16)4(22-10)1-21-23(18,19)20/h2-4,6-7,10,16-17H,1H2,(H2,11,12,13)(H2,18,19,20)/t4-,6-,7-,10-/m1/s1	c	amp_c
	S-Adenosyl-L-homocysteine[c]	S-Adenosyl-L-homocysteine		kegg.compound/C00021;pubchem.substance/3323;chebi/CHEBI:16680		1S/C14H20N6O5S/c15-6(14(23)24)1-2-26-3-7-9(21)10(22)13(25-7)20-5-19-8-11(16)17-4-18-12(8)20/h4-7,9-10,13,21-22H,1-3,15H2,(H,23,24)(H2,16,17,18)/t6-,7+,9+,10+,13+/m0/s1	c	ahcys_c
	Pyruvate[c]	Pyruvate		kegg.compound/C00022;pubchem.substance/3324;chebi/CHEBI:15361;chebi/CHEBI:32816		1S/C3H4O3/c1-2(4)3(5)6/h1H3,(H,5,6)	c	pyr_c
	Acetyl-CoA[c]	Acetyl-CoA		kegg.compound/C00024;pubchem.substance/3326;chebi/CHEBI:15351		1S/C23H38N7O17P3S/c1-12(31)51-7-6-25-14(32)4-5-26-21(35)18(34)23(2,3)9-44-50(41,42)47-49(39,40)43-8-13-17(46-48(36,37)38)16(33)22(45-13)30-11-29-15-19(24)27-10-28-20(15)30/h10-11,13,16-18,22,33-34H,4-9H2,1-3H3,(H,25,32)(H,26,35)(H,39,40)(H,41,42)(H2,24,27,28)(H2,36,37,38)/t13-,16-,17-,18+,22-/m1/s1	c	accoa_c
	L-Glutamate[c]	L-Glutamate		kegg.compound/C00025;pubchem.substance/3327;chebi/CHEBI:16015		1S/C5H9NO4/c6-3(5(9)10)1-2-4(7)8/h3H,1-2,6H2,(H,7,8)(H,9,10)/t3-/m0/s1	c	glu__L_c
	2-Oxoglutarate[c]	2-Oxoglutarate		kegg.compound/C00026;pubchem.substance/3328;chebi/CHEBI:16810;chebi/CHEBI:30915		1S/C5H6O5/c6-3(5(9)10)1-2-4(7)8/h1-2H2,(H,7,8)(H,9,10)	c	akg_c
	Hydrogen peroxide[c]	Hydrogen peroxide		kegg.compound/C00027;pubchem.substance/3329;chebi/CHEBI:16240		1S/H2O2/c1-2/h1-2H	c	h2o2_c
	Acceptor[c]	Acceptor		kegg.compound/C00028;pubchem.substance/3330;chebi/CHEBI:15339			c	C00028
	UDP-glucose[c]	UDP-glucose		kegg.compound/C00029;pubchem.substance/3331;chebi/CHEBI:18066;chebi/CHEBI:46229		1S/C15H24N2O17P2/c18-3-5-8(20)10(22)12(24)14(32-5)33-36(28,29)34-35(26,27)30-4-6-9(21)11(23)13(31-6)17-2-1-7(19)16-15(17)25/h1-2,5-6,8-14,18,20-24H,3-4H2,(H,26,27)(H,28,29)(H,16,19,25)/t5-,6-,8-,9-,10+,11-,12-,13-,14-/m1/s1	c	udpg_c
	Reduced acceptor[c]	Reduced acceptor		kegg.compound/C00030;pubchem.substance/3332;chebi/CHEBI:17499			c	C00030
	D-Glucose[c]	D-Glucose		kegg.compound/C00031;pubchem.substance/3333;chebi/CHEBI:4167		1S/C6H12O6/c7-1-2-3(8)4(9)5(10)6(11)12-2/h2-11H,1H2/t2-,3-,4+,5-,6?/m1/s1	c	glc__D_c
	Acetate[c]	Acetate		kegg.compound/C00033;pubchem.substance/3335;chebi/CHEBI:15366;chebi/CHEBI:30089		1S/C2H4O2/c1-2(3)4/h1H3,(H,3,4)	c	ac_c
	Oxaloacetate[c]	Oxaloacetate		kegg.compound/C00036;pubchem.substance/3338;chebi/CHEBI:16452;chebi/CHEBI:30744		1S/C4H4O5/c5-2(4(8)9)1-3(6)7/h1H2,(H,6,7)(H,8,9)	c	oaa_c
	Glycine[c]	Glycine		kegg.compound/C00037;pubchem.substance/3339;chebi/CHEBI:15428		1S/C2H5NO2/c3-1-2(4)5/h1,3H2,(H,4,5)	c	gly_c
	L-Alanine[c]	L-Alanine		kegg.compound/C00041;pubchem.substance/3343;chebi/CHEBI:16977		1S/C3H7NO2/c1-2(4)3(5)6/h2H,4H2,1H3,(H,5,6)/t2-/m0/s1	c	ala__L_c
	Succinate[c]	Succinate		kegg.compound/C00042;pubchem.substance/3344;chebi/CHEBI:15741		1S/C4H6O4/c5-3(6)1-2-4(7)8/h1-2H2,(H,5,6)(H,7,8)	c	succ_c
	L-Lysine[c]	L-Lysine		kegg.compound/C00047;pubchem.substance/3349;chebi/CHEBI:18019		1S/C6H14N2O2/c7-4-2-1-3-5(8)6(9)10/h5H,1-4,7-8H2,(H,9,10)/t5-/m0/s1	c	lys__L_c
	Glyoxylate[c]	Glyoxylate		kegg.compound/C00048;pubchem.substance/3350;chebi/CHEBI:16891		1S/C2H2O3/c3-1-2(4)5/h1H,(H,4,5)	c	glx_c
	L-Aspartate[c]	L-Aspartate		kegg.compound/C00049;pubchem.substance/3351;chebi/CHEBI:17053		1S/C4H7NO4/c5-2(4(8)9)1-3(6)7/h2H,1,5H2,(H,6,7)(H,8,9)/t2-/m0/s1	c	asp__L_c
	UDP-alpha-D-galactose[c]	UDP-alpha-D-galactose		kegg.compound/C00052;pubchem.substance/3354;chebi/CHEBI:18307;chebi/CHEBI:67119		1S/C15H24N2O17P2/c18-3-5-8(20)10(22)12(24)14(32-5)33-36(28,29)34-35(26,27)30-4-6-9(21)11(23)13(31-6)17-2-1-7(19)16-15(17)25/h1-2,5-6,8-14,18,20-24H,3-4H2,(H,26,27)(H,28,29)(H,16,19,25)/t5-,6-,8+,9-,10+,11-,12-,13?,14-/m1/s1	c	udpgal_c
	CMP[c]	CMP		kegg.compound/C00055;pubchem.substance/3357;chebi/CHEBI:17361		1S/C9H14N3O8P/c10-5-1-2-12(9(15)11-5)8-7(14)6(13)4(20-8)3-19-21(16,17)18/h1-2,4,6-8,13-14H,3H2,(H2,10,11,15)(H2,16,17,18)/t4-,6-,7-,8-/m1/s1	c	cmp_c
	Formate[c]	Formate		kegg.compound/C00058;pubchem.substance/3358;chebi/CHEBI:15740;chebi/CHEBI:30751		1S/CH2O2/c2-1-3/h1H,(H,2,3)	c	for_c
	L-Arginine[c]	L-Arginine		kegg.compound/C00062;pubchem.substance/3362;chebi/CHEBI:16467		1S/C6H14N4O2/c7-4(5(11)12)2-1-3-10-6(8)9/h4H,1-3,7H2,(H,11,12)(H4,8,9,10)/t4-/m0/s1	c	arg__L_c
	CTP[c]	CTP		kegg.compound/C00063;pubchem.substance/3363;chebi/CHEBI:17677		1S/C9H16N3O14P3/c10-5-1-2-12(9(15)11-5)8-7(14)6(13)4(24-8)3-23-28(19,20)26-29(21,22)25-27(16,17)18/h1-2,4,6-8,13-14H,3H2,(H,19,20)(H,21,22)(H2,10,11,15)(H2,16,17,18)/t4-,6-,7-,8-/m1/s1	c	ctp_c
	L-Glutamine[c]	L-Glutamine		kegg.compound/C00064;pubchem.substance/3364;chebi/CHEBI:18050		1S/C5H10N2O3/c6-3(5(9)10)1-2-4(7)8/h3H,1-2,6H2,(H2,7,8)(H,9,10)/t3-/m0/s1	c	gln__L_c
	L-Serine[c]	L-Serine		kegg.compound/C00065;pubchem.substance/3365;chebi/CHEBI:17115		1S/C3H7NO3/c4-2(1-5)3(6)7/h2,5H,1,4H2,(H,6,7)/t2-/m0/s1	c	ser__L_c
	Formaldehyde[c]	Formaldehyde		kegg.compound/C00067;pubchem.substance/3367;chebi/CHEBI:16842		1S/CH2O/c1-2/h1H2	c	fald_c
	Thiamin diphosphate[c]	Thiamin diphosphate		kegg.compound/C00068;pubchem.substance/3368;chebi/CHEBI:9532		1S/C12H18N4O7P2S/c1-8-11(3-4-22-25(20,21)23-24(17,18)19)26-7-16(8)6-10-5-14-9(2)15-12(10)13/h5,7H,3-4,6H2,1-2H3,(H4-,13,14,15,17,18,19,20,21)/p+1	c	thmpp_c
	L-Methionine[c]	L-Methionine		kegg.compound/C00073;pubchem.substance/3373;chebi/CHEBI:16643		1S/C5H11NO2S/c1-9-3-2-4(6)5(7)8/h4H,2-3,6H2,1H3,(H,7,8)/t4-/m0/s1	c	met__L_c
	Phosphoenolpyruvate[c]	Phosphoenolpyruvate		kegg.compound/C00074;pubchem.substance/3374;chebi/CHEBI:18021;chebi/CHEBI:44897		1S/C3H5O6P/c1-2(3(4)5)9-10(6,7)8/h1H2,(H,4,5)(H2,6,7,8)	c	pep_c
	UTP[c]	UTP		kegg.compound/C00075;pubchem.substance/3375;chebi/CHEBI:15713		1S/C9H15N2O15P3/c12-5-1-2-11(9(15)10-5)8-7(14)6(13)4(24-8)3-23-28(19,20)26-29(21,22)25-27(16,17)18/h1-2,4,6-8,13-14H,3H2,(H,19,20)(H,21,22)(H,10,12,15)(H2,16,17,18)/t4-,6-,7-,8-/m1/s1	c	utp_c
	L-Ornithine[c]	L-Ornithine		kegg.compound/C00077;pubchem.substance/3377;chebi/CHEBI:15729		1S/C5H12N2O2/c6-3-1-2-4(7)5(8)9/h4H,1-3,6-7H2,(H,8,9)/t4-/m0/s1	c	orn_c
	L-Phenylalanine[c]	L-Phenylalanine		kegg.compound/C00079;pubchem.substance/3379;chebi/CHEBI:17295		1S/C9H11NO2/c10-8(9(11)12)6-7-4-2-1-3-5-7/h1-5,8H,6,10H2,(H,11,12)/t8-/m0/s1	c	phe__L_c
	H+[c]	H+		kegg.compound/C00080;pubchem.substance/3380;chebi/CHEBI:15378;chebi/CHEBI:24636		1S/p+1	c	h_c
	L-Tyrosine[c]	L-Tyrosine		kegg.compound/C00082;pubchem.substance/3382;chebi/CHEBI:17895		1S/C9H11NO3/c10-8(9(12)13)5-6-1-3-7(11)4-2-6/h1-4,8,11H,5,10H2,(H,12,13)/t8-/m0/s1	c	tyr__L_c
	Malonyl-CoA[c]	Malonyl-CoA		kegg.compound/C00083;pubchem.substance/3383;chebi/CHEBI:15531		1S/C24H38N7O19P3S/c1-24(2,19(37)22(38)27-4-3-13(32)26-5-6-54-15(35)7-14(33)34)9-47-53(44,45)50-52(42,43)46-8-12-18(49-51(39,40)41)17(36)23(48-12)31-11-30-16-20(25)28-10-29-21(16)31/h10-12,17-19,23,36-37H,3-9H2,1-2H3,(H,26,32)(H,27,38)(H,33,34)(H,42,43)(H,44,45)(H2,25,28,29)(H2,39,40,41)/t12-,17-,18-,19+,23-/m1/s1	c	malcoa_c
	Acetaldehyde[c]	Acetaldehyde		kegg.compound/C00084;pubchem.substance/3384;chebi/CHEBI:15343		1S/C2H4O/c1-2-3/h2H,1H3	c	acald_c
	D-Fructose 6-phosphate[c]	D-Fructose 6-phosphate		kegg.compound/C00085;pubchem.substance/3385;chebi/CHEBI:15946;chebi/CHEBI:61553		1S/C6H13O9P/c7-2-6(10)5(9)4(8)3(15-6)1-14-16(11,12)13/h3-5,7-10H,1-2H2,(H2,11,12,13)/t3-,4-,5+,6?/m1/s1	c	f6p_c
	Nitrite[c]	Nitrite		kegg.compound/C00088;pubchem.substance/3388;chebi/CHEBI:16301;chebi/CHEBI:25567		1S/HNO2/c2-1-3/h(H,2,3)	c	no2_c
	Succinyl-CoA[m]	Succinyl-CoA		kegg.compound/C00091;pubchem.substance/3391;chebi/CHEBI:15380		1S/C25H40N7O19P3S/c1-25(2,20(38)23(39)28-6-5-14(33)27-7-8-55-16(36)4-3-15(34)35)10-48-54(45,46)51-53(43,44)47-9-13-19(50-52(40,41)42)18(37)24(49-13)32-12-31-17-21(26)29-11-30-22(17)32/h11-13,18-20,24,37-38H,3-10H2,1-2H3,(H,27,33)(H,28,39)(H,34,35)(H,43,44)(H,45,46)(H2,26,29,30)(H2,40,41,42)/t13-,18-,19-,20+,24-/m1/s1	m	succoa_m
	D-Glucose 6-phosphate[c]	D-Glucose 6-phosphate		kegg.compound/C00092;pubchem.substance/3392;chebi/CHEBI:4170		1S/C6H13O9P/c7-3-2(1-14-16(11,12)13)15-6(10)5(9)4(3)8/h2-10H,1H2,(H2,11,12,13)/t2-,3-,4+,5-,6?/m1/s1	c	g6p_c
	sn-Glycerol 3-phosphate[c]	sn-Glycerol 3-phosphate		kegg.compound/C00093;pubchem.substance/3393;chebi/CHEBI:15978		1S/C3H9O6P/c4-1-3(5)2-9-10(6,7)8/h3-5H,1-2H2,(H2,6,7,8)/t3-/m1/s1	c	glyc3p_c
	L-Cysteine[c]	L-Cysteine		kegg.compound/C00097;pubchem.substance/3397;chebi/CHEBI:17561		1S/C3H7NO2S/c4-2(1-7)3(5)6/h2,7H,1,4H2,(H,5,6)/t2-/m0/s1	c	cys__L_c
	beta-Alanine[c]	beta-Alanine		kegg.compound/C00099;pubchem.substance/3399;chebi/CHEBI:16958		1S/C3H7NO2/c4-2-1-3(5)6/h1-2,4H2,(H,5,6)	c	ala_B_c
	Propanoyl-CoA[c]	Propanoyl-CoA		kegg.compound/C00100;pubchem.substance/3400;chebi/CHEBI:15539		1S/C24H40N7O17P3S/c1-4-15(33)52-8-7-26-14(32)5-6-27-22(36)19(35)24(2,3)10-45-51(42,43)48-50(40,41)44-9-13-18(47-49(37,38)39)17(34)23(46-13)31-12-30-16-20(25)28-11-29-21(16)31/h11-13,17-19,23,34-35H,4-10H2,1-3H3,(H,26,32)(H,27,36)(H,40,41)(H,42,43)(H2,25,28,29)(H2,37,38,39)/t13-,17-,18-,19+,23-/m1/s1	c	ppcoa_c
	Tetrahydrofolate[c]	Tetrahydrofolate		kegg.compound/C00101;pubchem.substance/3401;chebi/CHEBI:15635;chebi/CHEBI:20506		1S/C19H23N7O6/c20-19-25-15-14(17(30)26-19)23-11(8-22-15)7-21-10-3-1-9(2-4-10)16(29)24-12(18(31)32)5-6-13(27)28/h1-4,11-12,21,23H,5-8H2,(H,24,29)(H,27,28)(H,31,32)(H4,20,22,25,26,30)/t11-,12-/m0/s1	c	thf_c
	D-Glucose 1-phosphate[c]	D-Glucose 1-phosphate		kegg.compound/C00103;pubchem.substance/3403;chebi/CHEBI:29042		1S/C6H13O9P/c7-1-2-3(8)4(9)5(10)6(14-2)15-16(11,12)13/h2-10H,1H2,(H2,11,12,13)/t2-,3-,4+,5-,6-/m1/s1	c	g1p_c
	UMP[c]	UMP		kegg.compound/C00105;pubchem.substance/3405;chebi/CHEBI:16695		1S/C9H13N2O9P/c12-5-1-2-11(9(15)10-5)8-7(14)6(13)4(20-8)3-19-21(16,17)18/h1-2,4,6-8,13-14H,3H2,(H,10,12,15)(H2,16,17,18)/t4-,6-,7-,8-/m1/s1	c	ump_c
	2-Oxobutanoate[c]	2-Oxobutanoate		kegg.compound/C00109;pubchem.substance/3409;chebi/CHEBI:16763;chebi/CHEBI:30831		1S/C4H6O3/c1-2-3(5)4(6)7/h2H2,1H3,(H,6,7)	c	2obut_c
	Glycerone phosphate[c]	Glycerone phosphate		kegg.compound/C00111;pubchem.substance/3411;chebi/CHEBI:16108		1S/C3H7O6P/c4-1-3(5)2-9-10(6,7)8/h4H,1-2H2,(H2,6,7,8)	c	dhap_c
	CDP[c]	CDP		kegg.compound/C00112;pubchem.substance/3412;chebi/CHEBI:17239		1S/C9H15N3O11P2/c10-5-1-2-12(9(15)11-5)8-7(14)6(13)4(22-8)3-21-25(19,20)23-24(16,17)18/h1-2,4,6-8,13-14H,3H2,(H,19,20)(H2,10,11,15)(H2,16,17,18)/t4-,6-,7-,8-/m1/s1	c	cdp_c
	Glycerol[c]	Glycerol		kegg.compound/C00116;pubchem.substance/3416;chebi/CHEBI:17754		1S/C3H8O3/c4-1-3(6)2-5/h3-6H,1-2H2	c	glyc_c
	D-Ribose 5-phosphate[c]	D-Ribose 5-phosphate		kegg.compound/C00117;pubchem.substance/3417;chebi/CHEBI:17797;chebi/CHEBI:52742		1S/C5H11O8P/c6-3-2(1-12-14(9,10)11)13-5(8)4(3)7/h2-8H,1H2,(H2,9,10,11)/t2-,3-,4-,5?/m1/s1	c	r5p_c
	D-Glyceraldehyde 3-phosphate[c]	D-Glyceraldehyde 3-phosphate		kegg.compound/C00118;pubchem.substance/3418;chebi/CHEBI:29052		1S/C3H7O6P/c4-1-3(5)2-9-10(6,7)8/h1,3,5H,2H2,(H2,6,7,8)/t3-/m0/s1	c	g3p_c
	5-Phospho-alpha-D-ribose 1-diphosphate[c]	5-Phospho-alpha-D-ribose 1-diphosphate		kegg.compound/C00119;pubchem.substance/3419;chebi/CHEBI:17111		1S/C5H13O14P3/c6-3-2(1-16-20(8,9)10)17-5(4(3)7)18-22(14,15)19-21(11,12)13/h2-7H,1H2,(H,14,15)(H2,8,9,10)(H2,11,12,13)/t2-,3-,4-,5-/m1/s1	c	prpp_c
	Fumarate[c]	Fumarate		kegg.compound/C00122;pubchem.substance/3422;chebi/CHEBI:18012;chebi/CHEBI:29806		1S/C4H4O4/c5-3(6)1-2-4(7)8/h1-2H,(H,5,6)(H,7,8)/b2-1+	c	fum_c
	L-Leucine[c]	L-Leucine		kegg.compound/C00123;pubchem.substance/3423;chebi/CHEBI:15603		1S/C6H13NO2/c1-4(2)3-5(7)6(8)9/h4-5H,3,7H2,1-2H3,(H,8,9)/t5-/m0/s1	c	leu__L_c
	Ferricytochrome c[c]	Ferricytochrome c		kegg.compound/C00125;pubchem.substance/3425;chebi/CHEBI:15991	C42H44FeN8O8S2R4		c	ficytC_c
	Ferrocytochrome c[c]	Ferrocytochrome c		kegg.compound/C00126;pubchem.substance/3426;chebi/CHEBI:16928	C42H44FeN8O8S2R4		c	focytcc553_c
	IMP[c]	IMP		kegg.compound/C00130;pubchem.substance/3430;chebi/CHEBI:17202		1S/C10H13N4O8P/c15-6-4(1-21-23(18,19)20)22-10(7(6)16)14-3-13-5-8(14)11-2-12-9(5)17/h2-4,6-7,10,15-16H,1H2,(H,11,12,17)(H2,18,19,20)/t4-,6-,7-,10-/m1/s1	c	imp_c
	Putrescine[c]	Putrescine		kegg.compound/C00134;pubchem.substance/3434;chebi/CHEBI:17148		1S/C4H12N2/c5-3-1-2-4-6/h1-6H2	c	ptrc_c
	L-Histidine[c]	L-Histidine		kegg.compound/C00135;pubchem.substance/3435;chebi/CHEBI:15971		1S/C6H9N3O2/c7-5(6(10)11)1-4-2-8-3-9-4/h2-3,5H,1,7H2,(H,8,9)(H,10,11)/t5-/m0/s1	c	his__L_c
	Butanoyl-CoA[c]	Butanoyl-CoA		kegg.compound/C00136;pubchem.substance/3436;chebi/CHEBI:15517		1S/C25H42N7O17P3S/c1-4-5-16(34)53-9-8-27-15(33)6-7-28-23(37)20(36)25(2,3)11-46-52(43,44)49-51(41,42)45-10-14-19(48-50(38,39)40)18(35)24(47-14)32-13-31-17-21(26)29-12-30-22(17)32/h12-14,18-20,24,35-36H,4-11H2,1-3H3,(H,27,33)(H,28,37)(H,41,42)(H,43,44)(H2,26,29,30)(H2,38,39,40)/t14-,18-,19-,20+,24-/m1/s1	c	btcoa_c
	3-Methyl-2-oxobutanoic acid[c]	3-Methyl-2-oxobutanoic acid		kegg.compound/C00141;pubchem.substance/3441;chebi/CHEBI:11851;chebi/CHEBI:16530		1S/C5H8O3/c1-3(2)4(6)5(7)8/h3H,1-2H3,(H,7,8)	c	3mob_c
	5,10-Methylenetetrahydrofolate[c]	5,10-Methylenetetrahydrofolate		kegg.compound/C00143;pubchem.substance/3443;chebi/CHEBI:1989		1S/C20H23N7O6/c21-20-24-16-15(18(31)25-20)27-9-26(8-12(27)7-22-16)11-3-1-10(2-4-11)17(30)23-13(19(32)33)5-6-14(28)29/h1-4,12-13H,5-9H2,(H,23,30)(H,28,29)(H,32,33)(H4,21,22,24,25,31)/t12-,13?/m1/s1	c	mlthf_c
	GMP[c]	GMP		kegg.compound/C00144;pubchem.substance/3444;chebi/CHEBI:17345		1S/C10H14N5O8P/c11-10-13-7-4(8(18)14-10)12-2-15(7)9-6(17)5(16)3(23-9)1-22-24(19,20)21/h2-3,5-6,9,16-17H,1H2,(H2,19,20,21)(H3,11,13,14,18)/t3-,5-,6-,9-/m1/s1	c	gmp_c
	L-Proline[c]	L-Proline		kegg.compound/C00148;pubchem.substance/3448;chebi/CHEBI:17203		1S/C5H9NO2/c7-5(8)4-2-1-3-6-4/h4,6H,1-3H2,(H,7,8)/t4-/m0/s1	c	pro__L_c
	(S)-Malate[c]	(S)-Malate		kegg.compound/C00149;pubchem.substance/3449;chebi/CHEBI:15589;chebi/CHEBI:30797		1S/C4H6O5/c5-2(4(8)9)1-3(6)7/h2,5H,1H2,(H,6,7)(H,8,9)/t2-/m0/s1	c	mal__L_c
	Palmitoyl-CoA[c]	Palmitoyl-CoA		kegg.compound/C00154;pubchem.substance/3454;chebi/CHEBI:15525		1S/C37H66N7O17P3S/c1-4-5-6-7-8-9-10-11-12-13-14-15-16-17-28(46)65-21-20-39-27(45)18-19-40-35(49)32(48)37(2,3)23-58-64(55,56)61-63(53,54)57-22-26-31(60-62(50,51)52)30(47)36(59-26)44-25-43-29-33(38)41-24-42-34(29)44/h24-26,30-32,36,47-48H,4-23H2,1-3H3,(H,39,45)(H,40,49)(H,53,54)(H,55,56)(H2,38,41,42)(H2,50,51,52)/t26-,30-,31-,32+,36-/m1/s1	c	pmtcoa_c
	L-Homocysteine[c]	L-Homocysteine		kegg.compound/C00155;pubchem.substance/3455;chebi/CHEBI:17588		1S/C4H9NO2S/c5-3(1-2-8)4(6)7/h3,8H,1-2,5H2,(H,6,7)/t3-/m0/s1	c	hcys__L_c
	Citrate[c]	Citrate		kegg.compound/C00158;pubchem.substance/3458;chebi/CHEBI:16947;chebi/CHEBI:30769		1S/C6H8O7/c7-3(8)1-6(13,5(11)12)2-4(9)10/h13H,1-2H2,(H,7,8)(H,9,10)(H,11,12)	c	cit_c
	Glycolate[c]	Glycolate		kegg.compound/C00160;pubchem.substance/3460;chebi/CHEBI:17497;chebi/CHEBI:29805		1S/C2H4O3/c3-1-2(4)5/h3H,1H2,(H,4,5)	c	glyclt_c
	Acetoacetate[m]	Acetoacetate		kegg.compound/C00164;pubchem.substance/3464;chebi/CHEBI:13705;chebi/CHEBI:15344		1S/C4H6O3/c1-3(5)2-4(6)7/h2H2,1H3,(H,6,7)	m	acac_m
	Hydroxypyruvate[c]	Hydroxypyruvate		kegg.compound/C00168;pubchem.substance/3468;chebi/CHEBI:17180;chebi/CHEBI:30841		1S/C3H4O4/c4-1-2(5)3(6)7/h4H,1H2,(H,6,7)	c	hpyr_c
	Carbamoyl phosphate[c]	Carbamoyl phosphate		kegg.compound/C00169;pubchem.substance/3469;chebi/CHEBI:17672		1S/CH4NO5P/c2-1(3)7-8(4,5)6/h(H2,2,3)(H2,4,5,6)	c	cbp_c
	L-Valine[c]	L-Valine		kegg.compound/C00183;pubchem.substance/3483;chebi/CHEBI:16414		1S/C5H11NO2/c1-3(2)4(6)5(7)8/h3-4H,6H2,1-2H3,(H,7,8)/t4-/m0/s1	c	val__L_c
	(S)-Lactate[c]	(S)-Lactate		kegg.compound/C00186;pubchem.substance/3486;chebi/CHEBI:16651;chebi/CHEBI:422		1S/C3H6O3/c1-2(4)3(5)6/h2,4H,1H3,(H,5,6)/t2-/m0/s1	c	lac__L_c
	L-Threonine[c]	L-Threonine		kegg.compound/C00188;pubchem.substance/3488;chebi/CHEBI:16857		1S/C4H9NO3/c1-2(6)3(5)4(7)8/h2-3,6H,5H2,1H3,(H,7,8)/t2-,3+/m1/s1	c	thr__L_c
	3-Phospho-D-glycerate[c]	3-Phospho-D-glycerate		kegg.compound/C00197;pubchem.substance/3497;chebi/CHEBI:17794		1S/C3H7O7P/c4-2(3(5)6)1-10-11(7,8)9/h2,4H,1H2,(H,5,6)(H2,7,8,9)/t2-/m1/s1	c	3pg_c
	D-Ribulose 5-phosphate[c]	D-Ribulose 5-phosphate		kegg.compound/C00199;pubchem.substance/3499;chebi/CHEBI:17363		1S/C5H11O8P/c6-1-3(7)5(9)4(8)2-13-14(10,11)12/h4-6,8-9H,1-2H2,(H2,10,11,12)/t4-,5+/m1/s1	c	ru5p__D_c
	D-Xylulose 5-phosphate[c]	D-Xylulose 5-phosphate		kegg.compound/C00231;pubchem.substance/3530;chebi/CHEBI:16332		1S/C5H11O8P/c6-1-3(7)5(9)4(8)2-13-14(10,11)12/h4-6,8-9H,1-2H2,(H2,10,11,12)/t4-,5-/m1/s1	c	xu5p__D_c
	4-Methyl-2-oxopentanoate[c]	4-Methyl-2-oxopentanoate		kegg.compound/C00233;pubchem.substance/3532;chebi/CHEBI:17865;chebi/CHEBI:48430		1S/C6H10O3/c1-4(2)3-5(7)6(8)9/h4H,3H2,1-2H3,(H,8,9)	c	4mop_c
	10-Formyltetrahydrofolate[c]	10-Formyltetrahydrofolate		kegg.compound/C00234;pubchem.substance/3533;chebi/CHEBI:15637		1S/C20H23N7O7/c21-20-25-16-15(18(32)26-20)23-11(7-22-16)8-27(9-28)12-3-1-10(2-4-12)17(31)24-13(19(33)34)5-6-14(29)30/h1-4,9,11,13,23H,5-8H2,(H,24,31)(H,29,30)(H,33,34)(H4,21,22,25,26,32)/t11-,13+/m1/s1	c	10fthf_c
	3-Phospho-D-glyceroyl phosphate[c]	3-Phospho-D-glyceroyl phosphate		kegg.compound/C00236;pubchem.substance/3535;chebi/CHEBI:16001		1S/C3H8O10P2/c4-2(1-12-14(6,7)8)3(5)13-15(9,10)11/h2,4H,1H2,(H2,6,7,8)(H2,9,10,11)/t2-/m1/s1	c	13dpg_c
	dCMP[c]	dCMP		kegg.compound/C00239;pubchem.substance/3538;chebi/CHEBI:15918		1S/C9H14N3O7P/c10-7-1-2-12(9(14)11-7)8-3-5(13)6(19-8)4-18-20(15,16)17/h1-2,5-6,8,13H,3-4H2,(H2,10,11,14)(H2,15,16,17)/t5-,6+,8+/m0/s1	c	dcmp_c
	Nitrate[c]	Nitrate		kegg.compound/C00244;pubchem.substance/3543;chebi/CHEBI:48107		1S/HNO3/c2-1(3)4/h(H,2,3,4)	c	no3_c
	Lipoamide[m]	Lipoamide		kegg.compound/C00248;pubchem.substance/3547;chebi/CHEBI:17460		1S/C8H15NOS2/c9-8(10)4-2-1-3-7-5-6-11-12-7/h7H,1-6H2,(H2,9,10)	m	lpam_m
	D-Glycerate[c]	D-Glycerate		kegg.compound/C00258;pubchem.substance/3557;chebi/CHEBI:16659;chebi/CHEBI:32398		1S/C3H6O4/c4-1-2(5)3(6)7/h2,4-5H,1H2,(H,6,7)/t2-/m1/s1	c	glyc__R_c
	Dihydrobiopterin[c]	Dihydrobiopterin		kegg.compound/C00268;pubchem.substance/3566;chebi/CHEBI:20680;chebi/CHEBI:43120		1S/C9H13N5O3/c1-3(15)6(16)4-2-11-7-5(12-4)8(17)14-9(10)13-7/h3-4,6,15-16H,2H2,1H3,(H3,10,11,13,14,17)/t3-,4+,6-/m0/s1	c	CE2705_c
	Tetrahydrobiopterin[c]	Tetrahydrobiopterin		kegg.compound/C00272;pubchem.substance/3570;chebi/CHEBI:15372;chebi/CHEBI:59560		1S/C9H15N5O3/c1-3(15)6(16)4-2-11-7-5(12-4)8(17)14-9(10)13-7/h3-4,6,12,15-16H,2H2,1H3,(H4,10,11,13,14,17)/t3-,4+,6-/m0/s1	c	thbpt_c
	D-Erythrose 4-phosphate[c]	D-Erythrose 4-phosphate		kegg.compound/C00279;pubchem.substance/3574;chebi/CHEBI:48153		1S/C4H9O7P/c5-1-3(6)4(7)2-11-12(8,9)10/h1,3-4,6-7H,2H2,(H2,8,9,10)/t3-,4+/m0/s1	c	e4p_c
	Hydrogen sulfide[c]	Hydrogen sulfide		kegg.compound/C00283;pubchem.substance/3578;chebi/CHEBI:16136		1S/H2S/h1H2	c	h2s_c
	HCO3-[c]	HCO3-		kegg.compound/C00288;pubchem.substance/3583;chebi/CHEBI:17544		1S/CH2O3/c2-1(3)4/h(H2,2,3,4)/p-1	c	hco3_c
	Uridine[c]	Uridine		kegg.compound/C00299;pubchem.substance/3593;chebi/CHEBI:16704		1S/C9H12N2O6/c12-3-4-6(14)7(15)8(17-4)11-2-1-5(13)10-9(11)16/h1-2,4,6-8,12,14-15H,3H2,(H,10,13,16)/t4-,6-,7-,8-/m1/s1	c	uri_c
	Isocitrate[c]	Isocitrate		kegg.compound/C00311;pubchem.substance/3605;chebi/CHEBI:16087;chebi/CHEBI:30887		1S/C6H8O7/c7-3(8)1-2(5(10)11)4(9)6(12)13/h2,4,9H,1H2,(H,7,8)(H,10,11)(H,12,13)	c	icit_c
	2-Oxoadipate[c]	2-Oxoadipate		kegg.compound/C00322;pubchem.substance/3616;chebi/CHEBI:15753		1S/C6H8O5/c7-4(6(10)11)2-1-3-5(8)9/h1-3H2,(H,8,9)(H,10,11)	c	2oxoadp_c
	L-Citrulline[c]	L-Citrulline		kegg.compound/C00327;pubchem.substance/3621;chebi/CHEBI:16349		1S/C6H13N3O3/c7-4(5(10)11)2-1-3-9-6(8)12/h4H,1-3,7H2,(H,10,11)(H3,8,9,12)/t4-/m0/s1	c	citr__L_c
	Acetoacetyl-CoA[c]	Acetoacetyl-CoA		kegg.compound/C00332;pubchem.substance/3626;chebi/CHEBI:15345		1S/C25H40N7O18P3S/c1-13(33)8-16(35)54-7-6-27-15(34)4-5-28-23(38)20(37)25(2,3)10-47-53(44,45)50-52(42,43)46-9-14-19(49-51(39,40)41)18(36)24(48-14)32-12-31-17-21(26)29-11-30-22(17)32/h11-12,14,18-20,24,36-37H,4-10H2,1-3H3,(H,27,34)(H,28,38)(H,42,43)(H,44,45)(H2,26,29,30)(H2,39,40,41)/t14-,18-,19-,20+,24-/m1/s1	c	aacoa_c
	4-Aminobutanoate[c]	4-Aminobutanoate		kegg.compound/C00334;pubchem.substance/3628;chebi/CHEBI:16865;chebi/CHEBI:30566		1S/C4H9NO2/c5-3-1-2-4(6)7/h1-3,5H2,(H,6,7)	c	4abut_c
	6-Phospho-D-gluconate[c]	6-Phospho-D-gluconate		kegg.compound/C00345;pubchem.substance/3638;chebi/CHEBI:48928		1S/C6H13O10P/c7-2(1-16-17(13,14)15)3(8)4(9)5(10)6(11)12/h2-5,7-10H,1H2,(H,11,12)(H2,13,14,15)/t2-,3-,4+,5-/m1/s1	c	6pgc_c
	D-Fructose 1,6-bisphosphate[c]	D-Fructose 1,6-bisphosphate		kegg.compound/C00354;pubchem.substance/3647;chebi/CHEBI:16905;chebi/CHEBI:37736		1S/C6H14O12P2/c7-4-3(1-16-19(10,11)12)18-6(9,5(4)8)2-17-20(13,14)15/h3-5,7-9H,1-2H2,(H2,10,11,12)(H2,13,14,15)/t3-,4-,5+,6?/m1/s1	c	fdp_c
	(S)-3-Hydroxy-3-methylglutaryl-CoA[c]	(S)-3-Hydroxy-3-methylglutaryl-CoA		kegg.compound/C00356;pubchem.substance/3649;chebi/CHEBI:15467		1S/C27H44N7O20P3S/c1-26(2,21(40)24(41)30-5-4-15(35)29-6-7-58-17(38)9-27(3,42)8-16(36)37)11-51-57(48,49)54-56(46,47)50-10-14-20(53-55(43,44)45)19(39)25(52-14)34-13-33-18-22(28)31-12-32-23(18)34/h12-14,19-21,25,39-40,42H,4-11H2,1-3H3,(H,29,35)(H,30,41)(H,36,37)(H,46,47)(H,48,49)(H2,28,31,32)(H2,43,44,45)/t14-,19-,20-,21+,25-,27+/m1/s1	c	C00356
	dAMP[c]	dAMP		kegg.compound/C00360;pubchem.substance/3651;chebi/CHEBI:17713		1S/C10H14N5O6P/c11-9-8-10(13-3-12-9)15(4-14-8)7-1-5(16)6(21-7)2-20-22(17,18)19/h3-7,16H,1-2H2,(H2,11,12,13)(H2,17,18,19)/t5-,6+,7+/m0/s1	c	damp_c
	dGMP[c]	dGMP		kegg.compound/C00362;pubchem.substance/3653;chebi/CHEBI:16192		1S/C10H14N5O7P/c11-10-13-8-7(9(17)14-10)12-3-15(8)6-1-4(16)5(22-6)2-21-23(18,19)20/h3-6,16H,1-2H2,(H2,18,19,20)(H3,11,13,14,17)/t4-,5+,6+/m0/s1	c	dgmp_c
	dTMP[c]	dTMP		kegg.compound/C00364;pubchem.substance/3655;chebi/CHEBI:17013		1S/C10H15N2O8P/c1-5-3-12(10(15)11-9(5)14)8-2-6(13)7(20-8)4-19-21(16,17)18/h3,6-8,13H,2,4H2,1H3,(H,11,14,15)(H2,16,17,18)/t6-,7+,8+/m0/s1	c	dtmp_c
	dUMP[c]	dUMP		kegg.compound/C00365;pubchem.substance/3656;chebi/CHEBI:17622		1S/C9H13N2O8P/c12-5-3-8(11-2-1-7(13)10-9(11)14)19-6(5)4-18-20(15,16)17/h1-2,5-6,8,12H,3-4H2,(H,10,13,14)(H2,15,16,17)/t5-,6+,8+/m0/s1	c	dump_c
	Histamine[c]	Histamine		kegg.compound/C00388;pubchem.substance/3678;chebi/CHEBI:18295		1S/C5H9N3/c6-2-1-5-3-7-4-8-5/h3-4H,1-2,6H2,(H,7,8)	c	hista_c
	Ubiquinol[c]	Ubiquinol		kegg.compound/C00390;pubchem.substance/3680;chebi/CHEBI:17976		1S/C19H28O4/c1-12(2)8-7-9-13(3)10-11-15-14(4)16(20)18(22-5)19(23-6)17(15)21/h8,10,20-21H,7,9,11H2,1-6H3/b13-10+	c	C00390
	Ubiquinone[c]	Ubiquinone		kegg.compound/C00399;pubchem.substance/3689;chebi/CHEBI:16389		1S/C19H26O4/c1-12(2)8-7-9-13(3)10-11-15-14(4)16(20)18(22-5)19(23-6)17(15)21/h8,10H,7,9,11H2,1-6H3/b13-10+	c	C00399
	L-Isoleucine[c]	L-Isoleucine		kegg.compound/C00407;pubchem.substance/3697;chebi/CHEBI:17191		1S/C6H13NO2/c1-3-4(2)5(7)6(8)9/h4-5H,3,7H2,1-2H3,(H,8,9)/t4-,5-/m0/s1	c	ile__L_c
	5,10-Methenyltetrahydrofolate[c]	5,10-Methenyltetrahydrofolate		kegg.compound/C00445;pubchem.substance/3733;chebi/CHEBI:15638		1S/C20H21N7O6/c21-20-24-16-15(18(31)25-20)27-9-26(8-12(27)7-22-16)11-3-1-10(2-4-11)17(30)23-13(19(32)33)5-6-14(28)29/h1-4,9,12-13H,5-8H2,(H6-,21,22,23,24,25,28,29,30,31,32,33)/p+1/t12?,13-/m0/s1	c	methf_c
	alpha-D-Galactose 1-phosphate[c]	alpha-D-Galactose 1-phosphate		kegg.compound/C00446;pubchem.substance/3734;chebi/CHEBI:17973		1S/C6H13O9P/c7-1-2-3(8)4(9)5(10)6(14-2)15-16(11,12)13/h2-10H,1H2,(H2,11,12,13)/t2-,3+,4+,5-,6-/m1/s1	c	gal1p_c
	dCTP[c]	dCTP		kegg.compound/C00458;pubchem.substance/3742;chebi/CHEBI:16311		1S/C9H16N3O13P3/c10-7-1-2-12(9(14)11-7)8-3-5(13)6(23-8)4-22-27(18,19)25-28(20,21)24-26(15,16)17/h1-2,5-6,8,13H,3-4H2,(H,18,19)(H,20,21)(H2,10,11,14)(H2,15,16,17)/t5-,6+,8+/m0/s1	c	dctp_c
	Ethanol[c]	Ethanol		kegg.compound/C00469;pubchem.substance/3752;chebi/CHEBI:16236		1S/C2H6O/c1-2-3/h3H,2H2,1H3	c	etoh_c
	ADP-glucose[c]	ADP-glucose		kegg.compound/C00498;pubchem.substance/3781;chebi/CHEBI:15751		1S/C16H25N5O15P2/c17-13-7-14(19-3-18-13)21(4-20-7)15-11(26)9(24)6(33-15)2-32-37(28,29)36-38(30,31)35-16-12(27)10(25)8(23)5(1-22)34-16/h3-6,8-12,15-16,22-27H,1-2H2,(H,28,29)(H,30,31)(H2,17,18,19)/t5-,6-,8-,9-,10+,11-,12-,15-,16-/m1/s1	c	adpglc_c
	Oleoyl-CoA[c]	Oleoyl-CoA		kegg.compound/C00510;pubchem.substance/3793;chebi/CHEBI:15534		1S/C39H68N7O17P3S/c1-4-5-6-7-8-9-10-11-12-13-14-15-16-17-18-19-30(48)67-23-22-41-29(47)20-21-42-37(51)34(50)39(2,3)25-60-66(57,58)63-65(55,56)59-24-28-33(62-64(52,53)54)32(49)38(61-28)46-27-45-31-35(40)43-26-44-36(31)46/h11-12,26-28,32-34,38,49-50H,4-10,13-25H2,1-3H3,(H,41,47)(H,42,51)(H,55,56)(H,57,58)(H2,40,43,44)(H2,52,53,54)/b12-11-/t28-,32-,33-,34+,38-/m1/s1	c	ocdce9coa_c
	Hypotaurine[c]	Hypotaurine		kegg.compound/C00519;pubchem.substance/3802;chebi/CHEBI:16668		1S/C2H7NO2S/c3-1-2-6(4)5/h1-3H2,(H,4,5)	c	hyptaur_c
	(R)-Pantoate[c]	(R)-Pantoate		kegg.compound/C00522;pubchem.substance/3805;chebi/CHEBI:14737;chebi/CHEBI:15980;chebi/CHEBI:18697		1S/C6H12O4/c1-6(2,3-7)4(8)5(9)10/h4,7-8H,3H2,1-2H3,(H,9,10)/t4-/m0/s1	c	pant__R_c
	Nitric oxide[c]	Nitric oxide		kegg.compound/C00533;pubchem.substance/3815;chebi/CHEBI:16480		1S/NO/c1-2	c	no_c
	4-Aminobutyraldehyde[c]	4-Aminobutyraldehyde		kegg.compound/C00555;pubchem.substance/3835;chebi/CHEBI:17769		1S/C4H9NO/c5-3-1-2-4-6/h4H,1-3,5H2	c	4abutn_c
	Dihydrolipoamide[m]	Dihydrolipoamide		kegg.compound/C00579;pubchem.substance/3858;chebi/CHEBI:17694		1S/C8H17NOS2/c9-8(10)4-2-1-3-7(12)5-6-11/h7,11-12H,1-6H2,(H2,9,10)	m	dhlam_m
	3-Sulfino-L-alanine[c]	3-Sulfino-L-alanine		kegg.compound/C00606;pubchem.substance/3881;chebi/CHEBI:16345		1S/C3H7NO4S/c4-2(3(5)6)1-9(7)8/h2H,1,4H2,(H,5,6)(H,7,8)/t2-/m0/s1	c	3sala_c
	2-Phospho-D-glycerate[c]	2-Phospho-D-glycerate		kegg.compound/C00631;pubchem.substance/3904;chebi/CHEBI:17835		1S/C3H7O7P/c4-1-2(3(5)6)10-11(7,8)9/h2,4H,1H2,(H,5,6)(H2,7,8,9)/t2-/m1/s1	c	2pg_c
	4-Hydroxybenzaldehyde[c]	4-Hydroxybenzaldehyde		kegg.compound/C00633;pubchem.substance/3906;chebi/CHEBI:17597		1S/C7H6O2/c8-5-6-1-3-7(9)4-2-6/h1-5,9H	c	4hbald_c
	(S)-3-Methyl-2-oxopentanoic acid[c]	(S)-3-Methyl-2-oxopentanoic acid		kegg.compound/C00671;pubchem.substance/3940;chebi/CHEBI:15614;chebi/CHEBI:35146		1S/C6H10O3/c1-3-4(2)5(7)6(8)9/h4H,3H2,1-2H3,(H,8,9)/t4-/m0/s1	c	3mop_c
	dCDP[c]	dCDP		kegg.compound/C00705;pubchem.substance/3972;chebi/CHEBI:28846		1S/C9H15N3O10P2/c10-7-1-2-12(9(14)11-7)8-3-5(13)6(21-8)4-20-24(18,19)22-23(15,16)17/h1-2,5-6,8,13H,3-4H2,(H,18,19)(H2,10,11,14)(H2,15,16,17)/t5-,6+,8+/m0/s1	c	dcdp_c
	Pantetheine[c]	Pantetheine		kegg.compound/C00831;pubchem.substance/4089;chebi/CHEBI:16753		1S/C11H22N2O4S/c1-11(2,7-14)9(16)10(17)13-4-3-8(15)12-5-6-18/h9,14,16,18H,3-7H2,1-2H3,(H,12,15)(H,13,17)/t9-/m0/s1	c	ptth_c
	Pantothenate[c]	Pantothenate		kegg.compound/C00864;pubchem.substance/4121;chebi/CHEBI:29032;chebi/CHEBI:46905;chebi/CHEBI:7916		1S/C9H17NO5/c1-9(2,5-11)7(14)8(15)10-4-3-6(12)13/h7,11,14H,3-5H2,1-2H3,(H,10,15)(H,12,13)/t7-/m0/s1	c	pnto__R_c
	Crotonoyl-CoA[c]	Crotonoyl-CoA		kegg.compound/C00877;pubchem.substance/4133;chebi/CHEBI:15473;chebi/CHEBI:36926		1S/C25H40N7O17P3S/c1-4-5-16(34)53-9-8-27-15(33)6-7-28-23(37)20(36)25(2,3)11-46-52(43,44)49-51(41,42)45-10-14-19(48-50(38,39)40)18(35)24(47-14)32-13-31-17-21(26)29-12-30-22(17)32/h4-5,12-14,18-20,24,35-36H,6-11H2,1-3H3,(H,27,33)(H,28,37)(H,41,42)(H,43,44)(H2,26,29,30)(H2,38,39,40)/b5-4+/t14-,18-,19-,20+,24-/m1/s1	c	b2coa_c
	Dephospho-CoA[c]	Dephospho-CoA		kegg.compound/C00882;pubchem.substance/4138;chebi/CHEBI:15468		1S/C21H35N7O13P2S/c1-21(2,16(32)19(33)24-4-3-12(29)23-5-6-44)8-39-43(36,37)41-42(34,35)38-7-11-14(30)15(31)20(40-11)28-10-27-13-17(22)25-9-26-18(13)28/h9-11,14-16,20,30-32,44H,3-8H2,1-2H3,(H,23,29)(H,24,33)(H,34,35)(H,36,37)(H2,22,25,26)/t11-,14-,15-,16+,20-/m1/s1	c	dpcoa_c
	Dephospho-CoA[m]	Dephospho-CoA[m]		kegg.compound/C00882;pubchem.substance/4138;chebi/CHEBI:15468		1S/C21H35N7O13P2S/c1-21(2,16(32)19(33)24-4-3-12(29)23-5-6-44)8-39-43(36,37)41-42(34,35)38-7-11-14(30)15(31)20(40-11)28-10-27-13-17(22)25-9-26-18(13)28/h9-11,14-16,20,30-32,44H,3-8H2,1-2H3,(H,23,29)(H,24,33)(H,34,35)(H,36,37)(H2,22,25,26)/t11-,14-,15-,16+,20-/m1/s1	m	dpcoa_m
	Propenoyl-CoA[c]	Propenoyl-CoA		kegg.compound/C00894;pubchem.substance/4150;chebi/CHEBI:15513		1S/C24H38N7O17P3S/c1-4-15(33)52-8-7-26-14(32)5-6-27-22(36)19(35)24(2,3)10-45-51(42,43)48-50(40,41)44-9-13-18(47-49(37,38)39)17(34)23(46-13)31-12-30-16-20(25)28-11-29-21(16)31/h4,11-13,17-19,23,34-35H,1,5-10H2,2-3H3,(H,26,32)(H,27,36)(H,40,41)(H,42,43)(H2,25,28,29)(H2,37,38,39)/t13-,17-,18-,19+,23-/m1/s1	c	prpncoa_c
	L-2-Aminoadipate[c]	L-2-Aminoadipate		kegg.compound/C00956;pubchem.substance/4207;chebi/CHEBI:37023		1S/C6H11NO4/c7-4(6(10)11)2-1-3-5(8)9/h4H,1-3,7H2,(H,8,9)(H,10,11)/t4-/m0/s1	c	L2aadp_c
	2-Dehydropantoate[c]	2-Dehydropantoate		kegg.compound/C00966;pubchem.substance/4217;chebi/CHEBI:11561;chebi/CHEBI:17094		1S/C6H10O4/c1-6(2,3-7)4(8)5(9)10/h7H,3H2,1-2H3,(H,9,10)	c	2dhp_c
	Ferricytochrome b5[c]	Ferricytochrome b5		kegg.compound/C00996;pubchem.substance/4242;chebi/CHEBI:18097			c	ficytb5_c
	Ferrocytochrome b5[c]	Ferrocytochrome b5		kegg.compound/C00999;pubchem.substance/4245			c	focytb5_c
	O-Phospho-L-serine[c]	O-Phospho-L-serine		kegg.compound/C01005;pubchem.substance/4251;chebi/CHEBI:15811		1S/C3H8NO6P/c4-2(3(5)6)1-10-11(7,8)9/h2H,1,4H2,(H,5,6)(H2,7,8,9)/t2-/m0/s1	c	pser__L_c
	N-Formyl-L-aspartate[c]	N-Formyl-L-aspartate		kegg.compound/C01044;pubchem.substance/4286;chebi/CHEBI:48429		1S/C5H7NO5/c7-2-6-3(5(10)11)1-4(8)9/h2-3H,1H2,(H,6,7)(H,8,9)(H,10,11)/t3-/m0/s1	c	C01044
	Pantetheine 4'-phosphate[c]	Pantetheine 4'-phosphate		kegg.compound/C01134;pubchem.substance/4365;chebi/CHEBI:16858;chebi/CHEBI:4222		1S/C11H23N2O7PS/c1-11(2,7-20-21(17,18)19)9(15)10(16)13-4-3-8(14)12-5-6-22/h9,15,22H,3-7H2,1-2H3,(H,12,14)(H,13,16)(H2,17,18,19)/t9-/m0/s1	c	pan4p_c
	Pantetheine 4'-phosphate[m]	Pantetheine 4'-phosphate[m]		kegg.compound/C01134;pubchem.substance/4365;chebi/CHEBI:16858;chebi/CHEBI:4222		1S/C11H23N2O7PS/c1-11(2,7-20-21(17,18)19)9(15)10(16)13-4-3-8(14)12-5-6-22/h9,15,22H,3-7H2,1-2H3,(H,12,14)(H,13,16)(H2,17,18,19)/t9-/m0/s1	m	pan4p_m
	D-Ribose 1,5-bisphosphate[c]	D-Ribose 1,5-bisphosphate		kegg.compound/C01151;pubchem.substance/4380;chebi/CHEBI:17994;chebi/CHEBI:68819		1S/C5H12O11P2/c6-3-2(1-14-17(8,9)10)15-5(4(3)7)16-18(11,12)13/h2-7H,1H2,(H2,8,9,10)(H2,11,12,13)/t2-,3-,4-,5-/m1/s1	c	r15bp_c
	3-(4-Hydroxyphenyl)pyruvate[c]	3-(4-Hydroxyphenyl)pyruvate		kegg.compound/C01179;pubchem.substance/4406;chebi/CHEBI:15999;chebi/CHEBI:36242		1S/C9H8O4/c10-7-3-1-6(2-4-7)5-8(11)9(12)13/h1-4,10H,5H2,(H,12,13)	c	34hpp_c
	5,6,7,8-Tetrahydromethanopterin[c]	5,6,7,8-Tetrahydromethanopterin		kegg.compound/C01217;pubchem.substance/4439;chebi/CHEBI:17321		1S/C30H45N6O16P/c1-12(21-13(2)33-26-22(34-21)27(44)36-30(31)35-26)32-15-5-3-14(4-6-15)9-16(37)23(41)17(38)10-49-29-25(43)24(42)19(51-29)11-50-53(47,48)52-18(28(45)46)7-8-20(39)40/h3-6,12-13,16-19,21,23-25,29,32,34,37-38,41-43H,7-11H2,1-2H3,(H,39,40)(H,45,46)(H,47,48)(H4,31,33,35,36,44)/t12-,13+,16+,17-,18+,19-,21+,23+,24-,25-,29+/m1/s1	c	h4mpt_c
	D-Glucono-1,5-lactone 6-phosphate[c]	D-Glucono-1,5-lactone 6-phosphate		kegg.compound/C01236;pubchem.substance/4457;chebi/CHEBI:16938		1S/C6H11O9P/c7-3-2(1-14-16(11,12)13)15-6(10)5(9)4(3)8/h2-5,7-9H,1H2,(H2,11,12,13)/t2-,3-,4+,5-/m1/s1	c	6pgl_c
	6-(Hydroxymethyl)-7,8-dihydropterin[m]	6-(Hydroxymethyl)-7,8-dihydropterin		kegg.compound/C01300;pubchem.substance/4518;chebi/CHEBI:17083;chebi/CHEBI:44841		1S/C7H9N5O2/c8-7-11-5-4(6(14)12-7)10-3(2-13)1-9-5/h13H,1-2H2,(H4,8,9,11,12,14)	m	6hmhpt_c
	Hydrogen cyanide[c]	Hydrogen cyanide		kegg.compound/C01326;pubchem.substance/4537;chebi/CHEBI:18407		1S/CHN/c1-2/h1H	c	cyan_c
	FADH2[c]	FADH2		kegg.compound/C01352;pubchem.substance/4556;chebi/CHEBI:17877		1S/C27H35N9O15P2/c1-10-3-12-13(4-11(10)2)35(24-18(32-12)25(42)34-27(43)33-24)5-14(37)19(39)15(38)6-48-52(44,45)51-53(46,47)49-7-16-20(40)21(41)26(50-16)36-9-31-17-22(28)29-8-30-23(17)36/h3-4,8-9,14-16,19-21,26,32,37-41H,5-7H2,1-2H3,(H,44,45)(H,46,47)(H2,28,29,30)(H2,33,34,42,43)/t14-,15+,16+,19-,20+,21+,26+/m0/s1	c	fadh2_c
	Hydrogen selenide[c]	Hydrogen selenide		kegg.compound/C01528;pubchem.substance/4690;chebi/CHEBI:16503		1S/H2Se/h1H2	c	seln_c
	tRNA(Gln)[c]	tRNA(Gln)		kegg.compound/C01640;pubchem.substance/4789;chebi/CHEBI:29168			c	trnagln_c
	Cysteamine[c]	Cysteamine		kegg.compound/C01678;pubchem.substance/4821;chebi/CHEBI:17141		1S/C2H7NS/c3-1-2-4/h4H,1-3H2	c	cysam_c
	Linoleoyl-CoA[c]	Linoleoyl-CoA		kegg.compound/C02050;pubchem.substance/5139;chebi/CHEBI:15530		1S/C39H66N7O17P3S/c1-4-5-6-7-8-9-10-11-12-13-14-15-16-17-18-19-30(48)67-23-22-41-29(47)20-21-42-37(51)34(50)39(2,3)25-60-66(57,58)63-65(55,56)59-24-28-33(62-64(52,53)54)32(49)38(61-28)46-27-45-31-35(40)43-26-44-36(31)46/h8-9,11-12,26-28,32-34,38,49-50H,4-7,10,13-25H2,1-3H3,(H,41,47)(H,42,51)(H,55,56)(H,57,58)(H2,40,43,44)(H2,52,53,54)/b9-8-,12-11-/t28-,32-,33-,34+,38-/m1/s1	c	lnlccoa_c
	L-Cystathionine[c]	L-Cystathionine		kegg.compound/C02291;pubchem.substance/5347;chebi/CHEBI:17482		1S/C7H14N2O4S/c8-4(6(10)11)1-2-14-3-5(9)7(12)13/h4-5H,1-3,8-9H2,(H,10,11)(H,12,13)/t4-,5-/m0/s1	c	cyst__L_c
	Glutaconyl-1-CoA[c]	Glutaconyl-1-CoA		kegg.compound/C02411;pubchem.substance/5444;chebi/CHEBI:15497		1S/C26H40N7O19P3S/c1-26(2,21(39)24(40)29-7-6-15(34)28-8-9-56-17(37)5-3-4-16(35)36)11-49-55(46,47)52-54(44,45)48-10-14-20(51-53(41,42)43)19(38)25(50-14)33-13-32-18-22(27)30-12-31-23(18)33/h3,5,12-14,19-21,25,38-39H,4,6-11H2,1-2H3,(H,28,34)(H,29,40)(H,35,36)(H,44,45)(H,46,47)(H2,27,30,31)(H2,41,42,43)/b5-3+/t14-,19-,20-,21+,25-/m1/s1	c	C02411
	2-Hydroxyglutarate[c]	2-Hydroxyglutarate		kegg.compound/C02630;pubchem.substance/5610;chebi/CHEBI:17084		1S/C5H8O5/c6-3(5(9)10)1-2-4(7)8/h3,6H,1-2H2,(H,7,8)(H,9,10)	c	2hog_m
	Imidazole-4-acetate[c]	Imidazole-4-acetate		kegg.compound/C02835;pubchem.substance/5778;chebi/CHEBI:16974		1S/C5H6N2O2/c8-5(9)1-4-2-6-3-7-4/h2-3H,1H2,(H,6,7)(H,8,9)	c	im4ac_c
	3-Methylbutanoyl-CoA[c]	3-Methylbutanoyl-CoA		kegg.compound/C02939;pubchem.substance/5858;chebi/CHEBI:15487		1S/C26H44N7O17P3S/c1-14(2)9-17(35)54-8-7-28-16(34)5-6-29-24(38)21(37)26(3,4)11-47-53(44,45)50-52(42,43)46-10-15-20(49-51(39,40)41)19(36)25(48-15)33-13-32-18-22(27)30-12-31-23(18)33/h12-15,19-21,25,36-37H,5-11H2,1-4H3,(H,28,34)(H,29,38)(H,42,43)(H,44,45)(H2,27,30,31)(H2,39,40,41)/t15-,19-,20-,21+,25-/m1/s1	c	ivcoa_c
	3-Methylcrotonyl-CoA[c]	3-Methylcrotonyl-CoA		kegg.compound/C03069;pubchem.substance/5969;chebi/CHEBI:15486		1S/C26H42N7O17P3S/c1-14(2)9-17(35)54-8-7-28-16(34)5-6-29-24(38)21(37)26(3,4)11-47-53(44,45)50-52(42,43)46-10-15-20(49-51(39,40)41)19(36)25(48-15)33-13-32-18-22(27)30-12-31-23(18)33/h9,12-13,15,19-21,25,36-37H,5-8,10-11H2,1-4H3,(H,28,34)(H,29,38)(H,42,43)(H,44,45)(H2,27,30,31)(H2,39,40,41)/t15-,19-,20-,21+,25-/m1/s1	c	3mb2coa_c
	3-Methylcrotonyl-CoA[m]	3-Methylcrotonyl-CoA		kegg.compound/C03069;pubchem.substance/5969;chebi/CHEBI:15486		1S/C26H42N7O17P3S/c1-14(2)9-17(35)54-8-7-28-16(34)5-6-29-24(38)21(37)26(3,4)11-47-53(44,45)50-52(42,43)46-10-15-20(49-51(39,40)41)19(36)25(48-15)33-13-32-18-22(27)30-12-31-23(18)33/h9,12-13,15,19-21,25,36-37H,5-8,10-11H2,1-4H3,(H,28,34)(H,29,38)(H,42,43)(H,44,45)(H2,27,30,31)(H2,39,40,41)/t15-,19-,20-,21+,25-/m1/s1	m	3mb2coa_m
	3-Methylglutaconyl-CoA[c]	3-Methylglutaconyl-CoA		kegg.compound/C03231;pubchem.substance/6102;chebi/CHEBI:15488		1S/C27H42N7O19P3S/c1-14(8-17(36)37)9-18(38)57-7-6-29-16(35)4-5-30-25(41)22(40)27(2,3)11-50-56(47,48)53-55(45,46)49-10-15-21(52-54(42,43)44)20(39)26(51-15)34-13-33-19-23(28)31-12-32-24(19)34/h9,12-13,15,20-22,26,39-40H,4-8,10-11H2,1-3H3,(H,29,35)(H,30,41)(H,36,37)(H,45,46)(H,47,48)(H2,28,31,32)(H2,42,43,44)/b14-9+/t15-,20-,21-,22+,26-/m1/s1	c	3mgcoa_c
	3-Methylglutaconyl-CoA[m]	3-Methylglutaconyl-CoA		kegg.compound/C03231;pubchem.substance/6102;chebi/CHEBI:15488		1S/C27H42N7O19P3S/c1-14(8-17(36)37)9-18(38)57-7-6-29-16(35)4-5-30-25(41)22(40)27(2,3)11-50-56(47,48)53-55(45,46)49-10-15-21(52-54(42,43)44)20(39)26(51-15)34-13-33-19-23(28)31-12-32-24(19)34/h9,12-13,15,20-22,26,39-40H,4-8,10-11H2,1-3H3,(H,29,35)(H,30,41)(H,36,37)(H,45,46)(H,47,48)(H2,28,31,32)(H2,42,43,44)/b14-9+/t15-,20-,21-,22+,26-/m1/s1	m	3mgcoa_m
	3-Phosphonooxypyruvate[c]	3-Phosphonooxypyruvate		kegg.compound/C03232;pubchem.substance/6103;chebi/CHEBI:18110;chebi/CHEBI:30933		1S/C3H5O7P/c4-2(3(5)6)1-10-11(7,8)9/h1H2,(H,5,6)(H2,7,8,9)	c	3php_c
	2-Methylacetoacetyl-CoA[c]	2-Methylacetoacetyl-CoA		kegg.compound/C03344;pubchem.substance/6187;chebi/CHEBI:15476		1S/C26H42N7O18P3S/c1-13(14(2)34)25(39)55-8-7-28-16(35)5-6-29-23(38)20(37)26(3,4)10-48-54(45,46)51-53(43,44)47-9-15-19(50-52(40,41)42)18(36)24(49-15)33-12-32-17-21(27)30-11-31-22(17)33/h11-13,15,18-20,24,36-37H,5-10H2,1-4H3,(H,28,35)(H,29,38)(H,43,44)(H,45,46)(H2,27,30,31)(H2,40,41,42)/t13?,15-,18-,19-,20+,24-/m1/s1	c	2maacoa_c
	2-Methylbut-2-enoyl-CoA[c]	2-Methylbut-2-enoyl-CoA		kegg.compound/C03345;pubchem.substance/6188;chebi/CHEBI:15478		1S/C26H42N7O17P3S/c1-5-14(2)25(38)54-9-8-28-16(34)6-7-29-23(37)20(36)26(3,4)11-47-53(44,45)50-52(42,43)46-10-15-19(49-51(39,40)41)18(35)24(48-15)33-13-32-17-21(27)30-12-31-22(17)33/h5,12-13,15,18-20,24,35-36H,6-11H2,1-4H3,(H,28,34)(H,29,37)(H,42,43)(H,44,45)(H2,27,30,31)(H2,39,40,41)/b14-5+/t15-,18-,19-,20+,24-/m1/s1	c	2mb2coa_c
	N-(L-Arginino)succinate[c]	N-(L-Arginino)succinate		kegg.compound/C03406;pubchem.substance/6235;chebi/CHEBI:15682		1S/C10H18N4O6/c11-5(8(17)18)2-1-3-13-10(12)14-6(9(19)20)4-7(15)16/h5-6H,1-4,11H2,(H,15,16)(H,17,18)(H,19,20)(H3,12,13,14)/t5-,6-/m0/s1	c	argsuc_c
	D-4'-Phosphopantothenate[c]	D-4'-Phosphopantothenate		kegg.compound/C03492;pubchem.substance/6304;chebi/CHEBI:15905		1S/C9H18NO8P/c1-9(2,5-18-19(15,16)17)7(13)8(14)10-4-3-6(11)12/h7,13H,3-5H2,1-2H3,(H,10,14)(H,11,12)(H2,15,16,17)/t7-/m0/s1	c	4ppan_c
	L-2-Amino-3-oxobutanoic acid[c]	L-2-Amino-3-oxobutanoic acid		kegg.compound/C03508;pubchem.substance/6318;chebi/CHEBI:16944;chebi/CHEBI:40673		1S/C4H7NO3/c1-2(6)3(5)4(7)8/h3H,5H2,1H3,(H,7,8)/t3-/m0/s1	c	2aobut_c
	(S)-4-Hydroxymandelonitrile[c]	(S)-4-Hydroxymandelonitrile		kegg.compound/C03742;pubchem.substance/6505;chebi/CHEBI:16660		1S/C8H7NO2/c9-5-8(11)6-1-3-7(10)4-2-6/h1-4,8,10-11H/t8-/m1/s1	c	C03742
	(S)-1-Pyrroline-5-carboxylate[c]	(S)-1-Pyrroline-5-carboxylate		kegg.compound/C03912;pubchem.substance/6642;chebi/CHEBI:17388;chebi/CHEBI:371		1S/C5H7NO2/c7-5(8)4-2-1-3-6-4/h3-4H,1-2H2,(H,7,8)/t4-/m0/s1	c	1pyr5c_c
	L-2-Aminoadipate 6-semialdehyde[c]	L-2-Aminoadipate 6-semialdehyde		kegg.compound/C04076;pubchem.substance/6771;chebi/CHEBI:17917		1S/C6H11NO3/c7-5(6(9)10)3-1-2-4-8/h4-5H,1-3,7H2,(H,9,10)/t5-/m0/s1	c	L2aadp6sa_c
	3-Hydroxy-3-methyl-2-oxobutanoic acid[c]	3-Hydroxy-3-methyl-2-oxobutanoic acid		kegg.compound/C04181;pubchem.substance/6858;chebi/CHEBI:11812;chebi/CHEBI:17667		1S/C5H8O4/c1-5(2,9)3(6)4(7)8/h9H,1-2H3,(H,7,8)	c	3hmoa_h
	(R)-2,3-Dihydroxy-3-methylbutanoate[c]	(R)-2,3-Dihydroxy-3-methylbutanoate		kegg.compound/C04272;pubchem.substance/6935;chebi/CHEBI:15684;chebi/CHEBI:49072		1S/C5H10O4/c1-5(2,9)3(6)4(7)8/h3,6,9H,1-2H3,(H,7,8)/t3-/m0/s1	c	23dhmb_c
	(R)-4'-Phosphopantothenoyl-L-cysteine[c]	(R)-4'-Phosphopantothenoyl-L-cysteine		kegg.compound/C04352;pubchem.substance/7001;chebi/CHEBI:15769		1S/C12H23N2O9PS/c1-12(2,6-23-24(20,21)22)9(16)10(17)13-4-3-8(15)14-7(5-25)11(18)19/h7,9,16,25H,3-6H2,1-2H3,(H,13,17)(H,14,15)(H,18,19)(H2,20,21,22)/t7-,9-/m0/s1	c	4ppcys_c
	5,10-Methylenetetrahydromethanopterin[c]	5,10-Methylenetetrahydromethanopterin		kegg.compound/C04377;pubchem.substance/7018;chebi/CHEBI:16568		1S/C31H45N6O16P/c1-13-22-14(2)36(12-37(22)23-27(33-13)34-31(32)35-28(23)45)16-5-3-15(4-6-16)9-17(38)24(42)18(39)10-50-30-26(44)25(43)20(52-30)11-51-54(48,49)53-19(29(46)47)7-8-21(40)41/h3-6,13-14,17-20,22,24-26,30,38-39,42-44H,7-12H2,1-2H3,(H,40,41)(H,46,47)(H,48,49)(H4,32,33,34,35,45)/t13-,14+,17-,18+,19-,20+,22+,24-,25+,26+,30-/m0/s1	c	C04377
	(2S,3S)-3-Hydroxy-2-methylbutanoyl-CoA[c]	(2S,3S)-3-Hydroxy-2-methylbutanoyl-CoA		kegg.compound/C04405;pubchem.substance/7041;chebi/CHEBI:15449		1S/C26H44N7O18P3S/c1-13(14(2)34)25(39)55-8-7-28-16(35)5-6-29-23(38)20(37)26(3,4)10-48-54(45,46)51-53(43,44)47-9-15-19(50-52(40,41)42)18(36)24(49-15)33-12-32-17-21(27)30-11-31-22(17)33/h11-15,18-20,24,34,36-37H,5-10H2,1-4H3,(H,28,35)(H,29,38)(H,43,44)(H,45,46)(H2,27,30,31)(H2,40,41,42)/t13-,14-,15+,18+,19+,20-,24+/m0/s1	c	3hmbcoa_c
	6-Hydroxymethyl-7,8-dihydropterin diphosphate[m]	6-Hydroxymethyl-7,8-dihydropterin diphosphate		kegg.compound/C04807;pubchem.substance/7369;chebi/CHEBI:15998;chebi/CHEBI:73083		1S/C7H11N5O8P2/c8-7-11-5-4(6(13)12-7)10-3(1-9-5)2-19-22(17,18)20-21(14,15)16/h1-2H2,(H,17,18)(H2,14,15,16)(H4,8,9,11,12,13)	m	6hmhptpp_c
	14-Demethyllanosterol[c]	14-Demethyllanosterol		kegg.compound/C05108;pubchem.substance/7534;chebi/CHEBI:18364		1S/C29H48O/c1-19(2)9-8-10-20(3)22-12-13-23-21-11-14-25-27(4,5)26(30)16-18-29(25,7)24(21)15-17-28(22,23)6/h9,20,22-23,25-26,30H,8,10-18H2,1-7H3/t20-,22-,23?,25+,26+,28-,29-/m1/s1	c	C05108
	2-(alpha-Hydroxyethyl)thiamine diphosphate[c]	2-(alpha-Hydroxyethyl)thiamine diphosphate		kegg.compound/C05125;pubchem.substance/7546;chebi/CHEBI:978		1S/C14H22N4O8P2S/c1-8-12(4-5-25-28(23,24)26-27(20,21)22)29-14(9(2)19)18(8)7-11-6-16-10(3)17-13(11)15/h6,9,19H,4-5,7H2,1-3H3,(H4-,15,16,17,20,21,22,23,24)/p+1	c	2ahethmpp_c
	Imidazole-4-acetaldehyde[c]	Imidazole-4-acetaldehyde		kegg.compound/C05130;pubchem.substance/7550;chebi/CHEBI:27398		1S/C5H6N2O/c8-2-1-5-3-6-4-7-5/h2-4H,1H2,(H,6,7)	c	im4act_c
	(S)-3-Hydroxytetradecanoyl-CoA[c]	(S)-3-Hydroxytetradecanoyl-CoA		kegg.compound/C05260;pubchem.substance/7647;chebi/CHEBI:27466		1S/C35H62N7O18P3S/c1-4-5-6-7-8-9-10-11-12-13-23(43)18-26(45)64-17-16-37-25(44)14-15-38-33(48)30(47)35(2,3)20-57-63(54,55)60-62(52,53)56-19-24-29(59-61(49,50)51)28(46)34(58-24)42-22-41-27-31(36)39-21-40-32(27)42/h21-24,28-30,34,43,46-47H,4-20H2,1-3H3,(H,37,44)(H,38,48)(H,52,53)(H,54,55)(H2,36,39,40)(H2,49,50,51)/t23-,24+,28+,29+,30-,34+/m0/s1	c	3htdcoa_c
	3-Oxotetradecanoyl-CoA[c]	3-Oxotetradecanoyl-CoA		kegg.compound/C05261;pubchem.substance/7648;chebi/CHEBI:28726		1S/C35H60N7O18P3S/c1-4-5-6-7-8-9-10-11-12-13-23(43)18-26(45)64-17-16-37-25(44)14-15-38-33(48)30(47)35(2,3)20-57-63(54,55)60-62(52,53)56-19-24-29(59-61(49,50)51)28(46)34(58-24)42-22-41-27-31(36)39-21-40-32(27)42/h21-22,24,28-30,34,46-47H,4-20H2,1-3H3,(H,37,44)(H,38,48)(H,52,53)(H,54,55)(H2,36,39,40)(H2,49,50,51)/t24-,28-,29-,30+,34-/m1/s1	c	3otdcoa_c
	trans-Hexadec-2-enoyl-CoA[c]	trans-Hexadec-2-enoyl-CoA		kegg.compound/C05272;pubchem.substance/7659;chebi/CHEBI:28935		1S/C37H64N7O17P3S/c1-4-5-6-7-8-9-10-11-12-13-14-15-16-17-28(46)65-21-20-39-27(45)18-19-40-35(49)32(48)37(2,3)23-58-64(55,56)61-63(53,54)57-22-26-31(60-62(50,51)52)30(47)36(59-26)44-25-43-29-33(38)41-24-42-34(29)44/h16-17,24-26,30-32,36,47-48H,4-15,18-23H2,1-3H3,(H,39,45)(H,40,49)(H,53,54)(H,55,56)(H2,38,41,42)(H2,50,51,52)/b17-16+/t26-,30-,31-,32+,36-/m1/s1	c	hdd2coa_c
	trans-Tetradec-2-enoyl-CoA[c]	trans-Tetradec-2-enoyl-CoA		kegg.compound/C05273;pubchem.substance/7660;chebi/CHEBI:27721		1S/C35H60N7O17P3S/c1-4-5-6-7-8-9-10-11-12-13-14-15-26(44)63-19-18-37-25(43)16-17-38-33(47)30(46)35(2,3)21-56-62(53,54)59-61(51,52)55-20-24-29(58-60(48,49)50)28(45)34(57-24)42-23-41-27-31(36)39-22-40-32(27)42/h14-15,22-24,28-30,34,45-46H,4-13,16-21H2,1-3H3,(H,37,43)(H,38,47)(H,51,52)(H,53,54)(H2,36,39,40)(H2,48,49,50)/b15-14+/t24-,28-,29-,30+,34-/m1/s1	c	td2coa_c
	Oxalosuccinate[c]	Oxalosuccinate		kegg.compound/C05379;pubchem.substance/7753;chebi/CHEBI:7815		1S/C6H6O7/c7-3(8)1-2(5(10)11)4(9)6(12)13/h2H,1H2,(H,7,8)(H,10,11)(H,12,13)	c	HC01434_c
	Sedoheptulose 7-phosphate[c]	Sedoheptulose 7-phosphate		kegg.compound/C05382;pubchem.substance/7756;chebi/CHEBI:15721		1S/C7H15O10P/c8-1-3(9)5(11)7(13)6(12)4(10)2-17-18(14,15)16/h4-8,10-13H,1-2H2,(H2,14,15,16)/t4-,5-,6-,7+/m1/s1	c	s7p_c
	L-Allothreonine[c]	L-Allothreonine		kegg.compound/C05519;pubchem.substance/7864;chebi/CHEBI:28718		1S/C4H9NO3/c1-2(6)3(5)4(7)8/h2-3,6H,5H2,1H3,(H,7,8)/t2-,3-/m0/s1	c	athr__L_c
	Oxaloglutarate[c]	Oxaloglutarate		kegg.compound/C05533;pubchem.substance/7875;chebi/CHEBI:7814		1S/C7H8O7/c8-4(9)2-1-3(6(11)12)5(10)7(13)14/h3H,1-2H2,(H,8,9)(H,11,12)(H,13,14)	c	oxag_c
	Acetyl adenylate[c]	Acetyl adenylate		kegg.compound/C05993;pubchem.substance/8267;chebi/CHEBI:37666		1S/C12H16N5O8P/c1-5(18)25-26(21,22)23-2-6-8(19)9(20)12(24-6)17-4-16-7-10(13)14-3-15-11(7)17/h3-4,6,8-9,12,19-20H,2H2,1H3,(H,21,22)(H2,13,14,15)/t6-,8-,9-,12-/m1/s1	c	HC01672_c
	(S)-2-Acetolactate[c]	(S)-2-Acetolactate		kegg.compound/C06010;pubchem.substance/8282;chebi/CHEBI:18409		1S/C5H8O4/c1-3(6)5(2,9)4(7)8/h9H,1-2H3,(H,7,8)/t5-/m0/s1	c	alac__S_c
	L-Glutamyl-tRNA(Gln)[c]	L-Glutamyl-tRNA(Gln)		kegg.compound/C06112;pubchem.substance/8374;chebi/CHEBI:29165	C20H28N6O13PR(C5H8O6PR)n		c	glutrna_gln_c
	Quinone[c]	Quinone		kegg.compound/C15602;pubchem.substance/17396594;chebi/CHEBI:16509			c	C15602
	Hydroquinone (C15603)[c]	Hydroquinone (C15603)		kegg.compound/C15603;pubchem.substance/17396595;chebi/CHEBI:17594			c	C15603
	4alpha-Methylzymosterol-4-carboxylate[c]	4alpha-Methylzymosterol-4-carboxylate		kegg.compound/C15808;pubchem.substance/47205133;chebi/CHEBI:50591		1S/C29H46O3/c1-18(2)8-7-9-19(3)21-11-12-22-20-10-13-24-28(5,23(20)14-16-27(21,22)4)17-15-25(30)29(24,6)26(31)32/h8,19,21-22,24-25,30H,7,9-17H2,1-6H3,(H,31,32)/t19-,21?,22?,24-,25+,27-,28-,29+/m1/s1	c	C15808
	(S)-2-Methylbutanoyl-CoA[c]	(S)-2-Methylbutanoyl-CoA		kegg.compound/C15980;pubchem.substance/47205293;chebi/CHEBI:90222		1S/C26H44N7O17P3S/c1-5-14(2)25(38)54-9-8-28-16(34)6-7-29-23(37)20(36)26(3,4)11-47-53(44,45)50-52(42,43)46-10-15-19(49-51(39,40)41)18(35)24(48-15)33-13-32-17-21(27)30-12-31-22(17)33/h12-15,18-20,24,35-36H,5-11H2,1-4H3,(H,28,34)(H,29,37)(H,42,43)(H,44,45)(H2,27,30,31)(H2,39,40,41)/t14-,15+,18+,19+,20-,24+/m0/s1	c	C15980
	(9Z,12Z,15Z)-Octadecatrienoyl-CoA[c]	(9Z,12Z,15Z)-Octadecatrienoyl-CoA		kegg.compound/C16162;pubchem.substance/47205472;chebi/CHEBI:51985		1S/C39H64N7O17P3S/c1-4-5-6-7-8-9-10-11-12-13-14-15-16-17-18-19-30(48)67-23-22-41-29(47)20-21-42-37(51)34(50)39(2,3)25-60-66(57,58)63-65(55,56)59-24-28-33(62-64(52,53)54)32(49)38(61-28)46-27-45-31-35(40)43-26-44-36(31)46/h5-6,8-9,11-12,26-28,32-34,38,49-50H,4,7,10,13-25H2,1-3H3,(H,41,47)(H,42,51)(H,55,56)(H,57,58)(H2,40,43,44)(H2,52,53,54)/b6-5-,9-8-,12-11-/t28-,32-,33-,34+,38-/m1/s1	c	lnlncacoa_c
	(6Z,9Z,12Z,15Z)-Octadecatetraenoyl-CoA[c]	(6Z,9Z,12Z,15Z)-Octadecatetraenoyl-CoA		kegg.compound/C16163;pubchem.substance/47205473;chebi/CHEBI:63545		1S/C39H62N7O17P3S/c1-4-5-6-7-8-9-10-11-12-13-14-15-16-17-18-19-30(48)67-23-22-41-29(47)20-21-42-37(51)34(50)39(2,3)25-60-66(57,58)63-65(55,56)59-24-28-33(62-64(52,53)54)32(49)38(61-28)46-27-45-31-35(40)43-26-44-36(31)46/h5-6,8-9,11-12,14-15,26-28,32-34,38,49-50H,4,7,10,13,16-25H2,1-3H3,(H,41,47)(H,42,51)(H,55,56)(H,57,58)(H2,40,43,44)(H2,52,53,54)/b6-5-,9-8-,12-11-,15-14-/t28-,32-,33-,34+,38-/m1/…	c	C16163
	(8Z,11Z,14Z,17Z)-Icosatetraenoyl-CoA[c]	(8Z,11Z,14Z,17Z)-Icosatetraenoyl-CoA		kegg.compound/C16164;pubchem.substance/47205474		1S/C41H66N7O17P3S/c1-4-5-6-7-8-9-10-11-12-13-14-15-16-17-18-19-20-21-32(50)69-25-24-43-31(49)22-23-44-39(53)36(52)41(2,3)27-62-68(59,60)65-67(57,58)61-26-30-35(64-66(54,55)56)34(51)40(63-30)48-29-47-33-37(42)45-28-46-38(33)48/h5-6,8-9,11-12,14-15,28-30,34-36,40,51-52H,4,7,10,13,16-27H2,1-3H3,(H,43,49)(H,44,53)(H,57,58)(H,59,60)(H2,42,45,46)(H2,54,55,56)/b6-5-,9-8-,12-11-,15-14-/t30-,34-,35-,36+,4…	c	C16164
	(5Z,8Z,11Z,14Z,17Z)-Icosapentaenoyl-CoA[c]	(5Z,8Z,11Z,14Z,17Z)-Icosapentaenoyl-CoA		kegg.compound/C16165;pubchem.substance/47205475;chebi/CHEBI:63539		1S/C41H64N7O17P3S/c1-4-5-6-7-8-9-10-11-12-13-14-15-16-17-18-19-20-21-32(50)69-25-24-43-31(49)22-23-44-39(53)36(52)41(2,3)27-62-68(59,60)65-67(57,58)61-26-30-35(64-66(54,55)56)34(51)40(63-30)48-29-47-33-37(42)45-28-46-38(33)48/h5-6,8-9,11-12,14-15,17-18,28-30,34-36,40,51-52H,4,7,10,13,16,19-27H2,1-3H3,(H,43,49)(H,44,53)(H,57,58)(H,59,60)(H2,42,45,46)(H2,54,55,56)/b6-5-,9-8-,12-11-,15-14-,18-17-/t3…	c	C16165
	(4Z,7Z,10Z,13Z,16Z,19Z)-Docosahexaenoyl-CoA[c]	(4Z,7Z,10Z,13Z,16Z,19Z)-Docosahexaenoyl-CoA		kegg.compound/C16169;pubchem.substance/47205479;chebi/CHEBI:65132		1S/C43H66N7O17P3S/c1-4-5-6-7-8-9-10-11-12-13-14-15-16-17-18-19-20-21-22-23-34(52)71-27-26-45-33(51)24-25-46-41(55)38(54)43(2,3)29-64-70(61,62)67-69(59,60)63-28-32-37(66-68(56,57)58)36(53)42(65-32)50-31-49-35-39(44)47-30-48-40(35)50/h5-6,8-9,11-12,14-15,17-18,20-21,30-32,36-38,42,53-54H,4,7,10,13,16,19,22-29H2,1-3H3,(H,45,51)(H,46,55)(H,59,60)(H,61,62)(H2,44,47,48)(H2,56,57,58)/b6-5-,9-8-,12-11-,1…	c	C16169
	alpha-D-Ribose 1,2-cyclic phosphate 5-phosphate[c]	alpha-D-Ribose 1,2-cyclic phosphate 5-phosphate		kegg.compound/C20440;pubchem.substance/163312177		1S/C5H10O10P2/c6-3-2(1-12-16(7,8)9)13-5-4(3)14-17(10,11)15-5/h2-6H,1H2,(H,10,11)(H2,7,8,9)/t2-,3-,4-,5-/m1/s1	c	C20440
	Sapienoyl-CoA[c]	Sapienoyl-CoA		kegg.compound/C21943;pubchem.substance/376218976		1S/C37H64N7O17P3S/c1-4-5-6-7-8-9-10-11-12-13-14-15-16-17-28(46)65-21-20-39-27(45)18-19-40-35(49)32(48)37(2,3)23-58-64(55,56)61-63(53,54)57-22-26-31(60-62(50,51)52)30(47)36(59-26)44-25-43-29-33(38)41-24-42-34(29)44/h12-13,24-26,30-32,36,47-48H,4-11,14-23H2,1-3H3,(H,39,45)(H,40,49)(H,53,54)(H,55,56)(H2,38,41,42)(H2,50,51,52)/b13-12-/t26-,30-,31-,32+,36-/m1/s1	c	C21943
	(S)-Malate[m]	(S)-Malate		kegg.compound/C00149;pubchem.substance/3449;chebi/CHEBI:15589;chebi/CHEBI:30797		1S/C4H6O5/c5-2(4(8)9)1-3(6)7/h2,5H,1H2,(H,6,7)(H,8,9)/t2-/m0/s1	m	mal__L_m
	2-Oxobutanoate[m]	2-Oxobutanoate		kegg.compound/C00109;pubchem.substance/3409;chebi/CHEBI:16763;chebi/CHEBI:30831		1S/C4H6O3/c1-2-3(5)4(6)7/h2H2,1H3,(H,6,7)	m	2obut_m
	2-Oxoglutarate[m]	2-Oxoglutarate		kegg.compound/C00026;pubchem.substance/3328;chebi/CHEBI:16810;chebi/CHEBI:30915		1S/C5H6O5/c6-3(5(9)10)1-2-4(7)8/h1-2H2,(H,7,8)(H,9,10)	m	akg_m
	(S)-3-Hydroxy-3-methylglutaryl-CoA[m]	(S)-3-Hydroxy-3-methylglutaryl-CoA		kegg.compound/C00356;pubchem.substance/3649;chebi/CHEBI:15467		1S/C27H44N7O20P3S/c1-26(2,21(40)24(41)30-5-4-15(35)29-6-7-58-17(38)9-27(3,42)8-16(36)37)11-51-57(48,49)54-56(46,47)50-10-14-20(53-55(43,44)45)19(39)25(52-14)34-13-33-18-22(28)31-12-32-23(18)34/h12-14,19-21,25,39-40,42H,4-11H2,1-3H3,(H,29,35)(H,30,41)(H,36,37)(H,46,47)(H,48,49)(H2,28,31,32)(H2,43,44,45)/t14-,19-,20-,21+,25-,27+/m1/s1	m	C00356_m
	Acetaldehyde[m]	Acetaldehyde		kegg.compound/C00084;pubchem.substance/3384;chebi/CHEBI:15343		1S/C2H4O/c1-2-3/h2H,1H3	m	acald_m
	Acetate[m]	Acetate		kegg.compound/C00033;pubchem.substance/3335;chebi/CHEBI:15366;chebi/CHEBI:30089		1S/C2H4O2/c1-2(3)4/h1H3,(H,3,4)	m	ac_m
	Acetyl-CoA[m]	Acetyl-CoA		kegg.compound/C00024;pubchem.substance/3326;chebi/CHEBI:15351		1S/C23H38N7O17P3S/c1-12(31)51-7-6-25-14(32)4-5-26-21(35)18(34)23(2,3)9-44-50(41,42)47-49(39,40)43-8-13-17(46-48(36,37)38)16(33)22(45-13)30-11-29-15-19(24)27-10-28-20(15)30/h10-11,13,16-18,22,33-34H,4-9H2,1-3H3,(H,25,32)(H,26,35)(H,39,40)(H,41,42)(H2,24,27,28)(H2,36,37,38)/t13-,16-,17-,18+,22-/m1/s1	m	accoa_m
	ADP[m]	ADP		kegg.compound/C00008;pubchem.substance/3310;chebi/CHEBI:16761		1S/C10H15N5O10P2/c11-8-5-9(13-2-12-8)15(3-14-5)10-7(17)6(16)4(24-10)1-23-27(21,22)25-26(18,19)20/h2-4,6-7,10,16-17H,1H2,(H,21,22)(H2,11,12,13)(H2,18,19,20)/t4-,6-,7-,10-/m1/s1	m	adp_m
	AMP[m]	AMP		kegg.compound/C00020;pubchem.substance/3322;chebi/CHEBI:16027		1S/C10H14N5O7P/c11-8-5-9(13-2-12-8)15(3-14-5)10-7(17)6(16)4(22-10)1-21-23(18,19)20/h2-4,6-7,10,16-17H,1H2,(H2,11,12,13)(H2,18,19,20)/t4-,6-,7-,10-/m1/s1	m	amp_m
	L-Arginyl-tRNA(Arg)[m]	L-Arginyl-tRNA(Arg)		kegg.compound/C02163;pubchem.substance/5239;chebi/CHEBI:18366	C21H33N9O11PR(C5H8O6PR)n		m	argtrna_m
	L-Asparaginyl-tRNA(Asn)[m]	L-Asparaginyl-tRNA(Asn)		kegg.compound/C03402;pubchem.substance/6232;chebi/CHEBI:29265	C14H23N2O12PR2(C5H8O6PR)n		m	asntrna_m
	ATP[m]	ATP		kegg.compound/C00002;pubchem.substance/3304;chebi/CHEBI:15422		1S/C10H16N5O13P3/c11-8-5-9(13-2-12-8)15(3-14-5)10-7(17)6(16)4(26-10)1-25-30(21,22)28-31(23,24)27-29(18,19)20/h2-4,6-7,10,16-17H,1H2,(H,21,22)(H,23,24)(H2,11,12,13)(H2,18,19,20)/t4-,6-,7-,10-/m1/s1	m	atp_m
	CO2[m]	CO2		kegg.compound/C00011;pubchem.substance/3313;chebi/CHEBI:16526		1S/CO2/c2-1-3	m	co2_m
	cis-Aconitate[m]	cis-Aconitate		kegg.compound/C00417;pubchem.substance/3707;chebi/CHEBI:16383;chebi/CHEBI:32805		1S/C6H6O6/c7-4(8)1-3(6(11)12)2-5(9)10/h1H,2H2,(H,7,8)(H,9,10)(H,11,12)/b3-1-	m	acon_C_m
	Citrate[m]	Citrate		kegg.compound/C00158;pubchem.substance/3458;chebi/CHEBI:16947;chebi/CHEBI:30769		1S/C6H8O7/c7-3(8)1-6(13,5(11)12)2-4(9)10/h13H,1-2H2,(H,7,8)(H,9,10)(H,11,12)	m	cit_m
	CoA[m]	CoA		kegg.compound/C00010;pubchem.substance/3312;chebi/CHEBI:15346		1S/C21H36N7O16P3S/c1-21(2,16(31)19(32)24-4-3-12(29)23-5-6-48)8-41-47(38,39)44-46(36,37)40-7-11-15(43-45(33,34)35)14(30)20(42-11)28-10-27-13-17(22)25-9-26-18(13)28/h9-11,14-16,20,30-31,48H,3-8H2,1-2H3,(H,23,29)(H,24,32)(H,36,37)(H,38,39)(H2,22,25,26)(H2,33,34,35)/t11-,14-,15-,16+,20-/m1/s1	m	coa_m
	Glycerone phosphate[m]	Glycerone phosphate		kegg.compound/C00111;pubchem.substance/3411;chebi/CHEBI:16108		1S/C3H7O6P/c4-1-3(5)2-9-10(6,7)8/h4H,1-2H2,(H2,6,7,8)	m	dhap_m
	Diphosphate[m]	Diphosphate		kegg.compound/C00013;pubchem.substance/3315;chebi/CHEBI:18361;chebi/CHEBI:29888		1S/H4O7P2/c1-8(2,3)7-9(4,5)6/h(H2,1,2,3)(H2,4,5,6)	m	ppi_m
	Ethanol[m]	Ethanol		kegg.compound/C00469;pubchem.substance/3752;chebi/CHEBI:16236		1S/C2H6O/c1-2-3/h3H,2H2,1H3	m	etoh_m
	FAD[m]	FAD		kegg.compound/C00016;pubchem.substance/3318;chebi/CHEBI:16238		1S/C27H33N9O15P2/c1-10-3-12-13(4-11(10)2)35(24-18(32-12)25(42)34-27(43)33-24)5-14(37)19(39)15(38)6-48-52(44,45)51-53(46,47)49-7-16-20(40)21(41)26(50-16)36-9-31-17-22(28)29-8-30-23(17)36/h3-4,8-9,14-16,19-21,26,37-41H,5-7H2,1-2H3,(H,44,45)(H,46,47)(H2,28,29,30)(H,34,42,43)/t14-,15+,16+,19-,20+,21+,26+/m0/s1	m	fad_m
	FADH2[m]	FADH2		kegg.compound/C01352;pubchem.substance/4556;chebi/CHEBI:17877		1S/C27H35N9O15P2/c1-10-3-12-13(4-11(10)2)35(24-18(32-12)25(42)34-27(43)33-24)5-14(37)19(39)15(38)6-48-52(44,45)51-53(46,47)49-7-16-20(40)21(41)26(50-16)36-9-31-17-22(28)29-8-30-23(17)36/h3-4,8-9,14-16,19-21,26,32,37-41H,5-7H2,1-2H3,(H,44,45)(H,46,47)(H2,28,29,30)(H2,33,34,42,43)/t14-,15+,16+,19-,20+,21+,26+/m0/s1	m	fadh2_m
	Fumarate[m]	Fumarate		kegg.compound/C00122;pubchem.substance/3422;chebi/CHEBI:18012;chebi/CHEBI:29806		1S/C4H4O4/c5-3(6)1-2-4(7)8/h1-2H,(H,5,6)(H,7,8)/b2-1+	m	fum_m
	L-Glutamyl-tRNA(Glu)[m]	L-Glutamyl-tRNA(Glu)		kegg.compound/C02987;pubchem.substance/5896;chebi/CHEBI:29157	C20H28N6O13PR(C5H8O6PR)n		m	glutrna_m
	H+[m]	H+		kegg.compound/C00080;pubchem.substance/3380;chebi/CHEBI:15378;chebi/CHEBI:24636		1S/p+1	m	h_m
	H2O[m]	H2O		kegg.compound/C00001;pubchem.substance/3303;chebi/CHEBI:15377		1S/H2O/h1H2	m	h2o_m
	L-Histidyl-tRNA(His)[m]	L-Histidyl-tRNA(His)		kegg.compound/C02988;pubchem.substance/5897;chebi/CHEBI:29155	C16H24N3O11PR2(C5H8O6PR)n		m	histrna_m
	L-Isoleucyl-tRNA(Ile)[m]	L-Isoleucyl-tRNA(Ile)		kegg.compound/C03127;pubchem.substance/6020;chebi/CHEBI:29160	C21H32N6O11PR(C5H8O6PR)n		m	iletrna_m
	Isocitrate[m]	Isocitrate		kegg.compound/C00311;pubchem.substance/3605;chebi/CHEBI:16087;chebi/CHEBI:30887		1S/C6H8O7/c7-3(8)1-2(5(10)11)4(9)6(12)13/h2,4,9H,1H2,(H,7,8)(H,10,11)(H,12,13)	m	icit_m
	L-Arginine[m]	L-Arginine		kegg.compound/C00062;pubchem.substance/3362;chebi/CHEBI:16467		1S/C6H14N4O2/c7-4(5(11)12)2-1-3-10-6(8)9/h4H,1-3,7H2,(H,11,12)(H4,8,9,10)/t4-/m0/s1	m	arg__L_m
	L-Asparagine[m]	L-Asparagine		kegg.compound/C00152;pubchem.substance/3452;chebi/CHEBI:17196		1S/C4H8N2O3/c5-2(4(8)9)1-3(6)7/h2H,1,5H2,(H2,6,7)(H,8,9)/t2-/m0/s1	m	asn__L_m
	L-Aspartate[m]	L-Aspartate		kegg.compound/C00049;pubchem.substance/3351;chebi/CHEBI:17053		1S/C4H7NO4/c5-2(4(8)9)1-3(6)7/h2H,1,5H2,(H,6,7)(H,8,9)/t2-/m0/s1	m	asp__L_m
	Lauroyl-CoA[c]	Lauroyl-CoA		kegg.compound/C01832;pubchem.substance/4951;chebi/CHEBI:15521		1S/C33H58N7O17P3S/c1-4-5-6-7-8-9-10-11-12-13-24(42)61-17-16-35-23(41)14-15-36-31(45)28(44)33(2,3)19-54-60(51,52)57-59(49,50)53-18-22-27(56-58(46,47)48)26(43)32(55-22)40-21-39-25-29(34)37-20-38-30(25)40/h20-22,26-28,32,43-44H,4-19H2,1-3H3,(H,35,41)(H,36,45)(H,49,50)(H,51,52)(H2,34,37,38)(H2,46,47,48)/t22-,26-,27-,28+,32-/m1/s1	c	ddcacoa_c
	L-Glutamate[m]	L-Glutamate		kegg.compound/C00025;pubchem.substance/3327;chebi/CHEBI:16015		1S/C5H9NO4/c6-3(5(9)10)1-2-4(7)8/h3H,1-2,6H2,(H,7,8)(H,9,10)/t3-/m0/s1	m	glu__L_m
	L-Histidine[m]	L-Histidine		kegg.compound/C00135;pubchem.substance/3435;chebi/CHEBI:15971		1S/C6H9N3O2/c7-5(6(10)11)1-4-2-8-3-9-4/h2-3,5H,1,7H2,(H,8,9)(H,10,11)/t5-/m0/s1	m	his__L_m
	L-Isoleucine[m]	L-Isoleucine		kegg.compound/C00407;pubchem.substance/3697;chebi/CHEBI:17191		1S/C6H13NO2/c1-3-4(2)5(7)6(8)9/h4-5H,3,7H2,1-2H3,(H,8,9)/t4-,5-/m0/s1	m	ile__L_m
	L-Lysine[m]	L-Lysine		kegg.compound/C00047;pubchem.substance/3349;chebi/CHEBI:18019		1S/C6H14N2O2/c7-4-2-1-3-5(8)6(9)10/h5H,1-4,7-8H2,(H,9,10)/t5-/m0/s1	m	lys__L_m
	L-Methionine[m]	L-Methionine		kegg.compound/C00073;pubchem.substance/3373;chebi/CHEBI:16643		1S/C5H11NO2S/c1-9-3-2-4(6)5(7)8/h4H,2-3,6H2,1H3,(H,7,8)/t4-/m0/s1	m	met__L_m
	L-Phenylalanine[m]	L-Phenylalanine		kegg.compound/C00079;pubchem.substance/3379;chebi/CHEBI:17295		1S/C9H11NO2/c10-8(9(11)12)6-7-4-2-1-3-5-7/h1-5,8H,6,10H2,(H,11,12)/t8-/m0/s1	m	phe__L_m
	L-Threonine[m]	L-Threonine		kegg.compound/C00188;pubchem.substance/3488;chebi/CHEBI:16857		1S/C4H9NO3/c1-2(6)3(5)4(7)8/h2-3,6H,5H2,1H3,(H,7,8)/t2-,3+/m1/s1	m	thr__L_m
	L-Tryptophan[m]	L-Tryptophan		kegg.compound/C00078;pubchem.substance/3378;chebi/CHEBI:16828		1S/C11H12N2O2/c12-9(11(14)15)5-7-6-13-10-4-2-1-3-8(7)10/h1-4,6,9,13H,5,12H2,(H,14,15)/t9-/m0/s1	m	trp__L_m
	L-Tyrosine[m]	L-Tyrosine		kegg.compound/C00082;pubchem.substance/3382;chebi/CHEBI:17895		1S/C9H11NO3/c10-8(9(12)13)5-6-1-3-7(11)4-2-6/h1-4,8,11H,5,10H2,(H,12,13)/t8-/m0/s1	m	tyr__L_m
	L-Valine[m]	L-Valine		kegg.compound/C00183;pubchem.substance/3483;chebi/CHEBI:16414		1S/C5H11NO2/c1-3(2)4(6)5(7)8/h3-4H,6H2,1-2H3,(H,7,8)/t4-/m0/s1	m	val__L_m
	L-Lysyl-tRNA[m]	L-Lysyl-tRNA		kegg.compound/C01931;pubchem.substance/5037;chebi/CHEBI:16047	C16H29N2O11PR2(C5H8O6PR)n		m	lystrna_m
	L-Methionyl-tRNA[m]	L-Methionyl-tRNA		kegg.compound/C02430;pubchem.substance/5457;chebi/CHEBI:16635	C20H30N6O11PSR(C5H8O6PR)n		m	mettrna_m
	Tetradecanoyl-CoA[c]	Tetradecanoyl-CoA		kegg.compound/C02593;pubchem.substance/5585;chebi/CHEBI:15532		1S/C35H62N7O17P3S/c1-4-5-6-7-8-9-10-11-12-13-14-15-26(44)63-19-18-37-25(43)16-17-38-33(47)30(46)35(2,3)21-56-62(53,54)59-61(51,52)55-20-24-29(58-60(48,49)50)28(45)34(57-24)42-23-41-27-31(36)39-22-40-32(27)42/h22-24,28-30,34,45-46H,4-21H2,1-3H3,(H,37,43)(H,38,47)(H,51,52)(H,53,54)(H2,36,39,40)(H2,48,49,50)/t24-,28-,29-,30+,34-/m1/s1	c	tdcoa_c
	NAD+[m]	NAD+		kegg.compound/C00003;pubchem.substance/3305;chebi/CHEBI:15846		1S/C21H27N7O14P2/c22-17-12-19(25-7-24-17)28(8-26-12)21-16(32)14(30)11(41-21)6-39-44(36,37)42-43(34,35)38-5-10-13(29)15(31)20(40-10)27-3-1-2-9(4-27)18(23)33/h1-4,7-8,10-11,13-16,20-21,29-32H,5-6H2,(H5-,22,23,24,25,33,34,35,36,37)/p+1/t10-,11-,13-,14-,15-,16-,20-,21-/m1/s1	m	nad_m
	NADH[m]	NADH		kegg.compound/C00004;pubchem.substance/3306;chebi/CHEBI:16908		1S/C21H29N7O14P2/c22-17-12-19(25-7-24-17)28(8-26-12)21-16(32)14(30)11(41-21)6-39-44(36,37)42-43(34,35)38-5-10-13(29)15(31)20(40-10)27-3-1-2-9(4-27)18(23)33/h1,3-4,7-8,10-11,13-16,20-21,29-32H,2,5-6H2,(H2,23,33)(H,34,35)(H,36,37)(H2,22,24,25)/t10-,11-,13-,14-,15-,16-,20-,21-/m1/s1	m	nadh_m
	NADP+[m]	NADP+		kegg.compound/C00006;pubchem.substance/3308;chebi/CHEBI:18009		1S/C21H28N7O17P3/c22-17-12-19(25-7-24-17)28(8-26-12)21-16(44-46(33,34)35)14(30)11(43-21)6-41-48(38,39)45-47(36,37)40-5-10-13(29)15(31)20(42-10)27-3-1-2-9(4-27)18(23)32/h1-4,7-8,10-11,13-16,20-21,29-31H,5-6H2,(H7-,22,23,24,25,32,33,34,35,36,37,38,39)/p+1/t10-,11-,13-,14-,15-,16-,20-,21-/m1/s1	m	nadp_m
	NADPH[m]	NADPH		kegg.compound/C00005;pubchem.substance/3307;chebi/CHEBI:16474		1S/C21H30N7O17P3/c22-17-12-19(25-7-24-17)28(8-26-12)21-16(44-46(33,34)35)14(30)11(43-21)6-41-48(38,39)45-47(36,37)40-5-10-13(29)15(31)20(42-10)27-3-1-2-9(4-27)18(23)32/h1,3-4,7-8,10-11,13-16,20-21,29-31H,2,5-6H2,(H2,23,32)(H,36,37)(H,38,39)(H2,22,24,25)(H2,33,34,35)/t10-,11-,13-,14-,15-,16-,20-,21-/m1/s1	m	nadph_m
	Oxaloacetate[m]	Oxaloacetate		kegg.compound/C00036;pubchem.substance/3338;chebi/CHEBI:16452;chebi/CHEBI:30744		1S/C4H4O5/c5-2(4(8)9)1-3(6)7/h1H2,(H,6,7)(H,8,9)	m	oaa_m
	L-Phenylalanyl-tRNA(Phe)[m]	L-Phenylalanyl-tRNA(Phe)		kegg.compound/C03511;pubchem.substance/6321;chebi/CHEBI:29153	C19H26NO11PR2(C5H8O6PR)n		m	phetrna_m
	Orthophosphate[m]	Orthophosphate		kegg.compound/C00009;pubchem.substance/3311;chebi/CHEBI:18367;chebi/CHEBI:26078		1S/H3O4P/c1-5(2,3)4/h(H3,1,2,3,4)	m	pi_m
	Pyruvate[m]	Pyruvate		kegg.compound/C00022;pubchem.substance/3324;chebi/CHEBI:15361;chebi/CHEBI:32816		1S/C3H4O3/c1-2(4)3(5)6/h1H3,(H,5,6)	m	pyr_m
	Stearoyl-CoA[c]	Stearoyl-CoA		kegg.compound/C00412;pubchem.substance/3702;chebi/CHEBI:15541		1S/C39H70N7O17P3S/c1-4-5-6-7-8-9-10-11-12-13-14-15-16-17-18-19-30(48)67-23-22-41-29(47)20-21-42-37(51)34(50)39(2,3)25-60-66(57,58)63-65(55,56)59-24-28-33(62-64(52,53)54)32(49)38(61-28)46-27-45-31-35(40)43-26-44-36(31)46/h26-28,32-34,38,49-50H,4-25H2,1-3H3,(H,41,47)(H,42,51)(H,55,56)(H,57,58)(H2,40,43,44)(H2,52,53,54)/t28-,32-,33-,34+,38-/m1/s1	c	strcoa_c
	Succinate[m]	Succinate		kegg.compound/C00042;pubchem.substance/3344;chebi/CHEBI:15741		1S/C4H6O4/c5-3(6)1-2-4(7)8/h1-2H2,(H,5,6)(H,7,8)	m	succ_m
	L-Threonyl-tRNA(Thr)[m]	L-Threonyl-tRNA(Thr)		kegg.compound/C02992;pubchem.substance/5901;chebi/CHEBI:29163	C14H24NO12PR2(C5H8O6PR)n		m	thrtrna_m
	tRNA(Arg)[m]	tRNA(Arg)		kegg.compound/C01636;pubchem.substance/4785;chebi/CHEBI:29171			m	trnaarg_m
	tRNA(Asn)[m]	tRNA(Asn)		kegg.compound/C01637;pubchem.substance/4786;chebi/CHEBI:29172			m	trnaasn_m
	tRNA(Glu)[m]	tRNA(Glu)		kegg.compound/C01641;pubchem.substance/4790;chebi/CHEBI:29175			m	trnaglu_m
	tRNA(His)[m]	tRNA(His)		kegg.compound/C01643;pubchem.substance/4792;chebi/CHEBI:29178			m	trnahis_m
	tRNA(Ile)[m]	tRNA(Ile)		kegg.compound/C01644;pubchem.substance/4793;chebi/CHEBI:29174			m	trnaile_m
	tRNA(Lys)[m]	tRNA(Lys)		kegg.compound/C01646;pubchem.substance/4795;chebi/CHEBI:29185			m	trnalys_m
	tRNA(Met)[m]	tRNA(Met)		kegg.compound/C01647;pubchem.substance/4796;chebi/CHEBI:29173			m	trnamet_m
	tRNA(Phe)[m]	tRNA(Phe)		kegg.compound/C01648;pubchem.substance/4797;chebi/CHEBI:29184			m	trnaphe_m
	tRNA(Thr)[m]	tRNA(Thr)		kegg.compound/C01651;pubchem.substance/4800;chebi/CHEBI:29180			m	trnathr_m
	tRNA(Trp)[m]	tRNA(Trp)		kegg.compound/C01652;pubchem.substance/4801;chebi/CHEBI:29181			m	trnatrp_m
	tRNA(Tyr)[m]	tRNA(Tyr)		kegg.compound/C00787;pubchem.substance/4045;chebi/CHEBI:29182			m	trnatyr_m
	tRNA(Val)[m]	tRNA(Val)		kegg.compound/C01653;pubchem.substance/4802;chebi/CHEBI:29183			m	trnaval_m
	L-Tryptophanyl-tRNA(Trp)[m]	L-Tryptophanyl-tRNA(Trp)		kegg.compound/C03512;pubchem.substance/6322;chebi/CHEBI:29159	C26H31N7O11PR(C5H8O6PR)n		m	trptrna_m
	L-Tyrosyl-tRNA(Tyr)[m]	L-Tyrosyl-tRNA(Tyr)		kegg.compound/C02839;pubchem.substance/5781;chebi/CHEBI:29161	C24H30N6O12PR(C5H8O6PR)n		m	tyrtrna_m
	L-Valyl-tRNA(Val)[m]	L-Valyl-tRNA(Val)		kegg.compound/C02554;pubchem.substance/5555;chebi/CHEBI:29164	C20H30N6O11PR(C5H8O6PR)n		m	valtrna_m
	(4Z,7Z,10Z,13Z,16Z,19Z)-Docosahexaenoic acid[c]	(4Z,7Z,10Z,13Z,16Z,19Z)-Docosahexaenoic acid		kegg.compound/C06429	C22H32O2		c	C06429
	(7Z,10Z,13Z,16Z,19Z)-Docosapentaenoyl-CoA[c]	(7Z,10Z,13Z,16Z,19Z)-Docosapentaenoyl-CoA		kegg.compound/C16166	C43H68N7O17P3S		c	C16166
	CO2[e]	CO2		kegg.compound/C00011;pubchem.substance/3313;chebi/CHEBI:16526		1S/CO2/c2-1-3	e	co2_e
	Pyruvate[e]	Pyruvate		kegg.compound/C00022;pubchem.substance/3324;chebi/CHEBI:15361;chebi/CHEBI:32816		1S/C3H4O3/c1-2(4)3(5)6/h1H3,(H,5,6)	e	pyr_e
	D-Glucose[e]	D-Glucose		kegg.compound/C00031;pubchem.substance/3333;chebi/CHEBI:4167		1S/C6H12O6/c7-1-2-3(8)4(9)5(10)6(11)12-2/h2-11H,1H2/t2-,3-,4+,5-,6?/m1/s1	e	glc__D_e
	Acetate[e]	Acetate		kegg.compound/C00033;pubchem.substance/3335;chebi/CHEBI:15366;chebi/CHEBI:30089		1S/C2H4O2/c1-2(3)4/h1H3,(H,3,4)	e	ac_e
	H+[e]	H+		kegg.compound/C00080;pubchem.substance/3380;chebi/CHEBI:15378;chebi/CHEBI:24636		1S/p+1	e	h_e
	Acetaldehyde[e]	Acetaldehyde		kegg.compound/C00084;pubchem.substance/3384;chebi/CHEBI:15343		1S/C2H4O/c1-2-3/h2H,1H3	e	acald_e
	Fumarate[e]	Fumarate		kegg.compound/C00122;pubchem.substance/3422;chebi/CHEBI:18012;chebi/CHEBI:29806		1S/C4H4O4/c5-3(6)1-2-4(7)8/h1-2H,(H,5,6)(H,7,8)/b2-1+	e	fum_e
	(S)-Malate[e]	(S)-Malate		kegg.compound/C00149;pubchem.substance/3449;chebi/CHEBI:15589;chebi/CHEBI:30797		1S/C4H6O5/c5-2(4(8)9)1-3(6)7/h2,5H,1H2,(H,6,7)(H,8,9)/t2-/m0/s1	e	mal__L_e
	Citrate[e]	Citrate		kegg.compound/C00158;pubchem.substance/3458;chebi/CHEBI:16947;chebi/CHEBI:30769		1S/C6H8O7/c7-3(8)1-6(13,5(11)12)2-4(9)10/h13H,1-2H2,(H,7,8)(H,9,10)(H,11,12)	e	cit_e
	Ethanol[e]	Ethanol		kegg.compound/C00469;pubchem.substance/3752;chebi/CHEBI:16236		1S/C2H6O/c1-2-3/h3H,2H2,1H3	e	etoh_e
	(R)-2-Hydroxybutane-1,2,4-tricarboxylate[c]	(R)-2-Hydroxybutane-1,2,4-tricarboxylate		kegg.compound/C01251			c	C01251
	Lactoyl-CoA[c]	Lactoyl-CoA		kegg.compound/C00827			c	laccoa_c
	N-Formimino-L-aspartate[c]	N-Formimino-L-aspartate		kegg.compound/C03409			c	C03409
	(Z)-But-1-ene-1,2,4-tricarboxylate[c]	(Z)-But-1-ene-1,2,4-tricarboxylate		kegg.compound/C04002			c	hacon_C_c
	2-Hydroxyglutaryl-CoA[c]	2-Hydroxyglutaryl-CoA		kegg.compound/C03058			c	C03058
	4-Imidazolone-5-acetate[c]	4-Imidazolone-5-acetate		kegg.compound/C05133			c	C05133
	Phosphatidylcholine[c]	Phosphatidylcholine		kegg.compound/C00157;pubchem.substance/3457;chebi/CHEBI:16110;chebi/CHEBI:49183	C10H18NO8PR2		c	pchol_cho_c
	Ethanolamine phosphate[c]	Ethanolamine phosphate		kegg.compound/C00346;pubchem.substance/3639;chebi/CHEBI:17553		1S/C2H8NO4P/c3-1-2-7-8(4,5)6/h1-3H2,(H2,4,5,6)	c	ethamp_c
	Retinol[c]	Retinol		kegg.compound/C00473;pubchem.substance/3756;chebi/CHEBI:17336		1S/C20H30O/c1-16(8-6-9-17(2)13-15-21)11-12-19-18(3)10-7-14-20(19,4)5/h6,8-9,11-13,21H,7,10,14-15H2,1-5H3/b9-6+,12-11+,16-8+,17-13+	c	retinol_c
	L-Noradrenaline[c]	L-Noradrenaline		kegg.compound/C00547;pubchem.substance/3828;chebi/CHEBI:18357		1S/C8H11NO3/c9-4-8(12)5-1-2-6(10)7(11)3-5/h1-3,8,10-12H,4,9H2/t8-/m0/s1	c	nrpphr_c
	Choline phosphate[c]	Choline phosphate		kegg.compound/C00588;pubchem.substance/3867;chebi/CHEBI:18132		1S/C5H14NO4P/c1-6(2,3)4-5-10-11(7,8)9/h4-5H2,1-3H3,(H-,7,8,9)/p+1	c	cholp_c
	gamma-L-Glutamyl-L-cysteine[c]	gamma-L-Glutamyl-L-cysteine		kegg.compound/C00669;pubchem.substance/3938;chebi/CHEBI:17515		1S/C8H14N2O5S/c9-4(7(12)13)1-2-6(11)10-5(3-16)8(14)15/h4-5,16H,1-3,9H2,(H,10,11)(H,12,13)(H,14,15)/t4-,5-/m0/s1	c	glucys_c
	DNA cytosine[c]	DNA cytosine		kegg.compound/C00856;pubchem.substance/4113	C9H14N3O7P(C5H8O5PR)n(C5H8O5PR)n		c	dnac_n
	Mercaptopyruvate[c]	Mercaptopyruvate		kegg.compound/C00957;pubchem.substance/4208;chebi/CHEBI:16208		1S/C3H4O3S/c4-2(1-7)3(5)6/h7H,1H2,(H,5,6)	c	mercppyr_c
	7,8-Diaminononanoate[c]	7,8-Diaminononanoate		kegg.compound/C01037;pubchem.substance/4280;chebi/CHEBI:17830;chebi/CHEBI:2247		1S/C9H20N2O2/c1-7(10)8(11)5-3-2-4-6-9(12)13/h7-8H,2-6,10-11H2,1H3,(H,12,13)	c	dann_c
	Uroporphyrinogen III[c]	Uroporphyrinogen III		kegg.compound/C01051;pubchem.substance/4293;chebi/CHEBI:15437		1S/C40H44N4O16/c45-33(46)5-1-17-21(9-37(53)54)29-14-27-19(3-7-35(49)50)22(10-38(55)56)30(43-27)15-28-20(4-8-36(51)52)24(12-40(59)60)32(44-28)16-31-23(11-39(57)58)18(2-6-34(47)48)26(42-31)13-25(17)41-29/h41-44H,1-16H2,(H,45,46)(H,47,48)(H,49,50)(H,51,52)(H,53,54)(H,55,56)(H,57,58)(H,59,60)	c	uppg3_c
	4-Fumarylacetoacetate[m]	4-Fumarylacetoacetate		kegg.compound/C01061;pubchem.substance/4300;chebi/CHEBI:18034;chebi/CHEBI:30907		1S/C8H8O6/c9-5(1-2-7(11)12)3-6(10)4-8(13)14/h1-2H,3-4H2,(H,11,12)(H,13,14)/b2-1+	m	C01061_m
	O-Acetyl-L-homoserine[c]	O-Acetyl-L-homoserine		kegg.compound/C01077;pubchem.substance/4315;chebi/CHEBI:16288		1S/C6H11NO4/c1-4(8)11-3-2-5(7)6(9)10/h5H,2-3,7H2,1H3,(H,9,10)/t5-/m0/s1	c	achms_c
	(R)-3-Hydroxybutanoate[m]	(R)-3-Hydroxybutanoate		kegg.compound/C01089;pubchem.substance/4324;chebi/CHEBI:10983;chebi/CHEBI:17066		1S/C4H8O3/c1-3(5)2-4(6)7/h3,5H,2H2,1H3,(H,6,7)/t3-/m1/s1	m	bhb_m
	8-Amino-7-oxononanoate[c]	8-Amino-7-oxononanoate		kegg.compound/C01092;pubchem.substance/4327;chebi/CHEBI:12266;chebi/CHEBI:15830		1S/C9H17NO3/c1-7(10)8(11)5-3-2-4-6-9(12)13/h7H,2-6,10H2,1H3,(H,12,13)	c	8aonn_c
	S-Adenosylmethioninamine[c]	S-Adenosylmethioninamine		kegg.compound/C01137;pubchem.substance/4368;chebi/CHEBI:15625		1S/C14H23N6O3S/c1-24(4-2-3-15)5-8-10(21)11(22)14(23-8)20-7-19-9-12(16)17-6-18-13(9)20/h6-8,10-11,14,21-22H,2-5,15H2,1H3,(H2,16,17,18)/q+1/t8-,10-,11-,14-,24?/m1/s1	c	ametam_c
	N-Methylethanolamine phosphate[c]	N-Methylethanolamine phosphate		kegg.compound/C01210;pubchem.substance/4432;chebi/CHEBI:16463		1S/C3H10NO4P/c1-4-2-3-8-9(5,6)7/h4H,2-3H2,1H3,(H2,5,6,7)	c	HC00718_c
	Phosphatidyl-N-methylethanolamine[c]	Phosphatidyl-N-methylethanolamine		kegg.compound/C01241;pubchem.substance/4462;chebi/CHEBI:15958	C8H14NO8PR2		c	C01241_c
	Cys-Gly[c]	Cys-Gly		kegg.compound/C01419;pubchem.substance/4606;chebi/CHEBI:4047		1S/C5H10N2O3S/c6-3(2-11)5(10)7-1-4(8)9/h3,11H,1-2,6H2,(H,7,10)(H,8,9)/t3-/m0/s1	c	cgly_c
	tRNA(Cys)[c]	tRNA(Cys)		kegg.compound/C01639;pubchem.substance/4788;chebi/CHEBI:29167			c	trnacys_c
	5-Oxoproline[c]	5-Oxoproline		kegg.compound/C01879;pubchem.substance/4992;chebi/CHEBI:18183		1S/C5H7NO3/c7-4-2-1-3(6-4)5(8)9/h3H,1-2H2,(H,6,7)(H,8,9)/t3-/m0/s1	c	5oxpro_c
	Cycloartenol[c]	Cycloartenol		kegg.compound/C01902;pubchem.substance/5012;chebi/CHEBI:17030		1S/C30H50O/c1-20(2)9-8-10-21(3)22-13-15-28(7)24-12-11-23-26(4,5)25(31)14-16-29(23)19-30(24,29)18-17-27(22,28)6/h9,21-25,31H,8,10-19H2,1-7H3/t21-,22-,23+,24+,25+,27-,28+,29-,30+/m1/s1	c	cyart_c
	Octanoyl-CoA[c]	Octanoyl-CoA		kegg.compound/C01944;pubchem.substance/5048;chebi/CHEBI:15533		1S/C29H50N7O17P3S/c1-4-5-6-7-8-9-20(38)57-13-12-31-19(37)10-11-32-27(41)24(40)29(2,3)15-50-56(47,48)53-55(45,46)49-14-18-23(52-54(42,43)44)22(39)28(51-18)36-17-35-21-25(30)33-16-34-26(21)36/h16-18,22-24,28,39-40H,4-15H2,1-3H3,(H,31,37)(H,32,41)(H,45,46)(H,47,48)(H2,30,33,34)(H2,42,43,44)/t18-,22-,23-,24+,28-/m1/s1	c	occoa_c
	Precorrin 2[c]	Precorrin 2		kegg.compound/C02463;pubchem.substance/5480;chebi/CHEBI:50602		1S/C42H48N4O16/c1-41(17-39(59)60)23(5-9-35(51)52)29-14-27-21(11-37(55)56)19(3-7-33(47)48)25(43-27)13-26-20(4-8-34(49)50)22(12-38(57)58)28(44-26)15-31-42(2,18-40(61)62)24(6-10-36(53)54)30(46-31)16-32(41)45-29/h14-16,23-24,43-44,46H,3-13,17-18H2,1-2H3,(H,47,48)(H,49,50)(H,51,52)(H,53,54)(H,55,56)(H,57,58)(H,59,60)(H,61,62)/b29-14-,30-16-,31-15-/t23-,24-,41+,42+/m1/s1	c	shcl_c
	alpha-Tocopherol[c]	alpha-Tocopherol		kegg.compound/C02477;pubchem.substance/5492;chebi/CHEBI:18145		1S/C29H50O2/c1-20(2)12-9-13-21(3)14-10-15-22(4)16-11-18-29(8)19-17-26-25(7)27(30)23(5)24(6)28(26)31-29/h20-22,30H,9-19H2,1-8H3/t21-,22-,29-/m1/s1	c	avite1_c
	gamma-Tocopherol[c]	gamma-Tocopherol		kegg.compound/C02483;pubchem.substance/5496;chebi/CHEBI:18185		1S/C28H48O2/c1-20(2)11-8-12-21(3)13-9-14-22(4)15-10-17-28(7)18-16-25-19-26(29)23(5)24(6)27(25)30-28/h19-22,29H,8-18H2,1-7H3/t21-,22-,28-/m1/s1	c	gtocophe_c
	alpha-Isopropylmalate[c]	alpha-Isopropylmalate		kegg.compound/C02504;pubchem.substance/5516;chebi/CHEBI:1178;chebi/CHEBI:35128		1S/C7H12O5/c1-4(2)7(12,6(10)11)3-5(8)9/h4,12H,3H2,1-2H3,(H,8,9)(H,10,11)/t7-/m0/s1	c	3c3hmp_c
	Retinyl palmitate[c]	Retinyl palmitate		kegg.compound/C02588;pubchem.substance/5580;chebi/CHEBI:17616		1S/C36H60O2/c1-7-8-9-10-11-12-13-14-15-16-17-18-19-25-35(37)38-30-28-32(3)23-20-22-31(2)26-27-34-33(4)24-21-29-36(34,5)6/h20,22-23,26-28H,7-19,21,24-25,29-30H2,1-6H3/b23-20+,27-26+,31-22+,32-28+	c	C02588
	2-Isopropylmaleate[c]	2-Isopropylmaleate		kegg.compound/C02631;pubchem.substance/5611;chebi/CHEBI:17275		1S/C7H10O4/c1-4(2)5(7(10)11)3-6(8)9/h3-4H,1-2H3,(H,8,9)(H,10,11)/b5-3-	c	2ippm_c
	3-Dehydrosphinganine[c]	3-Dehydrosphinganine		kegg.compound/C02934;pubchem.substance/5855;chebi/CHEBI:17862		1S/C18H37NO2/c1-2-3-4-5-6-7-8-9-10-11-12-13-14-15-18(21)17(19)16-20/h17,20H,2-16,19H2,1H3/t17-/m0/s1	c	3dsphgn_c
	DNA 5-methylcytosine[c]	DNA 5-methylcytosine		kegg.compound/C02967;pubchem.substance/5881	C10H16N3O7P(C5H8O5PR)n(C5H8O5PR)n		c	dna5mtc_c
	L-Cysteinyl-tRNA(Cys)[c]	L-Cysteinyl-tRNA(Cys)		kegg.compound/C03125;pubchem.substance/6018;chebi/CHEBI:29152	C18H26N6O11PSR(C5H8O6PR)n		c	cystrna_c
	2-trans-Dodecenoyl-CoA[c]	2-trans-Dodecenoyl-CoA		kegg.compound/C03221;pubchem.substance/6094;chebi/CHEBI:15471		1S/C33H56N7O17P3S/c1-4-5-6-7-8-9-10-11-12-13-24(42)61-17-16-35-23(41)14-15-36-31(45)28(44)33(2,3)19-54-60(51,52)57-59(49,50)53-18-22-27(56-58(46,47)48)26(43)32(55-22)40-21-39-25-29(34)37-20-38-30(25)40/h12-13,20-22,26-28,32,43-44H,4-11,14-19H2,1-3H3,(H,35,41)(H,36,45)(H,49,50)(H,51,52)(H2,34,37,38)(H2,46,47,48)/b13-12+/t22-,26-,27-,28+,32-/m1/s1	c	dd2coa_c
	Magnesium protoporphyrin[c]	Magnesium protoporphyrin		kegg.compound/C03516;pubchem.substance/6325;chebi/CHEBI:15431		1S/C34H34N4O4.Mg/c1-7-21-17(3)25-13-26-19(5)23(9-11-33(39)40)31(37-26)16-32-24(10-12-34(41)42)20(6)28(38-32)15-30-22(8-2)18(4)27(36-30)14-29(21)35-25;/h7-8,13-16H,1-2,9-12H2,3-6H3,(H4,35,36,37,38,39,40,41,42);/q;+2/p-2/b25-13-,26-13-,27-14-,28-15-,29-14-,30-15-,31-16-,32-16-;	c	mppp9_c
	Dopamine[c]	Dopamine		kegg.compound/C03758;pubchem.substance/6517;chebi/CHEBI:18243		1S/C8H11NO2/c9-4-3-6-1-2-7(10)8(11)5-6/h1-2,5,10-11H,3-4,9H2	c	dopa_c
	N-((R)-Pantothenoyl)-L-cysteine[c]	N-((R)-Pantothenoyl)-L-cysteine		kegg.compound/C04079;pubchem.substance/6773;chebi/CHEBI:18416		1S/C12H22N2O6S/c1-12(2,6-15)9(17)10(18)13-4-3-8(16)14-7(5-21)11(19)20/h7,9,15,17,21H,3-6H2,1-2H3,(H,13,18)(H,14,16)(H,19,20)/t7-,9-/m0/s1	c	ptcys_c
	Phosphatidyl-N-dimethylethanolamine[c]	Phosphatidyl-N-dimethylethanolamine		kegg.compound/C04308;pubchem.substance/6966;chebi/CHEBI:17152	C9H16NO8PR2		c	ptd2meeta_SC_c
	(2R,3S)-3-Isopropylmalate[c]	(2R,3S)-3-Isopropylmalate		kegg.compound/C04411;pubchem.substance/7045;chebi/CHEBI:35121;chebi/CHEBI:43468		1S/C7H12O5/c1-3(2)4(6(9)10)5(8)7(11)12/h3-5,8H,1-2H3,(H,9,10)(H,11,12)/t4-,5+/m0/s1	c	3c2hmp_c
	S-Adenosyl-4-methylthio-2-oxobutanoate[c]	S-Adenosyl-4-methylthio-2-oxobutanoate		kegg.compound/C04425;pubchem.substance/7057;chebi/CHEBI:8944		1S/C15H19N5O6S/c1-27(3-2-7(21)15(24)25)4-8-10(22)11(23)14(26-8)20-6-19-9-12(16)17-5-18-13(9)20/h5-6,8,10-11,14,22-23H,2-4H2,1H3,(H2-,16,17,18,24,25)/p+1/t8-,10-,11-,14-,27?/m1/s1	c	amob_c
	Fecosterol[c]	Fecosterol		kegg.compound/C04525;pubchem.substance/7136;chebi/CHEBI:17038		1S/C28H46O/c1-18(2)19(3)7-8-20(4)24-11-12-25-23-10-9-21-17-22(29)13-15-27(21,5)26(23)14-16-28(24,25)6/h18,20-22,24-25,29H,3,7-17H2,1-2,4-6H3/t20-,21+,22+,24-,25+,27+,28-/m1/s1	c	fecost_c
	Magnesium protoporphyrin monomethyl ester[c]	Magnesium protoporphyrin monomethyl ester		kegg.compound/C04536;pubchem.substance/7143;chebi/CHEBI:15432		1S/C35H35N4O4.Mg/c1-8-22-18(3)26-14-27-20(5)24(10-12-34(40)41)32(38-27)17-33-25(11-13-35(42)43-7)21(6)29(39-33)16-31-23(9-2)19(4)28(37-31)15-30(22)36-26;/h8-9,14-17H,1-2,10-13H2,3-7H3,(H2-,36,37,38,39,40,41);/q-1;+2/p-1/b26-14-,27-14-,28-15-,29-16-,30-15-,31-16-,32-17-,33-17-;	c	mppp9om_c
	(S)-3-Hydroxyhexadecanoyl-CoA[c]	(S)-3-Hydroxyhexadecanoyl-CoA		kegg.compound/C05258;pubchem.substance/7645;chebi/CHEBI:27402		1S/C37H66N7O18P3S/c1-4-5-6-7-8-9-10-11-12-13-14-15-25(45)20-28(47)66-19-18-39-27(46)16-17-40-35(50)32(49)37(2,3)22-59-65(56,57)62-64(54,55)58-21-26-31(61-63(51,52)53)30(48)36(60-26)44-24-43-29-33(38)41-23-42-34(29)44/h23-26,30-32,36,45,48-49H,4-22H2,1-3H3,(H,39,46)(H,40,50)(H,54,55)(H,56,57)(H2,38,41,42)(H2,51,52,53)/t25-,26+,30+,31+,32-,36+/m0/s1	c	3hhdcoa_c
	3-Oxopalmitoyl-CoA[c]	3-Oxopalmitoyl-CoA		kegg.compound/C05259;pubchem.substance/7646;chebi/CHEBI:15491		1S/C37H64N7O18P3S/c1-4-5-6-7-8-9-10-11-12-13-14-15-25(45)20-28(47)66-19-18-39-27(46)16-17-40-35(50)32(49)37(2,3)22-59-65(56,57)62-64(54,55)58-21-26-31(61-63(51,52)53)30(48)36(60-26)44-24-43-29-33(38)41-23-42-34(29)44/h23-24,26,30-32,36,48-49H,4-22H2,1-3H3,(H,39,46)(H,40,50)(H,54,55)(H,56,57)(H2,38,41,42)(H2,51,52,53)/t26-,30-,31-,32+,36-/m1/s1	c	3ohdcoa_c
	(S)-3-Hydroxydodecanoyl-CoA[c]	(S)-3-Hydroxydodecanoyl-CoA		kegg.compound/C05262;pubchem.substance/7649;chebi/CHEBI:27668		1S/C33H58N7O18P3S/c1-4-5-6-7-8-9-10-11-21(41)16-24(43)62-15-14-35-23(42)12-13-36-31(46)28(45)33(2,3)18-55-61(52,53)58-60(50,51)54-17-22-27(57-59(47,48)49)26(44)32(56-22)40-20-39-25-29(34)37-19-38-30(25)40/h19-22,26-28,32,41,44-45H,4-18H2,1-3H3,(H,35,42)(H,36,46)(H,50,51)(H,52,53)(H2,34,37,38)(H2,47,48,49)/t21-,22+,26+,27+,28-,32+/m0/s1	c	3hddcoa_c
	3-Oxododecanoyl-CoA[c]	3-Oxododecanoyl-CoA		kegg.compound/C05263;pubchem.substance/7650;chebi/CHEBI:27868		1S/C33H56N7O18P3S/c1-4-5-6-7-8-9-10-11-21(41)16-24(43)62-15-14-35-23(42)12-13-36-31(46)28(45)33(2,3)18-55-61(52,53)58-60(50,51)54-17-22-27(57-59(47,48)49)26(44)32(56-22)40-20-39-25-29(34)37-19-38-30(25)40/h19-20,22,26-28,32,44-45H,4-18H2,1-3H3,(H,35,42)(H,36,46)(H,50,51)(H,52,53)(H2,34,37,38)(H2,47,48,49)/t22-,26-,27-,28+,32-/m1/s1	c	3oddcoa_c
	(S)-Hydroxydecanoyl-CoA[c]	(S)-Hydroxydecanoyl-CoA		kegg.compound/C05264;pubchem.substance/7651;chebi/CHEBI:28325		1S/C31H54N7O18P3S/c1-4-5-6-7-8-9-19(39)14-22(41)60-13-12-33-21(40)10-11-34-29(44)26(43)31(2,3)16-53-59(50,51)56-58(48,49)52-15-20-25(55-57(45,46)47)24(42)30(54-20)38-18-37-23-27(32)35-17-36-28(23)38/h17-20,24-26,30,39,42-43H,4-16H2,1-3H3,(H,33,40)(H,34,44)(H,48,49)(H,50,51)(H2,32,35,36)(H2,45,46,47)/t19-,20+,24+,25+,26-,30+/m0/s1	c	3hdcoa_c
	3-Oxodecanoyl-CoA[c]	3-Oxodecanoyl-CoA		kegg.compound/C05265;pubchem.substance/7652;chebi/CHEBI:28528		1S/C31H52N7O18P3S/c1-4-5-6-7-8-9-19(39)14-22(41)60-13-12-33-21(40)10-11-34-29(44)26(43)31(2,3)16-53-59(50,51)56-58(48,49)52-15-20-25(55-57(45,46)47)24(42)30(54-20)38-18-37-23-27(32)35-17-36-28(23)38/h17-18,20,24-26,30,42-43H,4-16H2,1-3H3,(H,33,40)(H,34,44)(H,48,49)(H,50,51)(H2,32,35,36)(H2,45,46,47)/t20-,24-,25-,26+,30-/m1/s1	c	3odcoa_c
	Decanoyl-CoA[c]	Decanoyl-CoA		kegg.compound/C05274;pubchem.substance/7661;chebi/CHEBI:28493		1S/C31H54N7O17P3S/c1-4-5-6-7-8-9-10-11-22(40)59-15-14-33-21(39)12-13-34-29(43)26(42)31(2,3)17-52-58(49,50)55-57(47,48)51-16-20-25(54-56(44,45)46)24(41)30(53-20)38-19-37-23-27(32)35-18-36-28(23)38/h18-20,24-26,30,41-42H,4-17H2,1-3H3,(H,33,39)(H,34,43)(H,47,48)(H,49,50)(H2,32,35,36)(H2,44,45,46)/t20-,24-,25-,26+,30-/m1/s1	c	dccoa_c
	trans-Dec-2-enoyl-CoA[c]	trans-Dec-2-enoyl-CoA		kegg.compound/C05275;pubchem.substance/7662;chebi/CHEBI:10723		1S/C31H52N7O17P3S/c1-4-5-6-7-8-9-10-11-22(40)59-15-14-33-21(39)12-13-34-29(43)26(42)31(2,3)17-52-58(49,50)55-57(47,48)51-16-20-25(54-56(44,45)46)24(41)30(53-20)38-19-37-23-27(32)35-18-36-28(23)38/h10-11,18-20,24-26,30,41-42H,4-9,12-17H2,1-3H3,(H,33,39)(H,34,43)(H,47,48)(H,49,50)(H2,32,35,36)(H2,44,45,46)/b11-10+/t20-,24-,25-,26+,30-/m1/s1	c	dc2coa_c
	trans-Oct-2-enoyl-CoA[c]	trans-Oct-2-enoyl-CoA		kegg.compound/C05276;pubchem.substance/7663;chebi/CHEBI:27537		1S/C29H48N7O17P3S/c1-4-5-6-7-8-9-20(38)57-13-12-31-19(37)10-11-32-27(41)24(40)29(2,3)15-50-56(47,48)53-55(45,46)49-14-18-23(52-54(42,43)44)22(39)28(51-18)36-17-35-21-25(30)33-16-34-26(21)36/h8-9,16-18,22-24,28,39-40H,4-7,10-15H2,1-3H3,(H,31,37)(H,32,41)(H,45,46)(H,47,48)(H2,30,33,34)(H2,42,43,44)/b9-8+/t18-,22-,23-,24+,28-/m1/s1	c	oc2coa_c
	2-Hydroxyestrone[c]	2-Hydroxyestrone		kegg.compound/C05298;pubchem.substance/7682;chebi/CHEBI:1156		1S/C18H22O3/c1-18-7-6-11-12(14(18)4-5-17(18)21)3-2-10-8-15(19)16(20)9-13(10)11/h8-9,11-12,14,19-20H,2-7H2,1H3/t11-,12+,14-,18-/m0/s1	c	C05298_c
	2-Methoxyestrone[c]	2-Methoxyestrone		kegg.compound/C05299;pubchem.substance/7683;chebi/CHEBI:1189		1S/C19H24O3/c1-19-8-7-12-13(15(19)5-6-18(19)21)4-3-11-9-16(20)17(22-2)10-14(11)12/h9-10,12-13,15,20H,3-8H2,1-2H3/t12-,13+,15-,19-/m0/s1	c	C05299_c
	2-Hydroxyestradiol[c]	2-Hydroxyestradiol		kegg.compound/C05301;pubchem.substance/7685;chebi/CHEBI:28744		1S/C18H24O3/c1-18-7-6-11-12(14(18)4-5-17(18)21)3-2-10-8-15(19)16(20)9-13(10)11/h8-9,11-12,14,17,19-21H,2-7H2,1H3/t11-,12+,14-,17-,18-/m0/s1	c	C05301_c
	2-Methoxy-17beta-estradiol[c]	2-Methoxy-17beta-estradiol		kegg.compound/C05302;pubchem.substance/7686;chebi/CHEBI:28955		1S/C19H26O3/c1-19-8-7-12-13(15(19)5-6-18(19)21)4-3-11-9-16(20)17(22-2)10-14(11)12/h9-10,12-13,15,18,20-21H,3-8H2,1-2H3/t12-,13+,15-,18-,19-/m0/s1	c	C05302_c
	Zymosterol[c]	Zymosterol		kegg.compound/C05437;pubchem.substance/7800;chebi/CHEBI:18252		1S/C27H44O/c1-18(2)7-6-8-19(3)23-11-12-24-22-10-9-20-17-21(28)13-15-26(20,4)25(22)14-16-27(23,24)5/h7,19-21,23-24,28H,6,8-17H2,1-5H3/t19-,20+,21+,23-,24+,26+,27-/m1/s1	c	zymst_c
	3-Methoxytyramine[c]	3-Methoxytyramine		kegg.compound/C05587;pubchem.substance/7912;chebi/CHEBI:1582		1S/C9H13NO2/c1-12-9-6-7(4-5-10)2-3-8(9)11/h2-3,6,11H,4-5,10H2,1H3	c	3moxtyr_c
	L-Normetanephrine[c]	L-Normetanephrine		kegg.compound/C05589;pubchem.substance/7914;chebi/CHEBI:6277		1S/C9H13NO3/c1-13-9-4-6(8(12)5-10)2-3-7(9)11/h2-4,8,11-12H,5,10H2,1H3/t8-/m0/s1	c	normete__L_c
	Homoisocitrate[c]	Homoisocitrate		kegg.compound/C05662;pubchem.substance/7972;chebi/CHEBI:15404;chebi/CHEBI:30903;chebi/CHEBI:30904		1S/C7H10O7/c8-4(9)2-1-3(6(11)12)5(10)7(13)14/h3,5,10H,1-2H2,(H,8,9)(H,11,12)(H,13,14)/t3-,5+/m0/s1	c	hicit_c
	24-Methylidenecycloartanol[c]	24-Methylidenecycloartanol		kegg.compound/C08830;pubchem.substance/11023;chebi/CHEBI:1307		1S/C31H52O/c1-20(2)21(3)9-10-22(4)23-13-15-29(8)25-12-11-24-27(5,6)26(32)14-16-30(24)19-31(25,30)18-17-28(23,29)7/h20,22-26,32H,3,9-19H2,1-2,4-8H3/t22-,23-,24+,25+,26+,28-,29+,30-,31+/m1/s1	c	menecyart_c
	Phosphodimethylethanolamine[c]	Phosphodimethylethanolamine		kegg.compound/C13482;pubchem.substance/586220;chebi/CHEBI:31997		1S/C4H12NO4P/c1-5(2)3-4-9-10(6,7)8/h3-4H2,1-2H3,(H2,6,7,8)	c	HC01842_c
	delta-Tocopherol[c]	delta-Tocopherol		kegg.compound/C14151;pubchem.substance/7846963;chebi/CHEBI:47772		1S/C27H46O2/c1-20(2)10-7-11-21(3)12-8-13-22(4)14-9-16-27(6)17-15-24-19-25(28)18-23(5)26(24)29-27/h18-22,28H,7-17H2,1-6H3/t21-,22-,27-/m1/s1	c	dtocophe_c
	beta-Tocopherol[c]	beta-Tocopherol		kegg.compound/C14152;pubchem.substance/7846964;chebi/CHEBI:47771		1S/C28H48O2/c1-20(2)11-8-12-21(3)13-9-14-22(4)15-10-17-28(7)18-16-25-24(6)26(29)19-23(5)27(25)30-28/h19-22,29H,8-18H2,1-7H3/t21?,22?,28-/m1/s1	c	bvite_c
	alpha-Tocotrienol[c]	alpha-Tocotrienol		kegg.compound/C14153;pubchem.substance/7846965;chebi/CHEBI:33270		1S/C29H44O2/c1-20(2)12-9-13-21(3)14-10-15-22(4)16-11-18-29(8)19-17-26-25(7)27(30)23(5)24(6)28(26)31-29/h12,14,16,30H,9-11,13,15,17-19H2,1-8H3/b21-14+,22-16+/t29-/m1/s1	c	C14153
	gamma-Tocotrienol[c]	gamma-Tocotrienol		kegg.compound/C14155;pubchem.substance/7846967;chebi/CHEBI:33277		1S/C28H42O2/c1-20(2)11-8-12-21(3)13-9-14-22(4)15-10-17-28(7)18-16-25-19-26(29)23(5)24(6)27(25)30-28/h11,13,15,19,29H,8-10,12,14,16-18H2,1-7H3/b21-13+,22-15+/t28-/m1/s1	c	C14155
	[Enzyme]-cysteine[c]	[Enzyme]-cysteine		kegg.compound/C15811;pubchem.substance/47205136	C4H6N2O2SR2		c	C15811
	[Enzyme]-S-sulfanylcysteine[c]	[Enzyme]-S-sulfanylcysteine		kegg.compound/C15812;pubchem.substance/47205137	C4H6N2O2S2R2		c	C15812
	2-Methyl-6-phytylquinol[c]	2-Methyl-6-phytylquinol		kegg.compound/C15882;pubchem.substance/47205202;chebi/CHEBI:75406;chebi/CHEBI:75920		1S/C27H46O2/c1-20(2)10-7-11-21(3)12-8-13-22(4)14-9-15-23(5)16-17-25-19-26(28)18-24(6)27(25)29/h16,18-22,28-29H,7-15,17H2,1-6H3/b23-16+/t21-,22-/m1/s1	c	2m6phol_c
	2,3-Dimethyl-5-phytylquinol[c]	2,3-Dimethyl-5-phytylquinol		kegg.compound/C15883;pubchem.substance/47205203;chebi/CHEBI:75407		1S/C28H48O2/c1-20(2)11-8-12-21(3)13-9-14-22(4)15-10-16-23(5)17-18-26-19-27(29)24(6)25(7)28(26)30/h17,19-22,29-30H,8-16,18H2,1-7H3/b23-17+/t21-,22-/m1/s1	c	23dmphol_c
	Enzyme N6-(lipoyl)lysine[c]	Enzyme N6-(lipoyl)lysine		kegg.compound/C15972;pubchem.substance/47205285;chebi/CHEBI:80218	C8H14NOS2R		c	C15972
	2-Methyl-1-hydroxybutyl-ThPP[c]	2-Methyl-1-hydroxybutyl-ThPP		kegg.compound/C15978;pubchem.substance/47205291;chebi/CHEBI:80223		1S/C17H28N4O8P2S/c1-5-10(2)15(22)17-21(9-13-8-19-12(4)20-16(13)18)11(3)14(32-17)6-7-28-31(26,27)29-30(23,24)25/h8,10,15,22H,5-7,9H2,1-4H3,(H4-,18,19,20,23,24,25,26,27)/p+1/t10-,15?/m0/s1	c	2mhob_m
	[Dihydrolipoyllysine-residue (2-methylpropanoyl)transferase] S-(2-methylbutanoyl)dihydrolipoyllysine[c]	[Dihydrolipoyllysine-residue (2-methylpropanoyl)transferase] S-(2-methylbutanoyl)dihydrolipoyllysine		kegg.compound/C15979;pubchem.substance/47205292;chebi/CHEBI:80224	C13H24NO2S2R		c	C15979
	3-Oxostearoyl-CoA[c]	3-Oxostearoyl-CoA		kegg.compound/C16216;pubchem.substance/47205524;chebi/CHEBI:50571		1S/C39H68N7O18P3S/c1-4-5-6-7-8-9-10-11-12-13-14-15-16-17-27(47)22-30(49)68-21-20-41-29(48)18-19-42-37(52)34(51)39(2,3)24-61-67(58,59)64-66(56,57)60-23-28-33(63-65(53,54)55)32(50)38(62-28)46-26-45-31-35(40)43-25-44-36(31)46/h25-26,28,32-34,38,50-51H,4-24H2,1-3H3,(H,41,48)(H,42,52)(H,56,57)(H,58,59)(H2,40,43,44)(H2,53,54,55)/t28-,32-,33-,34+,38-/m1/s1	c	3ohodcoa_c
	3-Hydroxyoctadecanoyl-CoA[c]	3-Hydroxyoctadecanoyl-CoA		kegg.compound/C16217;pubchem.substance/47205525;chebi/CHEBI:50583		1S/C39H70N7O18P3S/c1-4-5-6-7-8-9-10-11-12-13-14-15-16-17-27(47)22-30(49)68-21-20-41-29(48)18-19-42-37(52)34(51)39(2,3)24-61-67(58,59)64-66(56,57)60-23-28-33(63-65(53,54)55)32(50)38(62-28)46-26-45-31-35(40)43-25-44-36(31)46/h25-28,32-34,38,47,50-51H,4-24H2,1-3H3,(H,41,48)(H,42,52)(H,56,57)(H,58,59)(H2,40,43,44)(H2,53,54,55)/t27?,28-,32-,33-,34+,38-/m1/s1	c	CE2248_c
	(2E)-Octadecenoyl-CoA[c]	(2E)-Octadecenoyl-CoA		kegg.compound/C16218;pubchem.substance/47205526;chebi/CHEBI:50570		1S/C39H68N7O17P3S/c1-4-5-6-7-8-9-10-11-12-13-14-15-16-17-18-19-30(48)67-23-22-41-29(47)20-21-42-37(51)34(50)39(2,3)25-60-66(57,58)63-65(55,56)59-24-28-33(62-64(52,53)54)32(49)38(61-28)46-27-45-31-35(40)43-26-44-36(31)46/h18-19,26-28,32-34,38,49-50H,4-17,20-25H2,1-3H3,(H,41,47)(H,42,51)(H,55,56)(H,57,58)(H2,40,43,44)(H2,52,53,54)/b19-18+/t28-,32-,33-,34+,38-/m1/s1	c	od2coa_c
	4-Methyl-2-oxopentanoate[m]	4-Methyl-2-oxopentanoate[m]		kegg.compound/C00233;pubchem.substance/3532;chebi/CHEBI:17865;chebi/CHEBI:48430		1S/C6H10O3/c1-4(2)3-5(7)6(8)9/h4H,3H2,1-2H3,(H,8,9)	m	4mop_m
	5,10-Methenyltetrahydrofolate[m]	5,10-Methenyltetrahydrofolate[m]		kegg.compound/C00445;pubchem.substance/3733;chebi/CHEBI:15638		1S/C20H21N7O6/c21-20-24-16-15(18(31)25-20)27-9-26(8-12(27)7-22-16)11-3-1-10(2-4-11)17(30)23-13(19(32)33)5-6-14(28)29/h1-4,9,12-13H,5-8H2,(H6-,21,22,23,24,25,28,29,30,31,32,33)/p+1/t12?,13-/m0/s1	m	methf_m
	5,10-Methylenetetrahydrofolate[m]	5,10-Methylenetetrahydrofolate[m]		kegg.compound/C00143;pubchem.substance/3443;chebi/CHEBI:1989		1S/C20H23N7O6/c21-20-24-16-15(18(31)25-20)27-9-26(8-12(27)7-22-16)11-3-1-10(2-4-11)17(30)23-13(19(32)33)5-6-14(28)29/h1-4,12-13H,5-9H2,(H,23,30)(H,28,29)(H,32,33)(H4,21,22,24,25,31)/t12-,13?/m1/s1	m	mlthf_m
	Ammonia[m]	Ammonia[m]		kegg.compound/C00014;pubchem.substance/3316;chebi/CHEBI:16134		1S/H3N/h1H3	m	nh4_m
	HCO3-[m]	HCO3-[m]		kegg.compound/C00288;pubchem.substance/3583;chebi/CHEBI:17544		1S/CH2O3/c2-1(3)4/h(H2,2,3,4)/p-1	m	hco3_m
	L-Leucine[m]	L-Leucine[m]		kegg.compound/C00123;pubchem.substance/3423;chebi/CHEBI:15603		1S/C6H13NO2/c1-4(2)3-5(7)6(8)9/h4-5H,3,7H2,1-2H3,(H,8,9)/t5-/m0/s1	m	leu__L_m
	O-Acetyl-L-serine[c]	O-Acetyl-L-serine		kegg.compound/C00979;pubchem.substance/4228;chebi/CHEBI:17981		1S/C5H9NO4/c1-3(7)10-2-4(6)5(8)9/h4H,2,6H2,1H3,(H,8,9)/t4-/m0/s1	c	acser_c
	2-Dehydro-3-deoxy-D-arabino-heptonate 7-phosphate[c]	2-Dehydro-3-deoxy-D-arabino-heptonate 7-phosphate		kegg.compound/C04691;pubchem.substance/7271;chebi/CHEBI:18150		1S/C7H13O10P/c8-3(1-4(9)7(12)13)6(11)5(10)2-17-18(14,15)16/h3,5-6,8,10-11H,1-2H2,(H,12,13)(H2,14,15,16)/t3-,5-,6+/m1/s1	c	2dda7p_c
	3-Dehydroquinate[c]	3-Dehydroquinate		kegg.compound/C00944;pubchem.substance/4196;chebi/CHEBI:17947;chebi/CHEBI:32364		1S/C7H10O6/c8-3-1-7(13,6(11)12)2-4(9)5(3)10/h3,5,8,10,13H,1-2H2,(H,11,12)/t3-,5+,7-/m1/s1	c	3dhq_c
	3-Dehydroshikimate[c]	3-Dehydroshikimate		kegg.compound/C02637;pubchem.substance/5617;chebi/CHEBI:16630;chebi/CHEBI:30918		1S/C7H8O5/c8-4-1-3(7(11)12)2-5(9)6(4)10/h1,5-6,9-10H,2H2,(H,11,12)/t5-,6-/m1/s1	c	3dhsk_c
	Shikimate[c]	Shikimate		kegg.compound/C00493;pubchem.substance/3776;chebi/CHEBI:16119		1S/C7H10O5/c8-4-1-3(7(11)12)2-5(9)6(4)10/h1,4-6,8-10H,2H2,(H,11,12)/t4-,5-,6-/m1/s1	c	skm_c
	Shikimate 3-phosphate[c]	Shikimate 3-phosphate		kegg.compound/C03175;pubchem.substance/6057;chebi/CHEBI:17052		1S/C7H11O8P/c8-4-1-3(7(10)11)2-5(6(4)9)15-16(12,13)14/h2,4-6,8-9H,1H2,(H,10,11)(H2,12,13,14)/t4-,5-,6+/m1/s1	c	skm5p_c
	5-O-(1-Carboxyvinyl)-3-phosphoshikimate[c]	5-O-(1-Carboxyvinyl)-3-phosphoshikimate		kegg.compound/C01269;pubchem.substance/4488;chebi/CHEBI:16257		1S/C10H13O10P/c1-4(9(12)13)19-6-2-5(10(14)15)3-7(8(6)11)20-21(16,17)18/h3,6-8,11H,1-2H2,(H,12,13)(H,14,15)(H2,16,17,18)/t6-,7-,8+/m1/s1	c	3psme_c
	Chorismate[c]	Chorismate		kegg.compound/C00251;pubchem.substance/3550;chebi/CHEBI:17333		1S/C10H10O6/c1-5(9(12)13)16-8-4-6(10(14)15)2-3-7(8)11/h2-4,7-8,11H,1H2,(H,12,13)(H,14,15)/t7-,8-/m1/s1	c	chor_c
	Ascorbate[c]	Ascorbate		kegg.compound/C00072;pubchem.substance/3372;chebi/CHEBI:29073;chebi/CHEBI:38290		1S/C6H8O6/c7-1-2(8)5-3(9)4(10)6(11)12-5/h2,5,7-10H,1H2/t2-,5+/m0/s1	c	C00072
	Urea[c]	Urea		kegg.compound/C00086;pubchem.substance/3386;chebi/CHEBI:16199		1S/CH4N2O/c2-1(3)4/h(H4,2,3,4)	c	C00086
	Uracil[c]	Uracil		kegg.compound/C00106;pubchem.substance/3406;chebi/CHEBI:17568		1S/C4H4N2O2/c7-3-1-2-5-4(8)6-3/h1-2H,(H2,5,6,7,8)	c	C00106
	D-Ribose[c]	D-Ribose		kegg.compound/C00121;pubchem.substance/3421;chebi/CHEBI:47013		1S/C5H10O5/c6-1-2-3(7)4(8)5(9)10-2/h2-9H,1H2/t2-,3-,4-,5?/m1/s1	c	C00121
	Adenine[c]	Adenine		kegg.compound/C00147;pubchem.substance/3447;chebi/CHEBI:16708		1S/C5H5N5/c6-4-3-5(9-1-7-3)10-2-8-4/h1-2H,(H3,6,7,8,9,10)	c	C00147
	Agmatine[c]	Agmatine		kegg.compound/C00179;pubchem.substance/3479;chebi/CHEBI:17431		1S/C5H14N4/c6-3-1-2-4-9-5(7)8/h1-4,6H2,(H4,7,8,9)	c	C00179
	Adenosine[c]	Adenosine		kegg.compound/C00212;pubchem.substance/3512;chebi/CHEBI:16335		1S/C10H13N5O4/c11-8-5-9(13-2-12-8)15(3-14-5)10-7(18)6(17)4(1-16)19-10/h2-4,6-7,10,16-18H,1H2,(H2,11,12,13)/t4-,6-,7-,10-/m1/s1	c	C00212
	Acyl-carrier protein[c]	Acyl-carrier protein		kegg.compound/C00229;pubchem.substance/3528;chebi/CHEBI:18359	HSR		c	C00229
	Prephenate[c]	Prephenate		kegg.compound/C00254;pubchem.substance/3553;chebi/CHEBI:29934;chebi/CHEBI:84387		1S/C10H10O6/c11-6-1-3-10(4-2-6,9(15)16)5-7(12)8(13)14/h1-4,6,11H,5H2,(H,13,14)(H,15,16)/t6-,10+	c	C00254
	Hypoxanthine[c]	Hypoxanthine		kegg.compound/C00262;pubchem.substance/3560;chebi/CHEBI:17368		1S/C5H4N4O/c10-5-3-4(7-1-6-3)8-2-9-5/h1-2H,(H2,6,7,8,9,10)	c	C00262
	3,4-Dihydroxy-L-phenylalanine[c]	3,4-Dihydroxy-L-phenylalanine		kegg.compound/C00355;pubchem.substance/3648;chebi/CHEBI:15765		1S/C9H11NO4/c10-6(9(13)14)3-5-1-2-7(11)8(12)4-5/h1-2,4,6,11-12H,3,10H2,(H,13,14)/t6-/m0/s1	c	C00355
	dTDP[c]	dTDP		kegg.compound/C00363;pubchem.substance/3654;chebi/CHEBI:18075		1S/C10H16N2O11P2/c1-5-3-12(10(15)11-9(5)14)8-2-6(13)7(22-8)4-21-25(19,20)23-24(16,17)18/h3,6-8,13H,2,4H2,1H3,(H,19,20)(H,11,14,15)(H2,16,17,18)/t6-,7+,8+/m0/s1	c	C00363
	Malonate[c]	Malonate		kegg.compound/C00383;pubchem.substance/3673;chebi/CHEBI:15792;chebi/CHEBI:30794		1S/C3H4O4/c4-2(5)1-3(6)7/h1H2,(H,4,5)(H,6,7)	c	C00383
	Xanthine[c]	Xanthine		kegg.compound/C00385;pubchem.substance/3675;chebi/CHEBI:17712;chebi/CHEBI:48517		1S/C5H4N4O2/c10-4-2-3(7-1-6-2)8-5(11)9-4/h1H,(H3,6,7,8,9,10,11)	c	C00385
	Methanethiol[c]	Methanethiol		kegg.compound/C00409;pubchem.substance/3699;chebi/CHEBI:16007		1S/CH4S/c1-2/h2H,1H3	c	C00409
	Progesterone[c]	Progesterone		kegg.compound/C00410;pubchem.substance/3700;chebi/CHEBI:17026		1S/C21H30O2/c1-13(22)17-6-7-18-16-5-4-14-12-15(23)8-10-20(14,2)19(16)9-11-21(17,18)3/h12,16-19H,4-11H2,1-3H3/t16-,17+,18-,19-,20-,21+/m0/s1	c	C00410
	Dihydrofolate[c]	Dihydrofolate		kegg.compound/C00415;pubchem.substance/3705;chebi/CHEBI:15633		1S/C19H21N7O6/c20-19-25-15-14(17(30)26-19)23-11(8-22-15)7-21-10-3-1-9(2-4-10)16(29)24-12(18(31)32)5-6-13(27)28/h1-4,12,21H,5-8H2,(H,24,29)(H,27,28)(H,31,32)(H4,20,22,25,26,30)/t12-/m0/s1	c	C00415
	N6-(L-1,3-Dicarboxypropyl)-L-lysine[c]	N6-(L-1,3-Dicarboxypropyl)-L-lysine		kegg.compound/C00449;pubchem.substance/3737;chebi/CHEBI:16927		1S/C11H20N2O6/c12-7(10(16)17)3-1-2-6-13-8(11(18)19)4-5-9(14)15/h7-8,13H,1-6,12H2,(H,14,15)(H,16,17)(H,18,19)/t7-,8-/m0/s1	c	C00449
	dTTP[c]	dTTP		kegg.compound/C00459;pubchem.substance/3743;chebi/CHEBI:18077		1S/C10H17N2O14P3/c1-5-3-12(10(15)11-9(5)14)8-2-6(13)7(24-8)4-23-28(19,20)26-29(21,22)25-27(16,17)18/h3,6-8,13H,2,4H2,1H3,(H,19,20)(H,21,22)(H,11,14,15)(H2,16,17,18)/t6-,7+,8+/m0/s1	c	C00459
	2-Methylpropanoyl-CoA[c]	2-Methylpropanoyl-CoA		kegg.compound/C00630;pubchem.substance/3903;chebi/CHEBI:15479		1S/C25H42N7O17P3S/c1-13(2)24(37)53-8-7-27-15(33)5-6-28-22(36)19(35)25(3,4)10-46-52(43,44)49-51(41,42)45-9-14-18(48-50(38,39)40)17(34)23(47-14)32-12-31-16-20(26)29-11-30-21(16)32/h11-14,17-19,23,34-35H,5-10H2,1-4H3,(H,27,33)(H,28,36)(H,41,42)(H,43,44)(H2,26,29,30)(H2,38,39,40)/t14-,17-,18-,19+,23-/m1/s1	c	C00630
	Xanthosine 5'-phosphate[c]	Xanthosine 5'-phosphate		kegg.compound/C00655;pubchem.substance/3925;chebi/CHEBI:15652		1S/C10H13N4O9P/c15-5-3(1-22-24(19,20)21)23-9(6(5)16)14-2-11-4-7(14)12-10(18)13-8(4)17/h2-3,5-6,9,15-16H,1H2,(H2,19,20,21)(H2,12,13,17,18)/t3-,5-,6-,9-/m1/s1	c	C00655
	L-Arogenate[c]	L-Arogenate		kegg.compound/C00826;pubchem.substance/4084;chebi/CHEBI:17530		1S/C10H13NO5/c11-7(8(13)14)5-10(9(15)16)3-1-6(12)2-4-10/h1-4,6-7,12H,5,11H2,(H,13,14)(H,15,16)/t6?,7-,10?/m0/s1	c	C00826
	Dihydropteroate[c]	Dihydropteroate		kegg.compound/C00921;pubchem.substance/4175;chebi/CHEBI:17839;chebi/CHEBI:4581		1S/C14H14N6O3/c15-14-19-11-10(12(21)20-14)18-9(6-17-11)5-16-8-3-1-7(2-4-8)13(22)23/h1-4,16H,5-6H2,(H,22,23)(H4,15,17,19,20,21)	c	C00921
	Dihydropteroate[m]	Dihydropteroate		kegg.compound/C00921;pubchem.substance/4175;chebi/CHEBI:17839;chebi/CHEBI:4581		1S/C14H14N6O3/c15-14-19-11-10(12(21)20-14)18-9(6-17-11)5-16-8-3-1-7(2-4-8)13(22)23/h1-4,16H,5-6H2,(H,22,23)(H4,15,17,19,20,21)	m	C00921_m
	Monodehydroascorbate[c]	Monodehydroascorbate		kegg.compound/C01041;pubchem.substance/4283;chebi/CHEBI:16504		1S/C6H7O6/c7-1-2(8)5-3(9)4(10)6(11)12-5/h2,5,7-8,10H,1H2/t2-,5+/m0/s1	c	C01041
	L-Glutamate 5-semialdehyde[c]	L-Glutamate 5-semialdehyde		kegg.compound/C01165;pubchem.substance/4392;chebi/CHEBI:17232		1S/C5H9NO3/c6-4(5(8)9)2-1-3-7/h3-4H,1-2,6H2,(H,8,9)/t4-/m0/s1	c	C01165
	Malonyl-[acyl-carrier protein][c]	Malonyl-[acyl-carrier protein]		kegg.compound/C01209;pubchem.substance/4431;chebi/CHEBI:17330	C3H3O3SR		c	C01209
	6-(Hydroxymethyl)-7,8-dihydropterin[c]	6-(Hydroxymethyl)-7,8-dihydropterin		kegg.compound/C01300;pubchem.substance/4518;chebi/CHEBI:17083;chebi/CHEBI:44841		1S/C7H9N5O2/c8-7-11-5-4(6(14)12-7)10-3(2-13)1-9-5/h13H,1-2H2,(H4,8,9,11,12,14)	c	C01300
	Coproporphyrinogen III[c]	Coproporphyrinogen III		kegg.compound/C03263;pubchem.substance/6127;chebi/CHEBI:15439		1S/C36H44N4O8/c1-17-21(5-9-33(41)42)29-14-27-19(3)22(6-10-34(43)44)30(39-27)15-28-20(4)24(8-12-36(47)48)32(40-28)16-31-23(7-11-35(45)46)18(2)26(38-31)13-25(17)37-29/h37-40H,5-16H2,1-4H3,(H,41,42)(H,43,44)(H,45,46)(H,47,48)	c	C03263
	2-Methylprop-2-enoyl-CoA[c]	2-Methylprop-2-enoyl-CoA		kegg.compound/C03460;pubchem.substance/6280;chebi/CHEBI:27754		1S/C25H40N7O17P3S/c1-13(2)24(37)53-8-7-27-15(33)5-6-28-22(36)19(35)25(3,4)10-46-52(43,44)49-51(41,42)45-9-14-18(48-50(38,39)40)17(34)23(47-14)32-12-31-16-20(26)29-11-30-21(16)32/h11-12,14,17-19,23,34-35H,1,5-10H2,2-4H3,(H,27,33)(H,28,36)(H,41,42)(H,43,44)(H2,26,29,30)(H2,38,39,40)/t14-,17-,18-,19+,23-/m1/s1	c	C03460
	Acetyl-[acyl-carrier protein][c]	Acetyl-[acyl-carrier protein]		kegg.compound/C03939;pubchem.substance/6663;chebi/CHEBI:17093	C2H3OSR		c	C03939
	But-2-enoyl-[acyl-carrier protein][c]	But-2-enoyl-[acyl-carrier protein]		kegg.compound/C04246;pubchem.substance/6911	C4H5OSR		c	C04246
	(3R)-3-Hydroxybutanoyl-[acyl-carrier protein][c]	(3R)-3-Hydroxybutanoyl-[acyl-carrier protein]		kegg.compound/C04618;pubchem.substance/7208	C4H7O2SR		c	C04618
	(3R)-3-Hydroxyoctanoyl-[acyl-carrier protein][c]	(3R)-3-Hydroxyoctanoyl-[acyl-carrier protein]		kegg.compound/C04620;pubchem.substance/7210	C8H15O2SR		c	C04620
	6-Hydroxymethyl-7,8-dihydropterin diphosphate[c]	6-Hydroxymethyl-7,8-dihydropterin diphosphate		kegg.compound/C04807;pubchem.substance/7369;chebi/CHEBI:15998;chebi/CHEBI:73083		1S/C7H11N5O8P2/c8-7-11-5-4(6(13)12-7)10-3(1-9-5)2-19-22(17,18)20-21(14,15)16/h1-2H2,(H,17,18)(H2,14,15,16)(H4,8,9,11,12,13)	c	C04807
	7,8-Dihydroneopterin 3'-triphosphate[c]	7,8-Dihydroneopterin 3'-triphosphate		kegg.compound/C04895;pubchem.substance/7446;chebi/CHEBI:18372		1S/C9H16N5O13P3/c10-9-13-7-5(8(17)14-9)12-3(1-11-7)6(16)4(15)2-25-29(21,22)27-30(23,24)26-28(18,19)20/h4,6,15-16H,1-2H2,(H,21,22)(H,23,24)(H2,18,19,20)(H4,10,11,13,14,17)/t4-,6+/m1/s1	c	C04895
	3-Hydroxybutanoyl-CoA[c]	3-Hydroxybutanoyl-CoA		kegg.compound/C05116;pubchem.substance/7540;chebi/CHEBI:37050		1S/C25H42N7O18P3S/c1-13(33)8-16(35)54-7-6-27-15(34)4-5-28-23(38)20(37)25(2,3)10-47-53(44,45)50-52(42,43)46-9-14-19(49-51(39,40)41)18(36)24(48-14)32-12-31-17-21(26)29-11-30-22(17)32/h11-14,18-20,24,33,36-37H,4-10H2,1-3H3,(H,27,34)(H,28,38)(H,42,43)(H,44,45)(H2,26,29,30)(H2,39,40,41)/t13?,14-,18-,19-,20+,24-/m1/s1	c	C05116
	5'-Deoxyadenosine[c]	5'-Deoxyadenosine		kegg.compound/C05198;pubchem.substance/7603;chebi/CHEBI:17319		1S/C10H13N5O3/c1-4-6(16)7(17)10(18-4)15-3-14-5-8(11)12-2-13-9(5)15/h2-4,6-7,10,16-17H,1H3,(H2,11,12,13)/t4-,6-,7-,10-/m1/s1	c	C05198
	5beta-Pregnane-3,20-dione[c]	5beta-Pregnane-3,20-dione		kegg.compound/C05479;pubchem.substance/7839;chebi/CHEBI:30154		1S/C21H32O2/c1-13(22)17-6-7-18-16-5-4-14-12-15(23)8-10-20(14,2)19(16)9-11-21(17,18)3/h14,16-19H,4-12H2,1-3H3/t14-,16+,17-,18+,19+,20+,21-/m1/s1	c	C05479
	L-Selenocysteine[c]	L-Selenocysteine		kegg.compound/C05688;pubchem.substance/7995;chebi/CHEBI:16633		1S/C3H7NO2Se/c4-2(1-7)3(5)6/h2,7H,1,4H2,(H,5,6)/t2-/m0/s1	c	C05688
	Acetoacetyl-[acp][c]	Acetoacetyl-[acp]		kegg.compound/C05744;pubchem.substance/8039;chebi/CHEBI:2393	C4H5O2SR		c	C05744
	Butyryl-[acp][c]	Butyryl-[acp]		kegg.compound/C05745;pubchem.substance/8040;chebi/CHEBI:3247	C4H7OSR		c	C05745
	3-Oxohexanoyl-[acp][c]	3-Oxohexanoyl-[acp]		kegg.compound/C05746;pubchem.substance/8041;chebi/CHEBI:1642	C6H9O2SR		c	C05746
	(R)-3-Hydroxyhexanoyl-[acp][c]	(R)-3-Hydroxyhexanoyl-[acp]		kegg.compound/C05747;pubchem.substance/8042;chebi/CHEBI:326	C6H11O2SR		c	C05747
	trans-Hex-2-enoyl-[acp][c]	trans-Hex-2-enoyl-[acp]		kegg.compound/C05748;pubchem.substance/8043;chebi/CHEBI:10727	C6H9OSR		c	C05748
	Hexanoyl-[acp][c]	Hexanoyl-[acp]		kegg.compound/C05749;pubchem.substance/8044;chebi/CHEBI:5704	C6H11OSR		c	C05749
	3-Oxooctanoyl-[acp][c]	3-Oxooctanoyl-[acp]		kegg.compound/C05750;pubchem.substance/8045;chebi/CHEBI:1646	C8H13O2SR		c	C05750
	trans-Oct-2-enoyl-[acp][c]	trans-Oct-2-enoyl-[acp]		kegg.compound/C05751;pubchem.substance/8046	C8H13OSR		c	C05751
	Octanoyl-[acp][c]	Octanoyl-[acp]		kegg.compound/C05752;pubchem.substance/8047;chebi/CHEBI:7725	C8H15OSR		c	C05752
	Molybdopterin[c]	Molybdopterin		kegg.compound/C05924;pubchem.substance/8212;chebi/CHEBI:44074		1S/C10H14N5O6PS2/c11-10-14-7-4(8(16)15-10)12-3-6(24)5(23)2(21-9(3)13-7)1-20-22(17,18)19/h2-3,9,12,23-24H,1H2,(H2,17,18,19)(H4,11,13,14,15,16)/t2-,3+,9-/m1/s1	c	C05924
	(S)-3-Hydroxyisobutyryl-CoA[c]	(S)-3-Hydroxyisobutyryl-CoA		kegg.compound/C06000;pubchem.substance/8274;chebi/CHEBI:28259		1S/C25H42N7O18P3S/c1-13(8-33)24(38)54-7-6-27-15(34)4-5-28-22(37)19(36)25(2,3)10-47-53(44,45)50-52(42,43)46-9-14-18(49-51(39,40)41)17(35)23(48-14)32-12-31-16-20(26)29-11-30-21(16)32/h11-14,17-19,23,33,35-36H,4-10H2,1-3H3,(H,27,34)(H,28,37)(H,42,43)(H,44,45)(H2,26,29,30)(H2,39,40,41)/t13-,14+,17+,18+,19-,23+/m0/s1	c	C06000
	(S)-3-Hydroxyisobutyrate[c]	(S)-3-Hydroxyisobutyrate		kegg.compound/C06001;pubchem.substance/8275;chebi/CHEBI:37373;chebi/CHEBI:62638		1S/C4H8O3/c1-3(2-5)4(6)7/h3,5H,2H2,1H3,(H,6,7)/t3-/m0/s1	c	C06001
	(S)-Methylmalonate semialdehyde[c]	(S)-Methylmalonate semialdehyde		kegg.compound/C06002;pubchem.substance/8276;chebi/CHEBI:27821		1S/C4H6O3/c1-3(2-5)4(6)7/h2-3H,1H3,(H,6,7)/t3-/m0/s1	c	C06002
	4-Amino-4-deoxychorismate[c]	4-Amino-4-deoxychorismate		kegg.compound/C11355;pubchem.substance/13530;chebi/CHEBI:18198;chebi/CHEBI:35181		1S/C10H11NO5/c1-5(9(12)13)16-8-4-6(10(14)15)2-3-7(8)11/h2-4,7-8H,1,11H2,(H,12,13)(H,14,15)/t7-,8-/m1/s1	c	C11355
	4a-Hydroxytetrahydrobiopterin[c]	4a-Hydroxytetrahydrobiopterin		kegg.compound/C15522;pubchem.substance/17396514;chebi/CHEBI:15642		1S/C9H15N5O4/c1-3(15)5(16)4-2-11-6-9(18,14-4)7(17)13-8(10)12-6/h3-5,14-16,18H,2H2,1H3,(H3,10,11,12,13,17)/t3-,4+,5-,9-/m0/s1	c	C15522
	Sulfur-carrier protein[c]	Sulfur-carrier protein		kegg.compound/C15810;pubchem.substance/47205135;chebi/CHEBI:80100	C4H7N2O3R		c	C15810
	Adenylyl-[sulfur-carrier protein][c]	Adenylyl-[sulfur-carrier protein]		kegg.compound/C15813;pubchem.substance/47205138;chebi/CHEBI:80101	C14H19N7O9PR		c	C15813
	Thiocarboxy-[sulfur-carrier protein][c]	Thiocarboxy-[sulfur-carrier protein]		kegg.compound/C15814;pubchem.substance/47205139;chebi/CHEBI:80102	C4H7N2O2SR		c	C15814
	Enzyme N6-(dihydrolipoyl)lysine[c]	Enzyme N6-(dihydrolipoyl)lysine		kegg.compound/C15973;pubchem.substance/47205286;chebi/CHEBI:80219	C8H16NOS2R		c	C15973
	[Dihydrolipoyllysine-residue (2-methylpropanoyl)transferase] S-(3-methylbutanoyl)dihydrolipoyllysine[c]	[Dihydrolipoyllysine-residue (2-methylpropanoyl)transferase] S-(3-methylbutanoyl)dihydrolipoyllysine		kegg.compound/C15975;pubchem.substance/47205288;chebi/CHEBI:80221	C13H24NO2S2R		c	C15975
	[Dihydrolipoyllysine-residue (2-methylpropanoyl)transferase] S-(2-methylpropanoyl)dihydrolipoyllysine[c]	[Dihydrolipoyllysine-residue (2-methylpropanoyl)transferase] S-(2-methylpropanoyl)dihydrolipoyllysine		kegg.compound/C15977;pubchem.substance/47205290;chebi/CHEBI:80222	C12H22NO2S2R		c	C15977
	Precursor Z[c]	Precursor Z		kegg.compound/C18239;pubchem.substance/103061421;chebi/CHEBI:60210		1S/C10H14N5O8P/c11-9-14-6-3(7(16)15-9)12-4-8(13-6)22-2-1-21-24(19,20)23-5(2)10(4,17)18/h2,4-5,8,12,17-18H,1H2,(H,19,20)(H4,11,13,14,15,16)/t2-,4-,5+,8-/m1/s1	c	C18239
	(8S)-3',8-Cyclo-7,8-dihydroguanosine 5'-triphosphate[c]	(8S)-3',8-Cyclo-7,8-dihydroguanosine 5'-triphosphate		kegg.compound/C21310;pubchem.substance/319075052		1S/C10H16N5O14P3/c11-9-13-5-3(6(17)14-9)12-8-10(18)2(27-7(4(10)16)15(5)8)1-26-31(22,23)29-32(24,25)28-30(19,20)21/h2,4,7-8,12,16,18H,1H2,(H,22,23)(H,24,25)(H2,19,20,21)(H3,11,13,14,17)/t2-,4+,7-,8+,10+/m1/s1	c	C21310
	Lipoyl-carrier protein E2[c]	Lipoyl-carrier protein E2		kegg.compound/C22158	NH2R		c	C22158
	[Lipoyl-carrier protein E2]-N6-octanoyl-L-lysine[c]	[Lipoyl-carrier protein E2]-N6-octanoyl-L-lysine		kegg.compound/C22160	C8H16NOR		c	C22160
	4-Aminobenzoate[c]	4-Aminobenzoate		kegg.compound/C00568;pubchem.substance/3847;chebi/CHEBI:17836;chebi/CHEBI:30753		1S/C7H7NO2/c8-6-3-1-5(2-4-6)7(9)10/h1-4H,8H2,(H,9,10)	c	C00568
	4-Aminobenzoate[m]	4-Aminobenzoate		kegg.compound/C00568;pubchem.substance/3847;chebi/CHEBI:17836;chebi/CHEBI:30753		1S/C7H7NO2/c8-6-3-1-5(2-4-6)7(9)10/h1-4H,8H2,(H,9,10)	m	C00568_m
	7,8-Dihydroneopterin[c]	7,8-Dihydroneopterin		kegg.compound/C04874;pubchem.substance/7426;chebi/CHEBI:17001		1S/C9H13N5O4/c10-9-13-7-5(8(18)14-9)12-3(1-11-7)6(17)4(16)2-15/h4,6,15-17H,1-2H2,(H4,10,11,13,14,18)/t4-,6+/m1/s1	c	C04874
	7,8-Dihydroneopterin[m]	7,8-Dihydroneopterin		kegg.compound/C04874;pubchem.substance/7426;chebi/CHEBI:17001		1S/C9H13N5O4/c10-9-13-7-5(8(18)14-9)12-3(1-11-7)6(17)4(16)2-15/h4,6,15-17H,1-2H2,(H4,10,11,13,14,18)/t4-,6+/m1/s1	m	C04874_m
	Glycolaldehyde[c]	Glycolaldehyde		kegg.compound/C00266;pubchem.substance/3564;chebi/CHEBI:17071		1S/C2H4O2/c3-1-2-4/h1,4H,2H2	c	C00266
	Glycolaldehyde[m]	Glycolaldehyde		kegg.compound/C00266;pubchem.substance/3564;chebi/CHEBI:17071		1S/C2H4O2/c3-1-2-4/h1,4H,2H2	m	C00266_m
	GTP[c]	GTP		kegg.compound/C00044;pubchem.substance/3346;chebi/CHEBI:15996		1S/C10H16N5O14P3/c11-10-13-7-4(8(18)14-10)12-2-15(7)9-6(17)5(16)3(27-9)1-26-31(22,23)29-32(24,25)28-30(19,20)21/h2-3,5-6,9,16-17H,1H2,(H,22,23)(H,24,25)(H2,19,20,21)(H3,11,13,14,18)/t3-,5-,6-,9-/m1/s1	c	C00044
	Protoporphyrinogen IX[c]	Protoporphyrinogen IX		kegg.compound/C01079;pubchem.substance/4317;chebi/CHEBI:15435		1S/C34H40N4O4/c1-7-21-17(3)25-13-26-19(5)23(9-11-33(39)40)31(37-26)16-32-24(10-12-34(41)42)20(6)28(38-32)15-30-22(8-2)18(4)27(36-30)14-29(21)35-25/h7-8,35-38H,1-2,9-16H2,3-6H3,(H,39,40)(H,41,42)	c	C01079
	Barbiturate[c]	Barbiturate		kegg.compound/C00813	C4H4N2O3		c	C00813
	3-Oxo-3-ureidopropanoate[c]	3-Oxo-3-ureidopropanoate		kegg.compound/C15607	C4H6N2O4		c	C15607

## Sheet: COMPS
#	ABBREVIATION	NAME	INSIDE	MIRIAM
	c	Cytoplasm
	m	Mitochondrion
	e	Extracellular

## Sheet: GENES
#	NAME	MIRIAM	SHORT NAME	COMPARTMENT
	symbB.v1.2.015428.t1|scaffold1143.1|size142617|3		symbB__46__v1__46__2__46__015428__46__t1__124__scaffold1143__46__1__124__size142617__124__3
	symbB.v1.2.005606.t1|scaffold324.1|size254390|3		symbB__46__v1__46__2__46__005606__46__t1__124__scaffold324__46__1__124__size254390__124__3
	symbB.v1.2.008483.t1|scaffold535.1|size190655|3		symbB__46__v1__46__2__46__008483__46__t1__124__scaffold535__46__1__124__size190655__124__3
	symbB.v1.2.000961.t1|scaffold39.1|size394969|5		symbB__46__v1__46__2__46__000961__46__t1__124__scaffold39__46__1__124__size394969__124__5
	symbB.v1.2.000961.t2|scaffold39.1|size394969|5		symbB__46__v1__46__2__46__000961__46__t2__124__scaffold39__46__1__124__size394969__124__5
	symbB.v1.2.008483.t2|scaffold535.1|size190655|3		symbB__46__v1__46__2__46__008483__46__t2__124__scaffold535__46__1__124__size190655__124__3
	symbB.v1.2.013976.t1|scaffold1001.1|size146904|7		symbB__46__v1__46__2__46__013976__46__t1__124__scaffold1001__46__1__124__size146904__124__7
	symbB.v1.2.021415.t1|scaffold1848.1|size98926|4		symbB__46__v1__46__2__46__021415__46__t1__124__scaffold1848__46__1__124__size98926__124__4
	symbB.v1.2.021415.t2|scaffold1848.1|size98926|4		symbB__46__v1__46__2__46__021415__46__t2__124__scaffold1848__46__1__124__size98926__124__4
	symbB.v1.2.011565.t1|scaffold715.1|size233058|11		symbB__46__v1__46__2__46__011565__46__t1__124__scaffold715__46__1__124__size233058__124__11
	symbB.v1.2.033106.t1|scaffold4066.1|size45319|6		symbB__46__v1__46__2__46__033106__46__t1__124__scaffold4066__46__1__124__size45319__124__6
	symbB.v1.2.020878.t1|scaffold1780.1|size101567|2		symbB__46__v1__46__2__46__020878__46__t1__124__scaffold1780__46__1__124__size101567__124__2
	symbB.v1.2.001170.t1|scaffold60.1|size581591|10		symbB__46__v1__46__2__46__001170__46__t1__124__scaffold60__46__1__124__size581591__124__10
	symbB.v1.2.001170.t2|scaffold60.1|size581591|10		symbB__46__v1__46__2__46__001170__46__t2__124__scaffold60__46__1__124__size581591__124__10
	symbB.v1.2.004256.t1|scaffold241.1|size254724|11		symbB__46__v1__46__2__46__004256__46__t1__124__scaffold241__46__1__124__size254724__124__11
	symbB.v1.2.024647.t1|scaffold2346.1|size82077|8		symbB__46__v1__46__2__46__024647__46__t1__124__scaffold2346__46__1__124__size82077__124__8
	symbB.v1.2.003412.t1|scaffold185.1|size279819|7		symbB__46__v1__46__2__46__003412__46__t1__124__scaffold185__46__1__124__size279819__124__7
	symbB.v1.2.010275.t1|scaffold619.1|size180033|11		symbB__46__v1__46__2__46__010275__46__t1__124__scaffold619__46__1__124__size180033__124__11
	symbB.v1.2.007763.t1|scaffold480.1|size253386|25		symbB__46__v1__46__2__46__007763__46__t1__124__scaffold480__46__1__124__size253386__124__25
	symbB.v1.2.008937.t1|scaffold563.1|size187063|14		symbB__46__v1__46__2__46__008937__46__t1__124__scaffold563__46__1__124__size187063__124__14
	symbB.v1.2.008936.t1|scaffold563.1|size187063|13		symbB__46__v1__46__2__46__008936__46__t1__124__scaffold563__46__1__124__size187063__124__13
	symbB.v1.2.003344.t1|scaffold172.1|size290804|10		symbB__46__v1__46__2__46__003344__46__t1__124__scaffold172__46__1__124__size290804__124__10
	symbB.v1.2.004318.t1|scaffold188.1|size279614|7		symbB__46__v1__46__2__46__004318__46__t1__124__scaffold188__46__1__124__size279614__124__7
	symbB.v1.2.020075.t1|scaffold1664.1|size142436|10		symbB__46__v1__46__2__46__020075__46__t1__124__scaffold1664__46__1__124__size142436__124__10
	symbB.v1.2.015636.t3|scaffold1142.1|size245703|5		symbB__46__v1__46__2__46__015636__46__t3__124__scaffold1142__46__1__124__size245703__124__5
	symbB.v1.2.015636.t5|scaffold1142.1|size245703|5		symbB__46__v1__46__2__46__015636__46__t5__124__scaffold1142__46__1__124__size245703__124__5
	symbB.v1.2.015636.t1|scaffold1142.1|size245703|5		symbB__46__v1__46__2__46__015636__46__t1__124__scaffold1142__46__1__124__size245703__124__5
	symbB.v1.2.015636.t2|scaffold1142.1|size245703|5		symbB__46__v1__46__2__46__015636__46__t2__124__scaffold1142__46__1__124__size245703__124__5
	symbB.v1.2.015636.t4|scaffold1142.1|size245703|5		symbB__46__v1__46__2__46__015636__46__t4__124__scaffold1142__46__1__124__size245703__124__5
	symbB.v1.2.026692.t1|scaffold2690.1|size72910|3		symbB__46__v1__46__2__46__026692__46__t1__124__scaffold2690__46__1__124__size72910__124__3
	symbB.v1.2.033276.t1|scaffold4110.1|size46135|1		symbB__46__v1__46__2__46__033276__46__t1__124__scaffold4110__46__1__124__size46135__124__1
	symbB.v1.2.000979.t1|scaffold43.1|size391093|8		symbB__46__v1__46__2__46__000979__46__t1__124__scaffold43__46__1__124__size391093__124__8
	symbB.v1.2.030573.t1|scaffold3463.1|size92345|3		symbB__46__v1__46__2__46__030573__46__t1__124__scaffold3463__46__1__124__size92345__124__3
	symbB.v1.2.001522.t1|scaffold83.1|size345278|6		symbB__46__v1__46__2__46__001522__46__t1__124__scaffold83__46__1__124__size345278__124__6
	symbB.v1.2.001522.t2|scaffold83.1|size345278|6		symbB__46__v1__46__2__46__001522__46__t2__124__scaffold83__46__1__124__size345278__124__6
	symbB.v1.2.020911.t1|scaffold1784.1|size101483|7		symbB__46__v1__46__2__46__020911__46__t1__124__scaffold1784__46__1__124__size101483__124__7
	symbB.v1.2.010201.t2|scaffold621.1|size179687|7		symbB__46__v1__46__2__46__010201__46__t2__124__scaffold621__46__1__124__size179687__124__7
	symbB.v1.2.029330.t2|scaffold3196.1|size61488|2		symbB__46__v1__46__2__46__029330__46__t2__124__scaffold3196__46__1__124__size61488__124__2
	symbB.v1.2.011224.t1|scaffold749.1|size165596|3		symbB__46__v1__46__2__46__011224__46__t1__124__scaffold749__46__1__124__size165596__124__3
	symbB.v1.2.010389.t1|scaffold638.1|size177989|8		symbB__46__v1__46__2__46__010389__46__t1__124__scaffold638__46__1__124__size177989__124__8
	symbB.v1.2.010201.t1|scaffold621.1|size179687|7		symbB__46__v1__46__2__46__010201__46__t1__124__scaffold621__46__1__124__size179687__124__7
	symbB.v1.2.014613.t1|scaffold1070.1|size140010|9		symbB__46__v1__46__2__46__014613__46__t1__124__scaffold1070__46__1__124__size140010__124__9
	symbB.v1.2.029234.t1|scaffold3175.1|size97379|1		symbB__46__v1__46__2__46__029234__46__t1__124__scaffold3175__46__1__124__size97379__124__1
	symbB.v1.2.004672.t1|scaffold230.1|size260421|9		symbB__46__v1__46__2__46__004672__46__t1__124__scaffold230__46__1__124__size260421__124__9
	symbB.v1.2.040962.t1|scaffold7693.1|size9862|1		symbB__46__v1__46__2__46__040962__46__t1__124__scaffold7693__46__1__124__size9862__124__1
	symbB.v1.2.001852.t1|scaffold77.1|size347087|23		symbB__46__v1__46__2__46__001852__46__t1__124__scaffold77__46__1__124__size347087__124__23
	symbB.v1.2.017059.t1|scaffold1320.1|size125405|2		symbB__46__v1__46__2__46__017059__46__t1__124__scaffold1320__46__1__124__size125405__124__2
	symbB.v1.2.012620.t1|scaffold874.1|size155782|14		symbB__46__v1__46__2__46__012620__46__t1__124__scaffold874__46__1__124__size155782__124__14
	symbB.v1.2.006566.t1|scaffold392.1|size213825|2		symbB__46__v1__46__2__46__006566__46__t1__124__scaffold392__46__1__124__size213825__124__2
	symbB.v1.2.002027.t1|scaffold104.1|size473687|5		symbB__46__v1__46__2__46__002027__46__t1__124__scaffold104__46__1__124__size473687__124__5
	symbB.v1.2.015731.t1|scaffold1184.1|size176679|11		symbB__46__v1__46__2__46__015731__46__t1__124__scaffold1184__46__1__124__size176679__124__11
	symbB.v1.2.017877.t2|scaffold1334.1|size124731|11		symbB__46__v1__46__2__46__017877__46__t2__124__scaffold1334__46__1__124__size124731__124__11
	symbB.v1.2.017877.t3|scaffold1334.1|size124731|11		symbB__46__v1__46__2__46__017877__46__t3__124__scaffold1334__46__1__124__size124731__124__11
	symbB.v1.2.023331.t1|scaffold2128.1|size88402|9		symbB__46__v1__46__2__46__023331__46__t1__124__scaffold2128__46__1__124__size88402__124__9
	symbB.v1.2.024660.t1|scaffold2352.1|size103767|6		symbB__46__v1__46__2__46__024660__46__t1__124__scaffold2352__46__1__124__size103767__124__6
	symbB.v1.2.008136.t1|scaffold509.1|size193965|6		symbB__46__v1__46__2__46__008136__46__t1__124__scaffold509__46__1__124__size193965__124__6
	symbB.v1.2.035957.t1|scaffold4965.1|size32343|2		symbB__46__v1__46__2__46__035957__46__t1__124__scaffold4965__46__1__124__size32343__124__2
	symbB.v1.2.037574.t1|scaffold5588.1|size25562|2		symbB__46__v1__46__2__46__037574__46__t1__124__scaffold5588__46__1__124__size25562__124__2
	symbB.v1.2.029369.t1|scaffold3207.1|size61170|5		symbB__46__v1__46__2__46__029369__46__t1__124__scaffold3207__46__1__124__size61170__124__5
	symbB.v1.2.009480.t1|scaffold602.1|size182573|4		symbB__46__v1__46__2__46__009480__46__t1__124__scaffold602__46__1__124__size182573__124__4
	symbB.v1.2.038135.t1|scaffold5839.1|size23231|1		symbB__46__v1__46__2__46__038135__46__t1__124__scaffold5839__46__1__124__size23231__124__1
	symbB.v1.2.015203.t1|scaffold1129.1|size136302|11		symbB__46__v1__46__2__46__015203__46__t1__124__scaffold1129__46__1__124__size136302__124__11
	symbB.v1.2.005848.t1|scaffold343.1|size224757|25		symbB__46__v1__46__2__46__005848__46__t1__124__scaffold343__46__1__124__size224757__124__25
	symbB.v1.2.012811.t1|scaffold884.1|size313170|23		symbB__46__v1__46__2__46__012811__46__t1__124__scaffold884__46__1__124__size313170__124__23
	symbB.v1.2.009451.t1|scaffold601.1|size182750|15		symbB__46__v1__46__2__46__009451__46__t1__124__scaffold601__46__1__124__size182750__124__15
	symbB.v1.2.036610.t1|scaffold5205.1|size29850|2		symbB__46__v1__46__2__46__036610__46__t1__124__scaffold5205__46__1__124__size29850__124__2
	symbB.v1.2.004199.t1|scaffold238.1|size305685|2		symbB__46__v1__46__2__46__004199__46__t1__124__scaffold238__46__1__124__size305685__124__2
	symbB.v1.2.004199.t2|scaffold238.1|size305685|2		symbB__46__v1__46__2__46__004199__46__t2__124__scaffold238__46__1__124__size305685__124__2
	symbB.v1.2.022030.t1|scaffold1936.1|size153520|4		symbB__46__v1__46__2__46__022030__46__t1__124__scaffold1936__46__1__124__size153520__124__4
	symbB.v1.2.001962.t1|scaffold84.1|size341116|8		symbB__46__v1__46__2__46__001962__46__t1__124__scaffold84__46__1__124__size341116__124__8
	symbB.v1.2.030167.t1|scaffold3356.1|size58521|8		symbB__46__v1__46__2__46__030167__46__t1__124__scaffold3356__46__1__124__size58521__124__8
	symbB.v1.2.037519.t1|scaffold5564.1|size25820|4		symbB__46__v1__46__2__46__037519__46__t1__124__scaffold5564__46__1__124__size25820__124__4
	symbB.v1.2.005074.t1|scaffold292.1|size239810|18		symbB__46__v1__46__2__46__005074__46__t1__124__scaffold292__46__1__124__size239810__124__18
	symbB.v1.2.006628.t1|scaffold390.1|size254036|24		symbB__46__v1__46__2__46__006628__46__t1__124__scaffold390__46__1__124__size254036__124__24
	symbB.v1.2.018378.t1|scaffold1465.1|size117142|2		symbB__46__v1__46__2__46__018378__46__t1__124__scaffold1465__46__1__124__size117142__124__2
	symbB.v1.2.027692.t1|scaffold2856.1|size68740|1		symbB__46__v1__46__2__46__027692__46__t1__124__scaffold2856__46__1__124__size68740__124__1
	symbB.v1.2.012697.t1|scaffold812.1|size160323|5		symbB__46__v1__46__2__46__012697__46__t1__124__scaffold812__46__1__124__size160323__124__5
	symbB.v1.2.003132.t1|scaffold128.1|size312424|6		symbB__46__v1__46__2__46__003132__46__t1__124__scaffold128__46__1__124__size312424__124__6
	symbB.v1.2.003212.t1|scaffold166.1|size289592|14		symbB__46__v1__46__2__46__003212__46__t1__124__scaffold166__46__1__124__size289592__124__14
	symbB.v1.2.003656.t1|scaffold175.1|size369221|12		symbB__46__v1__46__2__46__003656__46__t1__124__scaffold175__46__1__124__size369221__124__12
	symbB.v1.2.003656.t2|scaffold175.1|size369221|12		symbB__46__v1__46__2__46__003656__46__t2__124__scaffold175__46__1__124__size369221__124__12
	symbB.v1.2.009396.t1|scaffold531.1|size191016|8		symbB__46__v1__46__2__46__009396__46__t1__124__scaffold531__46__1__124__size191016__124__8
	symbB.v1.2.035361.t1|scaffold4742.1|size35533|1		symbB__46__v1__46__2__46__035361__46__t1__124__scaffold4742__46__1__124__size35533__124__1
	symbB.v1.2.019065.t1|scaffold1536.1|size113067|5		symbB__46__v1__46__2__46__019065__46__t1__124__scaffold1536__46__1__124__size113067__124__5
	symbB.v1.2.016738.t1|scaffold1277.1|size127245|2		symbB__46__v1__46__2__46__016738__46__t1__124__scaffold1277__46__1__124__size127245__124__2
	symbB.v1.2.019895.t1|scaffold1641.1|size211090|10		symbB__46__v1__46__2__46__019895__46__t1__124__scaffold1641__46__1__124__size211090__124__10
	symbB.v1.2.016739.t1|scaffold1277.1|size127245|3		symbB__46__v1__46__2__46__016739__46__t1__124__scaffold1277__46__1__124__size127245__124__3
	symbB.v1.2.009384.t1|scaffold595.1|size183375|6		symbB__46__v1__46__2__46__009384__46__t1__124__scaffold595__46__1__124__size183375__124__6
	symbB.v1.2.004695.t1|scaffold269.1|size246462|5		symbB__46__v1__46__2__46__004695__46__t1__124__scaffold269__46__1__124__size246462__124__5
	symbB.v1.2.016915.t1|scaffold1304.1|size242089|9		symbB__46__v1__46__2__46__016915__46__t1__124__scaffold1304__46__1__124__size242089__124__9
	symbB.v1.2.008428.t1|scaffold522.1|size192531|1		symbB__46__v1__46__2__46__008428__46__t1__124__scaffold522__46__1__124__size192531__124__1
	symbB.v1.2.032465.t1|scaffold3902.1|size48539|1		symbB__46__v1__46__2__46__032465__46__t1__124__scaffold3902__46__1__124__size48539__124__1
	symbB.v1.2.024813.t1|scaffold2358.1|size81431|4		symbB__46__v1__46__2__46__024813__46__t1__124__scaffold2358__46__1__124__size81431__124__4
	symbB.v1.2.003356.t1|scaffold186.1|size279346|3		symbB__46__v1__46__2__46__003356__46__t1__124__scaffold186__46__1__124__size279346__124__3
	symbB.v1.2.004675.t1|scaffold230.1|size260421|12		symbB__46__v1__46__2__46__004675__46__t1__124__scaffold230__46__1__124__size260421__124__12
	symbB.v1.2.004675.t2|scaffold230.1|size260421|12		symbB__46__v1__46__2__46__004675__46__t2__124__scaffold230__46__1__124__size260421__124__12
	symbB.v1.2.017460.t1|scaffold1364.1|size123310|12		symbB__46__v1__46__2__46__017460__46__t1__124__scaffold1364__46__1__124__size123310__124__12
	symbB.v1.2.000456.t1|scaffold11.1|size528188|5		symbB__46__v1__46__2__46__000456__46__t1__124__scaffold11__46__1__124__size528188__124__5
	symbB.v1.2.031795.t1|scaffold3731.1|size51334|1		symbB__46__v1__46__2__46__031795__46__t1__124__scaffold3731__46__1__124__size51334__124__1
	symbB.v1.2.022955.t1|scaffold2070.1|size90664|3		symbB__46__v1__46__2__46__022955__46__t1__124__scaffold2070__46__1__124__size90664__124__3
	symbB.v1.2.023155.t1|scaffold2099.1|size89596|2		symbB__46__v1__46__2__46__023155__46__t1__124__scaffold2099__46__1__124__size89596__124__2
	symbB.v1.2.031940.t1|scaffold3766.1|size50672|2		symbB__46__v1__46__2__46__031940__46__t1__124__scaffold3766__46__1__124__size50672__124__2
	symbB.v1.2.007784.t1|scaffold484.1|size197819|2		symbB__46__v1__46__2__46__007784__46__t1__124__scaffold484__46__1__124__size197819__124__2
	symbB.v1.2.019629.t1|scaffold1616.1|size109294|5		symbB__46__v1__46__2__46__019629__46__t1__124__scaffold1616__46__1__124__size109294__124__5
	symbB.v1.2.006383.t1|scaffold358.1|size381540|6		symbB__46__v1__46__2__46__006383__46__t1__124__scaffold358__46__1__124__size381540__124__6
	symbB.v1.2.017605.t1|scaffold1376.1|size122662|5		symbB__46__v1__46__2__46__017605__46__t1__124__scaffold1376__46__1__124__size122662__124__5
	symbB.v1.2.017606.t1|scaffold1376.1|size122662|6		symbB__46__v1__46__2__46__017606__46__t1__124__scaffold1376__46__1__124__size122662__124__6
	symbB.v1.2.017605.t2|scaffold1376.1|size122662|5		symbB__46__v1__46__2__46__017605__46__t2__124__scaffold1376__46__1__124__size122662__124__5
	symbB.v1.2.033928.t1|scaffold4287.1|size41906|4		symbB__46__v1__46__2__46__033928__46__t1__124__scaffold4287__46__1__124__size41906__124__4
	symbB.v1.2.032429.t1|scaffold3892.1|size69949|8		symbB__46__v1__46__2__46__032429__46__t1__124__scaffold3892__46__1__124__size69949__124__8
	symbB.v1.2.032430.t1|scaffold3892.1|size69949|9		symbB__46__v1__46__2__46__032430__46__t1__124__scaffold3892__46__1__124__size69949__124__9
	symbB.v1.2.014737.t1|scaffold1082.1|size139405|14		symbB__46__v1__46__2__46__014737__46__t1__124__scaffold1082__46__1__124__size139405__124__14
	symbB.v1.2.005898.t1|scaffold329.1|size228424|8		symbB__46__v1__46__2__46__005898__46__t1__124__scaffold329__46__1__124__size228424__124__8
	symbB.v1.2.032428.t1|scaffold3892.1|size69949|7		symbB__46__v1__46__2__46__032428__46__t1__124__scaffold3892__46__1__124__size69949__124__7
	symbB.v1.2.010941.t1|scaffold719.1|size169331|6		symbB__46__v1__46__2__46__010941__46__t1__124__scaffold719__46__1__124__size169331__124__6
	symbB.v1.2.014733.t1|scaffold1082.1|size139405|10		symbB__46__v1__46__2__46__014733__46__t1__124__scaffold1082__46__1__124__size139405__124__10
	symbB.v1.2.014732.t1|scaffold1082.1|size139405|9		symbB__46__v1__46__2__46__014732__46__t1__124__scaffold1082__46__1__124__size139405__124__9
	symbB.v1.2.010958.t1|scaffold727.1|size198231|3		symbB__46__v1__46__2__46__010958__46__t1__124__scaffold727__46__1__124__size198231__124__3
	symbB.v1.2.012436.t1|scaffold860.1|size157271|5		symbB__46__v1__46__2__46__012436__46__t1__124__scaffold860__46__1__124__size157271__124__5
	symbB.v1.2.036245.t1|scaffold5072.1|size31236|2		symbB__46__v1__46__2__46__036245__46__t1__124__scaffold5072__46__1__124__size31236__124__2
	symbB.v1.2.034833.t1|scaffold4570.1|size37820|2		symbB__46__v1__46__2__46__034833__46__t1__124__scaffold4570__46__1__124__size37820__124__2
	symbB.v1.2.038923.t1|scaffold6242.1|size19708|1		symbB__46__v1__46__2__46__038923__46__t1__124__scaffold6242__46__1__124__size19708__124__1
	symbB.v1.2.036410.t2|scaffold5132.1|size30536|2		symbB__46__v1__46__2__46__036410__46__t2__124__scaffold5132__46__1__124__size30536__124__2
	symbB.v1.2.036410.t1|scaffold5132.1|size30536|2		symbB__46__v1__46__2__46__036410__46__t1__124__scaffold5132__46__1__124__size30536__124__2
	symbB.v1.2.026950.t1|scaffold2734.1|size73225|4		symbB__46__v1__46__2__46__026950__46__t1__124__scaffold2734__46__1__124__size73225__124__4
	symbB.v1.2.004802.t1|scaffold270.1|size246978|13		symbB__46__v1__46__2__46__004802__46__t1__124__scaffold270__46__1__124__size246978__124__13
	symbB.v1.2.015623.t1|scaffold1162.1|size134634|10		symbB__46__v1__46__2__46__015623__46__t1__124__scaffold1162__46__1__124__size134634__124__10
	symbB.v1.2.010303.t1|scaffold666.1|size175110|15		symbB__46__v1__46__2__46__010303__46__t1__124__scaffold666__46__1__124__size175110__124__15
	symbB.v1.2.009481.t1|scaffold602.1|size182573|5		symbB__46__v1__46__2__46__009481__46__t1__124__scaffold602__46__1__124__size182573__124__5
	symbB.v1.2.033200.t1|scaffold4093.1|size55244|4		symbB__46__v1__46__2__46__033200__46__t1__124__scaffold4093__46__1__124__size55244__124__4
	symbB.v1.2.000104.t1|scaffold13.1|size649204|15		symbB__46__v1__46__2__46__000104__46__t1__124__scaffold13__46__1__124__size649204__124__15
	symbB.v1.2.017862.t1|scaffold1397.1|size143028|9		symbB__46__v1__46__2__46__017862__46__t1__124__scaffold1397__46__1__124__size143028__124__9
	symbB.v1.2.030993.t1|scaffold3549.1|size54238|3		symbB__46__v1__46__2__46__030993__46__t1__124__scaffold3549__46__1__124__size54238__124__3
	symbB.v1.2.009769.t1|scaffold629.1|size183697|6		symbB__46__v1__46__2__46__009769__46__t1__124__scaffold629__46__1__124__size183697__124__6
	symbB.v1.2.001778.t1|scaffold95.1|size600632|26		symbB__46__v1__46__2__46__001778__46__t1__124__scaffold95__46__1__124__size600632__124__26
	symbB.v1.2.036471.t2|scaffold5157.1|size30255|2		symbB__46__v1__46__2__46__036471__46__t2__124__scaffold5157__46__1__124__size30255__124__2
	symbB.v1.2.033662.t1|scaffold4214.1|size43011|4		symbB__46__v1__46__2__46__033662__46__t1__124__scaffold4214__46__1__124__size43011__124__4
	symbB.v1.2.028743.t1|scaffold3003.1|size65577|2		symbB__46__v1__46__2__46__028743__46__t1__124__scaffold3003__46__1__124__size65577__124__2
	symbB.v1.2.031864.t1|scaffold3678.1|size52145|4		symbB__46__v1__46__2__46__031864__46__t1__124__scaffold3678__46__1__124__size52145__124__4
	symbB.v1.2.005942.t1|scaffold346.1|size246720|11		symbB__46__v1__46__2__46__005942__46__t1__124__scaffold346__46__1__124__size246720__124__11
	symbB.v1.2.022707.t1|scaffold2028.1|size91989|4		symbB__46__v1__46__2__46__022707__46__t1__124__scaffold2028__46__1__124__size91989__124__4
	symbB.v1.2.031230.t1|scaffold3602.1|size53426|3		symbB__46__v1__46__2__46__031230__46__t1__124__scaffold3602__46__1__124__size53426__124__3
	symbB.v1.2.031230.t2|scaffold3602.1|size53426|3		symbB__46__v1__46__2__46__031230__46__t2__124__scaffold3602__46__1__124__size53426__124__3
	symbB.v1.2.034753.t1|scaffold4541.1|size75942|7		symbB__46__v1__46__2__46__034753__46__t1__124__scaffold4541__46__1__124__size75942__124__7
	symbB.v1.2.028352.t1|scaffold2996.1|size65695|7		symbB__46__v1__46__2__46__028352__46__t1__124__scaffold2996__46__1__124__size65695__124__7
	symbB.v1.2.024537.t1|scaffold2328.1|size82197|2		symbB__46__v1__46__2__46__024537__46__t1__124__scaffold2328__46__1__124__size82197__124__2
	symbB.v1.2.024537.t2|scaffold2328.1|size82197|2		symbB__46__v1__46__2__46__024537__46__t2__124__scaffold2328__46__1__124__size82197__124__2
	symbB.v1.2.034764.t2|scaffold4548.1|size38217|1		symbB__46__v1__46__2__46__034764__46__t2__124__scaffold4548__46__1__124__size38217__124__1
	symbB.v1.2.034764.t1|scaffold4548.1|size38217|1		symbB__46__v1__46__2__46__034764__46__t1__124__scaffold4548__46__1__124__size38217__124__1
	symbB.v1.2.013871.t1|scaffold991.1|size149480|6		symbB__46__v1__46__2__46__013871__46__t1__124__scaffold991__46__1__124__size149480__124__6
	symbB.v1.2.008970.t1|scaffold508.1|size221222|19		symbB__46__v1__46__2__46__008970__46__t1__124__scaffold508__46__1__124__size221222__124__19
	symbB.v1.2.033419.t1|scaffold4147.1|size43859|2		symbB__46__v1__46__2__46__033419__46__t1__124__scaffold4147__46__1__124__size43859__124__2
	symbB.v1.2.003202.t2|scaffold166.1|size289592|4		symbB__46__v1__46__2__46__003202__46__t2__124__scaffold166__46__1__124__size289592__124__4
	symbB.v1.2.003202.t1|scaffold166.1|size289592|4		symbB__46__v1__46__2__46__003202__46__t1__124__scaffold166__46__1__124__size289592__124__4
	symbB.v1.2.010129.t1|scaffold618.1|size180184|6		symbB__46__v1__46__2__46__010129__46__t1__124__scaffold618__46__1__124__size180184__124__6
	symbB.v1.2.022517.t1|scaffold2003.1|size92810|4		symbB__46__v1__46__2__46__022517__46__t1__124__scaffold2003__46__1__124__size92810__124__4
	symbB.v1.2.009887.t1|scaffold639.1|size181572|8		symbB__46__v1__46__2__46__009887__46__t1__124__scaffold639__46__1__124__size181572__124__8
	symbB.v1.2.016912.t1|scaffold1304.1|size242089|6		symbB__46__v1__46__2__46__016912__46__t1__124__scaffold1304__46__1__124__size242089__124__6
	symbB.v1.2.039469.t1|scaffold6583.1|size16869|2		symbB__46__v1__46__2__46__039469__46__t1__124__scaffold6583__46__1__124__size16869__124__2
	symbB.v1.2.014989.t1|scaffold1088.1|size139058|3		symbB__46__v1__46__2__46__014989__46__t1__124__scaffold1088__46__1__124__size139058__124__3
	symbB.v1.2.017142.t1|scaffold1327.1|size125186|1		symbB__46__v1__46__2__46__017142__46__t1__124__scaffold1327__46__1__124__size125186__124__1
	symbB.v1.2.020534.t1|scaffold1735.1|size104145|5		symbB__46__v1__46__2__46__020534__46__t1__124__scaffold1735__46__1__124__size104145__124__5
	symbB.v1.2.029069.t1|scaffold3146.1|size62464|2		symbB__46__v1__46__2__46__029069__46__t1__124__scaffold3146__46__1__124__size62464__124__2
	symbB.v1.2.016266.t1|scaffold1234.1|size130244|8		symbB__46__v1__46__2__46__016266__46__t1__124__scaffold1234__46__1__124__size130244__124__8
	symbB.v1.2.017081.t1|scaffold1312.1|size125759|3		symbB__46__v1__46__2__46__017081__46__t1__124__scaffold1312__46__1__124__size125759__124__3
	symbB.v1.2.024444.t1|scaffold2315.1|size82621|2		symbB__46__v1__46__2__46__024444__46__t1__124__scaffold2315__46__1__124__size82621__124__2
	symbB.v1.2.036815.t4|scaffold5285.1|size28895|2		symbB__46__v1__46__2__46__036815__46__t4__124__scaffold5285__46__1__124__size28895__124__2
	symbB.v1.2.036815.t3|scaffold5285.1|size28895|2		symbB__46__v1__46__2__46__036815__46__t3__124__scaffold5285__46__1__124__size28895__124__2
	symbB.v1.2.036815.t2|scaffold5285.1|size28895|2		symbB__46__v1__46__2__46__036815__46__t2__124__scaffold5285__46__1__124__size28895__124__2
	symbB.v1.2.036815.t1|scaffold5285.1|size28895|2		symbB__46__v1__46__2__46__036815__46__t1__124__scaffold5285__46__1__124__size28895__124__2
	symbB.v1.2.006108.t1|scaffold364.1|size219240|5		symbB__46__v1__46__2__46__006108__46__t1__124__scaffold364__46__1__124__size219240__124__5
	symbB.v1.2.006108.t3|scaffold364.1|size219240|5		symbB__46__v1__46__2__46__006108__46__t3__124__scaffold364__46__1__124__size219240__124__5
	symbB.v1.2.006108.t2|scaffold364.1|size219240|5		symbB__46__v1__46__2__46__006108__46__t2__124__scaffold364__46__1__124__size219240__124__5
	symbB.v1.2.006108.t4|scaffold364.1|size219240|5		symbB__46__v1__46__2__46__006108__46__t4__124__scaffold364__46__1__124__size219240__124__5
	symbB.v1.2.015943.t1|scaffold1203.1|size131588|10		symbB__46__v1__46__2__46__015943__46__t1__124__scaffold1203__46__1__124__size131588__124__10
	symbB.v1.2.023994.t1|scaffold2228.1|size107706|6		symbB__46__v1__46__2__46__023994__46__t1__124__scaffold2228__46__1__124__size107706__124__6
	symbB.v1.2.031707.t1|scaffold3707.1|size51665|3		symbB__46__v1__46__2__46__031707__46__t1__124__scaffold3707__46__1__124__size51665__124__3
	symbB.v1.2.000752.t1|scaffold36.1|size400579|24		symbB__46__v1__46__2__46__000752__46__t1__124__scaffold36__46__1__124__size400579__124__24
	symbB.v1.2.000751.t1|scaffold36.1|size400579|23		symbB__46__v1__46__2__46__000751__46__t1__124__scaffold36__46__1__124__size400579__124__23
	symbB.v1.2.003859.t1|scaffold213.1|size264521|14		symbB__46__v1__46__2__46__003859__46__t1__124__scaffold213__46__1__124__size264521__124__14
	symbB.v1.2.021531.t1|scaffold1865.1|size98072|8		symbB__46__v1__46__2__46__021531__46__t1__124__scaffold1865__46__1__124__size98072__124__8
	symbB.v1.2.027029.t1|scaffold2740.1|size71859|6		symbB__46__v1__46__2__46__027029__46__t1__124__scaffold2740__46__1__124__size71859__124__6
	symbB.v1.2.036311.t1|scaffold5098.1|size30972|3		symbB__46__v1__46__2__46__036311__46__t1__124__scaffold5098__46__1__124__size30972__124__3
	symbB.v1.2.034115.t1|scaffold4350.1|size40814|1		symbB__46__v1__46__2__46__034115__46__t1__124__scaffold4350__46__1__124__size40814__124__1
	symbB.v1.2.021035.t1|scaffold1797.1|size100932|2		symbB__46__v1__46__2__46__021035__46__t1__124__scaffold1797__46__1__124__size100932__124__2
	symbB.v1.2.028204.t1|scaffold2965.1|size66373|5		symbB__46__v1__46__2__46__028204__46__t1__124__scaffold2965__46__1__124__size66373__124__5
	symbB.v1.2.028204.t2|scaffold2965.1|size66373|5		symbB__46__v1__46__2__46__028204__46__t2__124__scaffold2965__46__1__124__size66373__124__5
	symbB.v1.2.028204.t3|scaffold2965.1|size66373|5		symbB__46__v1__46__2__46__028204__46__t3__124__scaffold2965__46__1__124__size66373__124__5
	symbB.v1.2.008513.t1|scaffold527.1|size293072|11		symbB__46__v1__46__2__46__008513__46__t1__124__scaffold527__46__1__124__size293072__124__11
	symbB.v1.2.022001.t1|scaffold1932.1|size98745|3		symbB__46__v1__46__2__46__022001__46__t1__124__scaffold1932__46__1__124__size98745__124__3
	symbB.v1.2.031733.t1|scaffold3717.1|size51512|3		symbB__46__v1__46__2__46__031733__46__t1__124__scaffold3717__46__1__124__size51512__124__3
	symbB.v1.2.015548.t1|scaffold1164.1|size134582|3		symbB__46__v1__46__2__46__015548__46__t1__124__scaffold1164__46__1__124__size134582__124__3
	symbB.v1.2.001041.t1|scaffold56.1|size371842|12		symbB__46__v1__46__2__46__001041__46__t1__124__scaffold56__46__1__124__size371842__124__12
	symbB.v1.2.022636.t2|scaffold2023.1|size92131|1		symbB__46__v1__46__2__46__022636__46__t2__124__scaffold2023__46__1__124__size92131__124__1
	symbB.v1.2.022636.t1|scaffold2023.1|size92131|1		symbB__46__v1__46__2__46__022636__46__t1__124__scaffold2023__46__1__124__size92131__124__1
	symbB.v1.2.036677.t1|scaffold5223.1|size29660|2		symbB__46__v1__46__2__46__036677__46__t1__124__scaffold5223__46__1__124__size29660__124__2
	symbB.v1.2.039611.t1|scaffold6680.1|size16224|3		symbB__46__v1__46__2__46__039611__46__t1__124__scaffold6680__46__1__124__size16224__124__3
	symbB.v1.2.040142.t1|scaffold7008.1|size13895|1		symbB__46__v1__46__2__46__040142__46__t1__124__scaffold7008__46__1__124__size13895__124__1
	symbB.v1.2.021501.t1|scaffold1860.1|size98300|1		symbB__46__v1__46__2__46__021501__46__t1__124__scaffold1860__46__1__124__size98300__124__1
	symbB.v1.2.022981.t2|scaffold2075.1|size90314|2		symbB__46__v1__46__2__46__022981__46__t2__124__scaffold2075__46__1__124__size90314__124__2
	symbB.v1.2.019455.t1|scaffold1592.1|size133026|5		symbB__46__v1__46__2__46__019455__46__t1__124__scaffold1592__46__1__124__size133026__124__5
	symbB.v1.2.014533.t1|scaffold1031.1|size143042|8		symbB__46__v1__46__2__46__014533__46__t1__124__scaffold1031__46__1__124__size143042__124__8
	symbB.v1.2.020114.t1|scaffold1673.1|size111104|4		symbB__46__v1__46__2__46__020114__46__t1__124__scaffold1673__46__1__124__size111104__124__4
	symbB.v1.2.029520.t1|scaffold3242.1|size60447|1		symbB__46__v1__46__2__46__029520__46__t1__124__scaffold3242__46__1__124__size60447__124__1
	symbB.v1.2.029521.t1|scaffold3242.1|size60447|2		symbB__46__v1__46__2__46__029521__46__t1__124__scaffold3242__46__1__124__size60447__124__2
	symbB.v1.2.029522.t1|scaffold3242.1|size60447|3		symbB__46__v1__46__2__46__029522__46__t1__124__scaffold3242__46__1__124__size60447__124__3
	symbB.v1.2.038555.t1|scaffold6050.1|size21439|1		symbB__46__v1__46__2__46__038555__46__t1__124__scaffold6050__46__1__124__size21439__124__1
	symbB.v1.2.031664.t1|scaffold3700.1|size51726|3		symbB__46__v1__46__2__46__031664__46__t1__124__scaffold3700__46__1__124__size51726__124__3
	symbB.v1.2.024771.t1|scaffold2357.1|size81458|2		symbB__46__v1__46__2__46__024771__46__t1__124__scaffold2357__46__1__124__size81458__124__2
	symbB.v1.2.022851.t1|scaffold2032.1|size91878|3		symbB__46__v1__46__2__46__022851__46__t1__124__scaffold2032__46__1__124__size91878__124__3
	symbB.v1.2.012039.t1|scaffold823.1|size159554|2		symbB__46__v1__46__2__46__012039__46__t1__124__scaffold823__46__1__124__size159554__124__2
	symbB.v1.2.021712.t2|scaffold1892.1|size96974|9		symbB__46__v1__46__2__46__021712__46__t2__124__scaffold1892__46__1__124__size96974__124__9
	symbB.v1.2.021712.t1|scaffold1892.1|size96974|9		symbB__46__v1__46__2__46__021712__46__t1__124__scaffold1892__46__1__124__size96974__124__9
	symbB.v1.2.004578.t1|scaffold261.1|size248783|6		symbB__46__v1__46__2__46__004578__46__t1__124__scaffold261__46__1__124__size248783__124__6
	symbB.v1.2.027933.t1|scaffold2904.1|size67615|3		symbB__46__v1__46__2__46__027933__46__t1__124__scaffold2904__46__1__124__size67615__124__3
	symbB.v1.2.006166.t1|scaffold366.1|size218977|8		symbB__46__v1__46__2__46__006166__46__t1__124__scaffold366__46__1__124__size218977__124__8
	symbB.v1.2.010116.t1|scaffold658.1|size175746|6		symbB__46__v1__46__2__46__010116__46__t1__124__scaffold658__46__1__124__size175746__124__6
	symbB.v1.2.010116.t3|scaffold658.1|size175746|6		symbB__46__v1__46__2__46__010116__46__t3__124__scaffold658__46__1__124__size175746__124__6
	symbB.v1.2.010116.t2|scaffold658.1|size175746|6		symbB__46__v1__46__2__46__010116__46__t2__124__scaffold658__46__1__124__size175746__124__6
	symbB.v1.2.015406.t1|scaffold1149.1|size164316|9		symbB__46__v1__46__2__46__015406__46__t1__124__scaffold1149__46__1__124__size164316__124__9
	symbB.v1.2.029711.t1|scaffold3285.1|size59764|5		symbB__46__v1__46__2__46__029711__46__t1__124__scaffold3285__46__1__124__size59764__124__5
	symbB.v1.2.009895.t1|scaffold639.1|size181572|16		symbB__46__v1__46__2__46__009895__46__t1__124__scaffold639__46__1__124__size181572__124__16
	symbB.v1.2.024590.t1|scaffold2338.1|size81926|3		symbB__46__v1__46__2__46__024590__46__t1__124__scaffold2338__46__1__124__size81926__124__3
	symbB.v1.2.024207.t3|scaffold2270.1|size83764|1		symbB__46__v1__46__2__46__024207__46__t3__124__scaffold2270__46__1__124__size83764__124__1
	symbB.v1.2.024207.t2|scaffold2270.1|size83764|1		symbB__46__v1__46__2__46__024207__46__t2__124__scaffold2270__46__1__124__size83764__124__1
	symbB.v1.2.024207.t4|scaffold2270.1|size83764|1		symbB__46__v1__46__2__46__024207__46__t4__124__scaffold2270__46__1__124__size83764__124__1
	symbB.v1.2.015359.t1|scaffold1140.1|size135646|10		symbB__46__v1__46__2__46__015359__46__t1__124__scaffold1140__46__1__124__size135646__124__10
	symbB.v1.2.018236.t1|scaffold1444.1|size126574|5		symbB__46__v1__46__2__46__018236__46__t1__124__scaffold1444__46__1__124__size126574__124__5
	symbB.v1.2.032093.t1|scaffold3754.1|size70833|4		symbB__46__v1__46__2__46__032093__46__t1__124__scaffold3754__46__1__124__size70833__124__4
	symbB.v1.2.015684.t1|scaffold1179.1|size133475|7		symbB__46__v1__46__2__46__015684__46__t1__124__scaffold1179__46__1__124__size133475__124__7
	symbB.v1.2.030229.t1|scaffold3384.1|size57931|5		symbB__46__v1__46__2__46__030229__46__t1__124__scaffold3384__46__1__124__size57931__124__5
	symbB.v1.2.018679.t1|scaffold1410.1|size216244|5		symbB__46__v1__46__2__46__018679__46__t1__124__scaffold1410__46__1__124__size216244__124__5
	symbB.v1.2.028328.t1|scaffold2995.1|size65713|3		symbB__46__v1__46__2__46__028328__46__t1__124__scaffold2995__46__1__124__size65713__124__3
	symbB.v1.2.010876.t1|scaffold689.1|size246588|7		symbB__46__v1__46__2__46__010876__46__t1__124__scaffold689__46__1__124__size246588__124__7
	symbB.v1.2.001035.t1|scaffold56.1|size371842|6		symbB__46__v1__46__2__46__001035__46__t1__124__scaffold56__46__1__124__size371842__124__6
	symbB.v1.2.026534.t1|scaffold2659.1|size73661|4		symbB__46__v1__46__2__46__026534__46__t1__124__scaffold2659__46__1__124__size73661__124__4
	symbB.v1.2.026534.t2|scaffold2659.1|size73661|4		symbB__46__v1__46__2__46__026534__46__t2__124__scaffold2659__46__1__124__size73661__124__4
	symbB.v1.2.026534.t3|scaffold2659.1|size73661|4		symbB__46__v1__46__2__46__026534__46__t3__124__scaffold2659__46__1__124__size73661__124__4
	symbB.v1.2.023953.t1|scaffold2231.1|size85213|5		symbB__46__v1__46__2__46__023953__46__t1__124__scaffold2231__46__1__124__size85213__124__5
	symbB.v1.2.015275.t1|scaffold1136.1|size135929|3		symbB__46__v1__46__2__46__015275__46__t1__124__scaffold1136__46__1__124__size135929__124__3
	symbB.v1.2.025199.t1|scaffold2427.1|size79403|1		symbB__46__v1__46__2__46__025199__46__t1__124__scaffold2427__46__1__124__size79403__124__1
	symbB.v1.2.030380.t1|scaffold3415.1|size57235|6		symbB__46__v1__46__2__46__030380__46__t1__124__scaffold3415__46__1__124__size57235__124__6
	symbB.v1.2.004092.t1|scaffold200.1|size464218|22		symbB__46__v1__46__2__46__004092__46__t1__124__scaffold200__46__1__124__size464218__124__22
	symbB.v1.2.013665.t1|scaffold973.1|size147933|10		symbB__46__v1__46__2__46__013665__46__t1__124__scaffold973__46__1__124__size147933__124__10
	symbB.v1.2.003453.t1|scaffold194.1|size275082|14		symbB__46__v1__46__2__46__003453__46__t1__124__scaffold194__46__1__124__size275082__124__14
	symbB.v1.2.022785.t1|scaffold2040.1|size91418|1		symbB__46__v1__46__2__46__022785__46__t1__124__scaffold2040__46__1__124__size91418__124__1
	symbB.v1.2.017021.t1|scaffold1316.1|size125546|11		symbB__46__v1__46__2__46__017021__46__t1__124__scaffold1316__46__1__124__size125546__124__11
	symbB.v1.2.017021.t2|scaffold1316.1|size125546|11		symbB__46__v1__46__2__46__017021__46__t2__124__scaffold1316__46__1__124__size125546__124__11
	symbB.v1.2.031943.t1|scaffold3766.1|size50672|5		symbB__46__v1__46__2__46__031943__46__t1__124__scaffold3766__46__1__124__size50672__124__5
	symbB.v1.2.033824.t2|scaffold4256.1|size42321|1		symbB__46__v1__46__2__46__033824__46__t2__124__scaffold4256__46__1__124__size42321__124__1
	symbB.v1.2.033824.t1|scaffold4256.1|size42321|1		symbB__46__v1__46__2__46__033824__46__t1__124__scaffold4256__46__1__124__size42321__124__1
	symbB.v1.2.026928.t2|scaffold2698.1|size85437|4		symbB__46__v1__46__2__46__026928__46__t2__124__scaffold2698__46__1__124__size85437__124__4
	symbB.v1.2.009183.t1|scaffold575.1|size184962|4		symbB__46__v1__46__2__46__009183__46__t1__124__scaffold575__46__1__124__size184962__124__4
	symbB.v1.2.015314.t1|scaffold1138.1|size205980|13		symbB__46__v1__46__2__46__015314__46__t1__124__scaffold1138__46__1__124__size205980__124__13
	symbB.v1.2.006755.t1|scaffold405.1|size210896|11		symbB__46__v1__46__2__46__006755__46__t1__124__scaffold405__46__1__124__size210896__124__11
	symbB.v1.2.015473.t1|scaffold1156.1|size134879|3		symbB__46__v1__46__2__46__015473__46__t1__124__scaffold1156__46__1__124__size134879__124__3
	symbB.v1.2.003014.t1|scaffold113.1|size324549|12		symbB__46__v1__46__2__46__003014__46__t1__124__scaffold113__46__1__124__size324549__124__12
	symbB.v1.2.010310.t1|scaffold673.1|size173606|5		symbB__46__v1__46__2__46__010310__46__t1__124__scaffold673__46__1__124__size173606__124__5
	symbB.v1.2.001480.t1|scaffold48.1|size388161|13		symbB__46__v1__46__2__46__001480__46__t1__124__scaffold48__46__1__124__size388161__124__13
	symbB.v1.2.041171.t1|scaffold7893.1|size8831|1		symbB__46__v1__46__2__46__041171__46__t1__124__scaffold7893__46__1__124__size8831__124__1
	symbB.v1.2.029451.t1|scaffold3186.1|size61749|4		symbB__46__v1__46__2__46__029451__46__t1__124__scaffold3186__46__1__124__size61749__124__4
	symbB.v1.2.019441.t1|scaffold1590.1|size110306|7		symbB__46__v1__46__2__46__019441__46__t1__124__scaffold1590__46__1__124__size110306__124__7
	symbB.v1.2.013112.t3|scaffold921.1|size152096|8		symbB__46__v1__46__2__46__013112__46__t3__124__scaffold921__46__1__124__size152096__124__8
	symbB.v1.2.013112.t4|scaffold921.1|size152096|8		symbB__46__v1__46__2__46__013112__46__t4__124__scaffold921__46__1__124__size152096__124__8
	symbB.v1.2.007318.t1|scaffold447.1|size204395|15		symbB__46__v1__46__2__46__007318__46__t1__124__scaffold447__46__1__124__size204395__124__15
	symbB.v1.2.000155.t2|scaffold9.1|size550961|11		symbB__46__v1__46__2__46__000155__46__t2__124__scaffold9__46__1__124__size550961__124__11
	symbB.v1.2.016478.t1|scaffold1252.1|size200744|26		symbB__46__v1__46__2__46__016478__46__t1__124__scaffold1252__46__1__124__size200744__124__26
	symbB.v1.2.016479.t1|scaffold1252.1|size200744|27		symbB__46__v1__46__2__46__016479__46__t1__124__scaffold1252__46__1__124__size200744__124__27
	symbB.v1.2.019826.t1|scaffold1629.1|size108820|4		symbB__46__v1__46__2__46__019826__46__t1__124__scaffold1629__46__1__124__size108820__124__4
	symbB.v1.2.007586.t1|scaffold386.1|size215569|12		symbB__46__v1__46__2__46__007586__46__t1__124__scaffold386__46__1__124__size215569__124__12
	symbB.v1.2.019438.t1|scaffold1590.1|size110306|4		symbB__46__v1__46__2__46__019438__46__t1__124__scaffold1590__46__1__124__size110306__124__4
	symbB.v1.2.032580.t2|scaffold3929.1|size57123|5		symbB__46__v1__46__2__46__032580__46__t2__124__scaffold3929__46__1__124__size57123__124__5
	symbB.v1.2.019830.t1|scaffold1629.1|size108820|8		symbB__46__v1__46__2__46__019830__46__t1__124__scaffold1629__46__1__124__size108820__124__8
	symbB.v1.2.012115.t1|scaffold830.1|size159233|8		symbB__46__v1__46__2__46__012115__46__t1__124__scaffold830__46__1__124__size159233__124__8
	symbB.v1.2.020877.t1|scaffold1780.1|size101567|1		symbB__46__v1__46__2__46__020877__46__t1__124__scaffold1780__46__1__124__size101567__124__1
	symbB.v1.2.012728.t1|scaffold885.1|size155274|9		symbB__46__v1__46__2__46__012728__46__t1__124__scaffold885__46__1__124__size155274__124__9
	symbB.v1.2.003156.t1|scaffold177.1|size287523|21		symbB__46__v1__46__2__46__003156__46__t1__124__scaffold177__46__1__124__size287523__124__21
	symbB.v1.2.013489.t1|scaffold957.1|size148979|7		symbB__46__v1__46__2__46__013489__46__t1__124__scaffold957__46__1__124__size148979__124__7
	symbB.v1.2.036830.t1|scaffold5292.1|size28769|3		symbB__46__v1__46__2__46__036830__46__t1__124__scaffold5292__46__1__124__size28769__124__3
	symbB.v1.2.032342.t2|scaffold3774.1|size50569|2		symbB__46__v1__46__2__46__032342__46__t2__124__scaffold3774__46__1__124__size50569__124__2
	symbB.v1.2.016346.t1|scaffold1222.1|size194531|20		symbB__46__v1__46__2__46__016346__46__t1__124__scaffold1222__46__1__124__size194531__124__20
	symbB.v1.2.013164.t1|scaffold924.1|size151606|11		symbB__46__v1__46__2__46__013164__46__t1__124__scaffold924__46__1__124__size151606__124__11
	symbB.v1.2.029813.t1|scaffold3301.1|size59484|6		symbB__46__v1__46__2__46__029813__46__t1__124__scaffold3301__46__1__124__size59484__124__6
	symbB.v1.2.028132.t1|scaffold2948.1|size94957|4		symbB__46__v1__46__2__46__028132__46__t1__124__scaffold2948__46__1__124__size94957__124__4
	symbB.v1.2.023846.t1|scaffold2213.1|size114990|7		symbB__46__v1__46__2__46__023846__46__t1__124__scaffold2213__46__1__124__size114990__124__7
	symbB.v1.2.015850.t1|scaffold1163.1|size134625|10		symbB__46__v1__46__2__46__015850__46__t1__124__scaffold1163__46__1__124__size134625__124__10
	symbB.v1.2.013001.t1|scaffold912.1|size152940|7		symbB__46__v1__46__2__46__013001__46__t1__124__scaffold912__46__1__124__size152940__124__7
	symbB.v1.2.039176.t1|scaffold6387.1|size18500|1		symbB__46__v1__46__2__46__039176__46__t1__124__scaffold6387__46__1__124__size18500__124__1
	symbB.v1.2.022560.t1|scaffold2010.1|size113344|11		symbB__46__v1__46__2__46__022560__46__t1__124__scaffold2010__46__1__124__size113344__124__11
	symbB.v1.2.028017.t1|scaffold2923.1|size67120|3		symbB__46__v1__46__2__46__028017__46__t1__124__scaffold2923__46__1__124__size67120__124__3
	symbB.v1.2.028016.t1|scaffold2923.1|size67120|2		symbB__46__v1__46__2__46__028016__46__t1__124__scaffold2923__46__1__124__size67120__124__2
	symbB.v1.2.000284.t1|scaffold23.1|size449444|11		symbB__46__v1__46__2__46__000284__46__t1__124__scaffold23__46__1__124__size449444__124__11
	symbB.v1.2.021259.t1|scaffold1824.1|size125051|10		symbB__46__v1__46__2__46__021259__46__t1__124__scaffold1824__46__1__124__size125051__124__10
	symbB.v1.2.000307.t1|scaffold6.1|size569917|10		symbB__46__v1__46__2__46__000307__46__t1__124__scaffold6__46__1__124__size569917__124__10
	symbB.v1.2.032139.t1|scaffold3816.1|size52752|6		symbB__46__v1__46__2__46__032139__46__t1__124__scaffold3816__46__1__124__size52752__124__6
	symbB.v1.2.021020.t1|scaffold1795.1|size101065|2		symbB__46__v1__46__2__46__021020__46__t1__124__scaffold1795__46__1__124__size101065__124__2
	symbB.v1.2.032435.t1|scaffold3895.1|size70954|2		symbB__46__v1__46__2__46__032435__46__t1__124__scaffold3895__46__1__124__size70954__124__2
	symbB.v1.2.021412.t1|scaffold1848.1|size98926|1		symbB__46__v1__46__2__46__021412__46__t1__124__scaffold1848__46__1__124__size98926__124__1
	symbB.v1.2.017935.t1|scaffold1406.1|size338231|14		symbB__46__v1__46__2__46__017935__46__t1__124__scaffold1406__46__1__124__size338231__124__14
	symbB.v1.2.025723.t1|scaffold2509.1|size77380|10		symbB__46__v1__46__2__46__025723__46__t1__124__scaffold2509__46__1__124__size77380__124__10
	symbB.v1.2.036047.t1|scaffold5000.1|size44174|1		symbB__46__v1__46__2__46__036047__46__t1__124__scaffold5000__46__1__124__size44174__124__1
	symbB.v1.2.038473.t1|scaffold6006.1|size21840|1		symbB__46__v1__46__2__46__038473__46__t1__124__scaffold6006__46__1__124__size21840__124__1
	symbB.v1.2.008584.t1|scaffold523.1|size192511|6		symbB__46__v1__46__2__46__008584__46__t1__124__scaffold523__46__1__124__size192511__124__6
	symbB.v1.2.005324.t1|scaffold278.1|size243006|5		symbB__46__v1__46__2__46__005324__46__t1__124__scaffold278__46__1__124__size243006__124__5
	symbB.v1.2.014617.t2|scaffold1072.1|size139929|4		symbB__46__v1__46__2__46__014617__46__t2__124__scaffold1072__46__1__124__size139929__124__4
	symbB.v1.2.014617.t1|scaffold1072.1|size139929|4		symbB__46__v1__46__2__46__014617__46__t1__124__scaffold1072__46__1__124__size139929__124__4
	symbB.v1.2.011531.t1|scaffold778.1|size163404|14		symbB__46__v1__46__2__46__011531__46__t1__124__scaffold778__46__1__124__size163404__124__14
	symbB.v1.2.005685.t1|scaffold334.1|size226555|8		symbB__46__v1__46__2__46__005685__46__t1__124__scaffold334__46__1__124__size226555__124__8
	symbB.v1.2.021373.t1|scaffold1843.1|size100617|9		symbB__46__v1__46__2__46__021373__46__t1__124__scaffold1843__46__1__124__size100617__124__9
	symbB.v1.2.032296.t1|scaffold3860.1|size49177|3		symbB__46__v1__46__2__46__032296__46__t1__124__scaffold3860__46__1__124__size49177__124__3
	symbB.v1.2.000348.t1|scaffold10.1|size534768|1		symbB__46__v1__46__2__46__000348__46__t1__124__scaffold10__46__1__124__size534768__124__1
	symbB.v1.2.007676.t1|scaffold475.1|size199048|17		symbB__46__v1__46__2__46__007676__46__t1__124__scaffold475__46__1__124__size199048__124__17
	symbB.v1.2.024985.t1|scaffold2394.1|size82379|1		symbB__46__v1__46__2__46__024985__46__t1__124__scaffold2394__46__1__124__size82379__124__1
	symbB.v1.2.026475.t1|scaffold2649.1|size74057|7		symbB__46__v1__46__2__46__026475__46__t1__124__scaffold2649__46__1__124__size74057__124__7
	symbB.v1.2.040208.t1|scaffold7075.1|size13475|1		symbB__46__v1__46__2__46__040208__46__t1__124__scaffold7075__46__1__124__size13475__124__1
	symbB.v1.2.012069.t1|scaffold825.1|size159525|10		symbB__46__v1__46__2__46__012069__46__t1__124__scaffold825__46__1__124__size159525__124__10
	symbB.v1.2.010947.t1|scaffold724.1|size168915|5		symbB__46__v1__46__2__46__010947__46__t1__124__scaffold724__46__1__124__size168915__124__5
	symbB.v1.2.014477.t1|scaffold1055.1|size140776|19		symbB__46__v1__46__2__46__014477__46__t1__124__scaffold1055__46__1__124__size140776__124__19
	symbB.v1.2.029745.t1|scaffold3291.1|size59609|1		symbB__46__v1__46__2__46__029745__46__t1__124__scaffold3291__46__1__124__size59609__124__1
	symbB.v1.2.008542.t1|scaffold538.1|size242405|9		symbB__46__v1__46__2__46__008542__46__t1__124__scaffold538__46__1__124__size242405__124__9
	symbB.v1.2.008542.t2|scaffold538.1|size242405|9		symbB__46__v1__46__2__46__008542__46__t2__124__scaffold538__46__1__124__size242405__124__9
	symbB.v1.2.027086.t1|scaffold2755.1|size71490|10		symbB__46__v1__46__2__46__027086__46__t1__124__scaffold2755__46__1__124__size71490__124__10
	symbB.v1.2.002183.t1|scaffold112.1|size324616|11		symbB__46__v1__46__2__46__002183__46__t1__124__scaffold112__46__1__124__size324616__124__11
	symbB.v1.2.005735.t1|scaffold337.1|size226155|11		symbB__46__v1__46__2__46__005735__46__t1__124__scaffold337__46__1__124__size226155__124__11
	symbB.v1.2.018420.t1|scaffold1470.1|size116919|3		symbB__46__v1__46__2__46__018420__46__t1__124__scaffold1470__46__1__124__size116919__124__3
	symbB.v1.2.022141.t1|scaffold1909.1|size96399|5		symbB__46__v1__46__2__46__022141__46__t1__124__scaffold1909__46__1__124__size96399__124__5
	symbB.v1.2.008077.t1|scaffold504.1|size194584|13		symbB__46__v1__46__2__46__008077__46__t1__124__scaffold504__46__1__124__size194584__124__13
	symbB.v1.2.021935.t1|scaffold1877.1|size97417|11		symbB__46__v1__46__2__46__021935__46__t1__124__scaffold1877__46__1__124__size97417__124__11
	symbB.v1.2.020993.t1|scaffold1759.1|size102758|9		symbB__46__v1__46__2__46__020993__46__t1__124__scaffold1759__46__1__124__size102758__124__9
	symbB.v1.2.003098.t1|scaffold174.1|size397799|18		symbB__46__v1__46__2__46__003098__46__t1__124__scaffold174__46__1__124__size397799__124__18
	symbB.v1.2.029228.t1|scaffold3079.1|size64120|1		symbB__46__v1__46__2__46__029228__46__t1__124__scaffold3079__46__1__124__size64120__124__1
	symbB.v1.2.023625.t1|scaffold2176.1|size86939|4		symbB__46__v1__46__2__46__023625__46__t1__124__scaffold2176__46__1__124__size86939__124__4
	symbB.v1.2.024134.t1|scaffold2263.1|size84088|3		symbB__46__v1__46__2__46__024134__46__t1__124__scaffold2263__46__1__124__size84088__124__3
	symbB.v1.2.032068.t1|scaffold3669.1|size53179|6		symbB__46__v1__46__2__46__032068__46__t1__124__scaffold3669__46__1__124__size53179__124__6
	symbB.v1.2.011905.t1|scaffold811.1|size160404|4		symbB__46__v1__46__2__46__011905__46__t1__124__scaffold811__46__1__124__size160404__124__4
	symbB.v1.2.007156.t1|scaffold434.1|size205552|2		symbB__46__v1__46__2__46__007156__46__t1__124__scaffold434__46__1__124__size205552__124__2
	symbB.v1.2.027083.t1|scaffold2755.1|size71490|7		symbB__46__v1__46__2__46__027083__46__t1__124__scaffold2755__46__1__124__size71490__124__7
	symbB.v1.2.027083.t2|scaffold2755.1|size71490|7		symbB__46__v1__46__2__46__027083__46__t2__124__scaffold2755__46__1__124__size71490__124__7
	symbB.v1.2.009425.t1|scaffold599.1|size183130|7		symbB__46__v1__46__2__46__009425__46__t1__124__scaffold599__46__1__124__size183130__124__7
	symbB.v1.2.034394.t1|scaffold4430.1|size39757|4		symbB__46__v1__46__2__46__034394__46__t1__124__scaffold4430__46__1__124__size39757__124__4
	symbB.v1.2.001288.t1|scaffold68.1|size354569|10		symbB__46__v1__46__2__46__001288__46__t1__124__scaffold68__46__1__124__size354569__124__10
	symbB.v1.2.009319.t1|scaffold585.1|size314277|9		symbB__46__v1__46__2__46__009319__46__t1__124__scaffold585__46__1__124__size314277__124__9
	symbB.v1.2.036597.t1|scaffold5203.1|size29885|4		symbB__46__v1__46__2__46__036597__46__t1__124__scaffold5203__46__1__124__size29885__124__4
	symbB.v1.2.036596.t1|scaffold5203.1|size29885|3		symbB__46__v1__46__2__46__036596__46__t1__124__scaffold5203__46__1__124__size29885__124__3
	symbB.v1.2.036595.t1|scaffold5203.1|size29885|2		symbB__46__v1__46__2__46__036595__46__t1__124__scaffold5203__46__1__124__size29885__124__2
	symbB.v1.2.022984.t1|scaffold2075.1|size90314|5		symbB__46__v1__46__2__46__022984__46__t1__124__scaffold2075__46__1__124__size90314__124__5
	symbB.v1.2.038037.t1|scaffold5697.1|size24457|1		symbB__46__v1__46__2__46__038037__46__t1__124__scaffold5697__46__1__124__size24457__124__1
	symbB.v1.2.015546.t1|scaffold1164.1|size134582|1		symbB__46__v1__46__2__46__015546__46__t1__124__scaffold1164__46__1__124__size134582__124__1
	symbB.v1.2.015546.t2|scaffold1164.1|size134582|1		symbB__46__v1__46__2__46__015546__46__t2__124__scaffold1164__46__1__124__size134582__124__1
	symbB.v1.2.040595.t1|scaffold7361.1|size11687|1		symbB__46__v1__46__2__46__040595__46__t1__124__scaffold7361__46__1__124__size11687__124__1
	symbB.v1.2.008117.t1|scaffold500.1|size195150|7		symbB__46__v1__46__2__46__008117__46__t1__124__scaffold500__46__1__124__size195150__124__7
	symbB.v1.2.005909.t1|scaffold347.1|size224350|4		symbB__46__v1__46__2__46__005909__46__t1__124__scaffold347__46__1__124__size224350__124__4
	symbB.v1.2.021978.t1|scaffold1899.1|size238565|14		symbB__46__v1__46__2__46__021978__46__t1__124__scaffold1899__46__1__124__size238565__124__14
	symbB.v1.2.030692.t3|scaffold3489.1|size55649|1		symbB__46__v1__46__2__46__030692__46__t3__124__scaffold3489__46__1__124__size55649__124__1
	symbB.v1.2.030692.t2|scaffold3489.1|size55649|1		symbB__46__v1__46__2__46__030692__46__t2__124__scaffold3489__46__1__124__size55649__124__1
	symbB.v1.2.014331.t2|scaffold1046.1|size141965|9		symbB__46__v1__46__2__46__014331__46__t2__124__scaffold1046__46__1__124__size141965__124__9
	symbB.v1.2.007717.t1|scaffold479.1|size198797|9		symbB__46__v1__46__2__46__007717__46__t1__124__scaffold479__46__1__124__size198797__124__9
	symbB.v1.2.041212.t1|scaffold7930.1|size8629|1		symbB__46__v1__46__2__46__041212__46__t1__124__scaffold7930__46__1__124__size8629__124__1
	symbB.v1.2.018170.t1|scaffold1438.1|size118802|5		symbB__46__v1__46__2__46__018170__46__t1__124__scaffold1438__46__1__124__size118802__124__5
	symbB.v1.2.015532.t1|scaffold1161.1|size184519|7		symbB__46__v1__46__2__46__015532__46__t1__124__scaffold1161__46__1__124__size184519__124__7
	symbB.v1.2.012467.t1|scaffold858.1|size157433|15		symbB__46__v1__46__2__46__012467__46__t1__124__scaffold858__46__1__124__size157433__124__15
	symbB.v1.2.011899.t1|scaffold806.1|size231046|26		symbB__46__v1__46__2__46__011899__46__t1__124__scaffold806__46__1__124__size231046__124__26
	symbB.v1.2.039504.t1|scaffold6612.1|size16709|1		symbB__46__v1__46__2__46__039504__46__t1__124__scaffold6612__46__1__124__size16709__124__1
	symbB.v1.2.011768.t1|scaffold750.1|size323489|20		symbB__46__v1__46__2__46__011768__46__t1__124__scaffold750__46__1__124__size323489__124__20
	symbB.v1.2.023432.t1|scaffold2143.1|size88057|3		symbB__46__v1__46__2__46__023432__46__t1__124__scaffold2143__46__1__124__size88057__124__3
	symbB.v1.2.029496.t1|scaffold3236.1|size60504|3		symbB__46__v1__46__2__46__029496__46__t1__124__scaffold3236__46__1__124__size60504__124__3
	symbB.v1.2.008782.t1|scaffold514.1|size193457|8		symbB__46__v1__46__2__46__008782__46__t1__124__scaffold514__46__1__124__size193457__124__8
	symbB.v1.2.035008.t1|scaffold4621.1|size37356|2		symbB__46__v1__46__2__46__035008__46__t1__124__scaffold4621__46__1__124__size37356__124__2
	symbB.v1.2.037941.t1|scaffold5746.1|size24026|1		symbB__46__v1__46__2__46__037941__46__t1__124__scaffold5746__46__1__124__size24026__124__1
	symbB.v1.2.021160.t1|scaffold1815.1|size100239|5		symbB__46__v1__46__2__46__021160__46__t1__124__scaffold1815__46__1__124__size100239__124__5
	symbB.v1.2.021158.t1|scaffold1815.1|size100239|3		symbB__46__v1__46__2__46__021158__46__t1__124__scaffold1815__46__1__124__size100239__124__3
	symbB.v1.2.021158.t2|scaffold1815.1|size100239|3		symbB__46__v1__46__2__46__021158__46__t2__124__scaffold1815__46__1__124__size100239__124__3
	symbB.v1.2.002379.t2|scaffold110.1|size325157|26		symbB__46__v1__46__2__46__002379__46__t2__124__scaffold110__46__1__124__size325157__124__26
	symbB.v1.2.002379.t4|scaffold110.1|size325157|26		symbB__46__v1__46__2__46__002379__46__t4__124__scaffold110__46__1__124__size325157__124__26
	symbB.v1.2.002379.t3|scaffold110.1|size325157|26		symbB__46__v1__46__2__46__002379__46__t3__124__scaffold110__46__1__124__size325157__124__26
	symbB.v1.2.005378.t1|scaffold315.1|size251361|7		symbB__46__v1__46__2__46__005378__46__t1__124__scaffold315__46__1__124__size251361__124__7
	symbB.v1.2.015419.t1|scaffold1150.1|size135223|9		symbB__46__v1__46__2__46__015419__46__t1__124__scaffold1150__46__1__124__size135223__124__9
	symbB.v1.2.003359.t1|scaffold186.1|size279346|6		symbB__46__v1__46__2__46__003359__46__t1__124__scaffold186__46__1__124__size279346__124__6
	symbB.v1.2.003359.t2|scaffold186.1|size279346|6		symbB__46__v1__46__2__46__003359__46__t2__124__scaffold186__46__1__124__size279346__124__6
	symbB.v1.2.003359.t3|scaffold186.1|size279346|6		symbB__46__v1__46__2__46__003359__46__t3__124__scaffold186__46__1__124__size279346__124__6
	symbB.v1.2.026487.t1|scaffold2610.1|size74895|9		symbB__46__v1__46__2__46__026487__46__t1__124__scaffold2610__46__1__124__size74895__124__9
	symbB.v1.2.037851.t1|scaffold5709.1|size24337|2		symbB__46__v1__46__2__46__037851__46__t1__124__scaffold5709__46__1__124__size24337__124__2
	symbB.v1.2.019176.t1|scaffold1559.1|size111769|9		symbB__46__v1__46__2__46__019176__46__t1__124__scaffold1559__46__1__124__size111769__124__9
	symbB.v1.2.001081.t1|scaffold33.1|size517934|33		symbB__46__v1__46__2__46__001081__46__t1__124__scaffold33__46__1__124__size517934__124__33
	symbB.v1.2.023601.t1|scaffold2170.1|size90759|5		symbB__46__v1__46__2__46__023601__46__t1__124__scaffold2170__46__1__124__size90759__124__5
	symbB.v1.2.022688.t1|scaffold2031.1|size91907|5		symbB__46__v1__46__2__46__022688__46__t1__124__scaffold2031__46__1__124__size91907__124__5
	symbB.v1.2.003055.t1|scaffold161.1|size290820|6		symbB__46__v1__46__2__46__003055__46__t1__124__scaffold161__46__1__124__size290820__124__6
	symbB.v1.2.004793.t1|scaffold270.1|size246978|4		symbB__46__v1__46__2__46__004793__46__t1__124__scaffold270__46__1__124__size246978__124__4
	symbB.v1.2.019425.t1|scaffold1589.1|size119216|1		symbB__46__v1__46__2__46__019425__46__t1__124__scaffold1589__46__1__124__size119216__124__1
	symbB.v1.2.021950.t1|scaffold1926.1|size95923|6		symbB__46__v1__46__2__46__021950__46__t1__124__scaffold1926__46__1__124__size95923__124__6
	symbB.v1.2.032757.t1|scaffold3972.1|size47140|1		symbB__46__v1__46__2__46__032757__46__t1__124__scaffold3972__46__1__124__size47140__124__1
	symbB.v1.2.025633.t1|scaffold2500.1|size77671|9		symbB__46__v1__46__2__46__025633__46__t1__124__scaffold2500__46__1__124__size77671__124__9
	symbB.v1.2.016674.t1|scaffold1275.1|size127301|2		symbB__46__v1__46__2__46__016674__46__t1__124__scaffold1275__46__1__124__size127301__124__2
	symbB.v1.2.001426.t1|scaffold34.1|size402451|7		symbB__46__v1__46__2__46__001426__46__t1__124__scaffold34__46__1__124__size402451__124__7
	symbB.v1.2.001426.t2|scaffold34.1|size402451|7		symbB__46__v1__46__2__46__001426__46__t2__124__scaffold34__46__1__124__size402451__124__7
	symbB.v1.2.002773.t2|scaffold141.1|size300911|24		symbB__46__v1__46__2__46__002773__46__t2__124__scaffold141__46__1__124__size300911__124__24
	symbB.v1.2.002773.t3|scaffold141.1|size300911|24		symbB__46__v1__46__2__46__002773__46__t3__124__scaffold141__46__1__124__size300911__124__24
	symbB.v1.2.002773.t1|scaffold141.1|size300911|24		symbB__46__v1__46__2__46__002773__46__t1__124__scaffold141__46__1__124__size300911__124__24
	symbB.v1.2.028799.t1|scaffold3087.1|size63987|2		symbB__46__v1__46__2__46__028799__46__t1__124__scaffold3087__46__1__124__size63987__124__2
	symbB.v1.2.026520.t3|scaffold2657.1|size73794|4		symbB__46__v1__46__2__46__026520__46__t3__124__scaffold2657__46__1__124__size73794__124__4
	symbB.v1.2.024321.t1|scaffold2282.1|size83471|6		symbB__46__v1__46__2__46__024321__46__t1__124__scaffold2282__46__1__124__size83471__124__6
	symbB.v1.2.020785.t1|scaffold1766.1|size102418|4		symbB__46__v1__46__2__46__020785__46__t1__124__scaffold1766__46__1__124__size102418__124__4
	symbB.v1.2.028130.t1|scaffold2948.1|size94957|2		symbB__46__v1__46__2__46__028130__46__t1__124__scaffold2948__46__1__124__size94957__124__2
	symbB.v1.2.029867.t1|scaffold3241.1|size60449|2		symbB__46__v1__46__2__46__029867__46__t1__124__scaffold3241__46__1__124__size60449__124__2
	symbB.v1.2.017454.t1|scaffold1364.1|size123310|6		symbB__46__v1__46__2__46__017454__46__t1__124__scaffold1364__46__1__124__size123310__124__6
	symbB.v1.2.020659.t1|scaffold1748.1|size222129|7		symbB__46__v1__46__2__46__020659__46__t1__124__scaffold1748__46__1__124__size222129__124__7
	symbB.v1.2.011873.t1|scaffold805.1|size161038|7		symbB__46__v1__46__2__46__011873__46__t1__124__scaffold805__46__1__124__size161038__124__7
	symbB.v1.2.037358.t1|scaffold5495.1|size26502|3		symbB__46__v1__46__2__46__037358__46__t1__124__scaffold5495__46__1__124__size26502__124__3
	symbB.v1.2.015897.t1|scaffold1195.1|size134849|8		symbB__46__v1__46__2__46__015897__46__t1__124__scaffold1195__46__1__124__size134849__124__8
	symbB.v1.2.003563.t1|scaffold204.1|size273638|12		symbB__46__v1__46__2__46__003563__46__t1__124__scaffold204__46__1__124__size273638__124__12
	symbB.v1.2.015897.t2|scaffold1195.1|size134849|8		symbB__46__v1__46__2__46__015897__46__t2__124__scaffold1195__46__1__124__size134849__124__8
	symbB.v1.2.040735.t1|scaffold7481.1|size11009|1		symbB__46__v1__46__2__46__040735__46__t1__124__scaffold7481__46__1__124__size11009__124__1
	symbB.v1.2.006606.t1|scaffold390.1|size254036|2		symbB__46__v1__46__2__46__006606__46__t1__124__scaffold390__46__1__124__size254036__124__2
	symbB.v1.2.005026.t1|scaffold287.1|size239285|4		symbB__46__v1__46__2__46__005026__46__t1__124__scaffold287__46__1__124__size239285__124__4
	symbB.v1.2.007750.t1|scaffold480.1|size253386|12		symbB__46__v1__46__2__46__007750__46__t1__124__scaffold480__46__1__124__size253386__124__12
	symbB.v1.2.015415.t1|scaffold1150.1|size135223|5		symbB__46__v1__46__2__46__015415__46__t1__124__scaffold1150__46__1__124__size135223__124__5
	symbB.v1.2.014564.t1|scaffold1068.1|size140200|5		symbB__46__v1__46__2__46__014564__46__t1__124__scaffold1068__46__1__124__size140200__124__5
	symbB.v1.2.033099.t1|scaffold3920.1|size48317|3		symbB__46__v1__46__2__46__033099__46__t1__124__scaffold3920__46__1__124__size48317__124__3
	symbB.v1.2.020551.t1|scaffold1731.1|size134469|8		symbB__46__v1__46__2__46__020551__46__t1__124__scaffold1731__46__1__124__size134469__124__8
	symbB.v1.2.033022.t1|scaffold4044.1|size45693|5		symbB__46__v1__46__2__46__033022__46__t1__124__scaffold4044__46__1__124__size45693__124__5
	symbB.v1.2.025564.t1|scaffold2413.1|size174923|5		symbB__46__v1__46__2__46__025564__46__t1__124__scaffold2413__46__1__124__size174923__124__5
	symbB.v1.2.009238.t1|scaffold583.1|size184467|10		symbB__46__v1__46__2__46__009238__46__t1__124__scaffold583__46__1__124__size184467__124__10
	symbB.v1.2.032003.t1|scaffold3781.1|size50426|3		symbB__46__v1__46__2__46__032003__46__t1__124__scaffold3781__46__1__124__size50426__124__3
	symbB.v1.2.004724.t1|scaffold219.1|size262806|4		symbB__46__v1__46__2__46__004724__46__t1__124__scaffold219__46__1__124__size262806__124__4
	symbB.v1.2.040031.t1|scaffold6946.1|size14339|3		symbB__46__v1__46__2__46__040031__46__t1__124__scaffold6946__46__1__124__size14339__124__3
	symbB.v1.2.040031.t2|scaffold6946.1|size14339|3		symbB__46__v1__46__2__46__040031__46__t2__124__scaffold6946__46__1__124__size14339__124__3
	symbB.v1.2.022838.t1|scaffold2044.1|size91226|4		symbB__46__v1__46__2__46__022838__46__t1__124__scaffold2044__46__1__124__size91226__124__4
	symbB.v1.2.012378.t1|scaffold855.1|size157659|4		symbB__46__v1__46__2__46__012378__46__t1__124__scaffold855__46__1__124__size157659__124__4
	symbB.v1.2.020832.t1|scaffold1775.1|size101854|1		symbB__46__v1__46__2__46__020832__46__t1__124__scaffold1775__46__1__124__size101854__124__1
	symbB.v1.2.005466.t1|scaffold260.1|size426026|17		symbB__46__v1__46__2__46__005466__46__t1__124__scaffold260__46__1__124__size426026__124__17
	symbB.v1.2.013197.t1|scaffold927.1|size151520|17		symbB__46__v1__46__2__46__013197__46__t1__124__scaffold927__46__1__124__size151520__124__17
	symbB.v1.2.018339.t1|scaffold1459.1|size118272|3		symbB__46__v1__46__2__46__018339__46__t1__124__scaffold1459__46__1__124__size118272__124__3
	symbB.v1.2.000238.t1|scaffold4.1|size633627|20		symbB__46__v1__46__2__46__000238__46__t1__124__scaffold4__46__1__124__size633627__124__20
	symbB.v1.2.002532.t1|scaffold127.1|size312441|4		symbB__46__v1__46__2__46__002532__46__t1__124__scaffold127__46__1__124__size312441__124__4
	symbB.v1.2.032756.t1|scaffold3961.1|size48600|5		symbB__46__v1__46__2__46__032756__46__t1__124__scaffold3961__46__1__124__size48600__124__5
	symbB.v1.2.009343.t1|scaffold561.1|size520142|11		symbB__46__v1__46__2__46__009343__46__t1__124__scaffold561__46__1__124__size520142__124__11
	symbB.v1.2.014967.t1|scaffold1107.1|size155946|1		symbB__46__v1__46__2__46__014967__46__t1__124__scaffold1107__46__1__124__size155946__124__1
	symbB.v1.2.026389.t1|scaffold2559.1|size125745|8		symbB__46__v1__46__2__46__026389__46__t1__124__scaffold2559__46__1__124__size125745__124__8
	symbB.v1.2.039368.t1|scaffold6518.1|size17443|1		symbB__46__v1__46__2__46__039368__46__t1__124__scaffold6518__46__1__124__size17443__124__1
	symbB.v1.2.017867.t1|scaffold1334.1|size124731|1		symbB__46__v1__46__2__46__017867__46__t1__124__scaffold1334__46__1__124__size124731__124__1
	symbB.v1.2.040765.t1|scaffold6885.1|size14823|1		symbB__46__v1__46__2__46__040765__46__t1__124__scaffold6885__46__1__124__size14823__124__1
	symbB.v1.2.037850.t1|scaffold5709.1|size24337|1		symbB__46__v1__46__2__46__037850__46__t1__124__scaffold5709__46__1__124__size24337__124__1
	symbB.v1.2.011910.t1|scaffold794.1|size161992|3		symbB__46__v1__46__2__46__011910__46__t1__124__scaffold794__46__1__124__size161992__124__3
	symbB.v1.2.011053.t1|scaffold728.1|size168468|1		symbB__46__v1__46__2__46__011053__46__t1__124__scaffold728__46__1__124__size168468__124__1
	symbB.v1.2.014760.t1|scaffold1081.1|size139474|17		symbB__46__v1__46__2__46__014760__46__t1__124__scaffold1081__46__1__124__size139474__124__17
	symbB.v1.2.017044.t1|scaffold1318.1|size126622|4		symbB__46__v1__46__2__46__017044__46__t1__124__scaffold1318__46__1__124__size126622__124__4
	symbB.v1.2.036755.t1|scaffold5224.1|size29657|2		symbB__46__v1__46__2__46__036755__46__t1__124__scaffold5224__46__1__124__size29657__124__2
	symbB.v1.2.018754.t1|scaffold1508.1|size114708|13		symbB__46__v1__46__2__46__018754__46__t1__124__scaffold1508__46__1__124__size114708__124__13
	symbB.v1.2.032227.t1|scaffold3839.1|size96963|6		symbB__46__v1__46__2__46__032227__46__t1__124__scaffold3839__46__1__124__size96963__124__6
	symbB.v1.2.018063.t1|scaffold1427.1|size119462|3		symbB__46__v1__46__2__46__018063__46__t1__124__scaffold1427__46__1__124__size119462__124__3
	symbB.v1.2.019712.t1|scaffold1571.1|size154223|6		symbB__46__v1__46__2__46__019712__46__t1__124__scaffold1571__46__1__124__size154223__124__6
	symbB.v1.2.011506.t1|scaffold774.1|size163684|2		symbB__46__v1__46__2__46__011506__46__t1__124__scaffold774__46__1__124__size163684__124__2
	symbB.v1.2.000765.t1|scaffold8.1|size549585|3		symbB__46__v1__46__2__46__000765__46__t1__124__scaffold8__46__1__124__size549585__124__3
	symbB.v1.2.039070.t1|scaffold6330.1|size18965|1		symbB__46__v1__46__2__46__039070__46__t1__124__scaffold6330__46__1__124__size18965__124__1
	symbB.v1.2.007867.t1|scaffold448.1|size203282|19		symbB__46__v1__46__2__46__007867__46__t1__124__scaffold448__46__1__124__size203282__124__19
	symbB.v1.2.016220.t1|scaffold1231.1|size130510|13		symbB__46__v1__46__2__46__016220__46__t1__124__scaffold1231__46__1__124__size130510__124__13
	symbB.v1.2.008358.t1|scaffold524.1|size192337|7		symbB__46__v1__46__2__46__008358__46__t1__124__scaffold524__46__1__124__size192337__124__7
	symbB.v1.2.005061.t1|scaffold292.1|size239810|5		symbB__46__v1__46__2__46__005061__46__t1__124__scaffold292__46__1__124__size239810__124__5
	symbB.v1.2.027372.t1|scaffold2804.1|size138365|7		symbB__46__v1__46__2__46__027372__46__t1__124__scaffold2804__46__1__124__size138365__124__7
	symbB.v1.2.038974.t1|scaffold6270.1|size24041|2		symbB__46__v1__46__2__46__038974__46__t1__124__scaffold6270__46__1__124__size24041__124__2
	symbB.v1.2.020750.t1|scaffold1763.1|size102666|5		symbB__46__v1__46__2__46__020750__46__t1__124__scaffold1763__46__1__124__size102666__124__5
	symbB.v1.2.008097.t1|scaffold503.1|size194688|12		symbB__46__v1__46__2__46__008097__46__t1__124__scaffold503__46__1__124__size194688__124__12
	symbB.v1.2.013356.t1|scaffold942.1|size149982|7		symbB__46__v1__46__2__46__013356__46__t1__124__scaffold942__46__1__124__size149982__124__7
	symbB.v1.2.017911.t1|scaffold1404.1|size168536|6		symbB__46__v1__46__2__46__017911__46__t1__124__scaffold1404__46__1__124__size168536__124__6
	symbB.v1.2.010374.t1|scaffold678.1|size173209|2		symbB__46__v1__46__2__46__010374__46__t1__124__scaffold678__46__1__124__size173209__124__2
	symbB.v1.2.038189.t1|scaffold5865.1|size22968|4		symbB__46__v1__46__2__46__038189__46__t1__124__scaffold5865__46__1__124__size22968__124__4
	symbB.v1.2.038189.t2|scaffold5865.1|size22968|4		symbB__46__v1__46__2__46__038189__46__t2__124__scaffold5865__46__1__124__size22968__124__4
	symbB.v1.2.014110.t1|scaffold1018.1|size143800|12		symbB__46__v1__46__2__46__014110__46__t1__124__scaffold1018__46__1__124__size143800__124__12
	symbB.v1.2.005938.t1|scaffold346.1|size246720|7		symbB__46__v1__46__2__46__005938__46__t1__124__scaffold346__46__1__124__size246720__124__7
	symbB.v1.2.005938.t2|scaffold346.1|size246720|7		symbB__46__v1__46__2__46__005938__46__t2__124__scaffold346__46__1__124__size246720__124__7
	symbB.v1.2.030989.t1|scaffold3449.1|size58921|1		symbB__46__v1__46__2__46__030989__46__t1__124__scaffold3449__46__1__124__size58921__124__1
	symbB.v1.2.030989.t2|scaffold3449.1|size58921|1		symbB__46__v1__46__2__46__030989__46__t2__124__scaffold3449__46__1__124__size58921__124__1
	symbB.v1.2.018403.t3|scaffold1435.1|size118962|8		symbB__46__v1__46__2__46__018403__46__t3__124__scaffold1435__46__1__124__size118962__124__8
	symbB.v1.2.006929.t1|scaffold400.1|size211454|8		symbB__46__v1__46__2__46__006929__46__t1__124__scaffold400__46__1__124__size211454__124__8
	symbB.v1.2.006929.t2|scaffold400.1|size211454|8		symbB__46__v1__46__2__46__006929__46__t2__124__scaffold400__46__1__124__size211454__124__8
	symbB.v1.2.005620.t1|scaffold309.1|size276354|1		symbB__46__v1__46__2__46__005620__46__t1__124__scaffold309__46__1__124__size276354__124__1
	symbB.v1.2.005668.t1|scaffold333.1|size228503|2		symbB__46__v1__46__2__46__005668__46__t1__124__scaffold333__46__1__124__size228503__124__2
	symbB.v1.2.020591.t1|scaffold1691.1|size105682|8		symbB__46__v1__46__2__46__020591__46__t1__124__scaffold1691__46__1__124__size105682__124__8
	symbB.v1.2.017616.t1|scaffold1340.1|size241236|1		symbB__46__v1__46__2__46__017616__46__t1__124__scaffold1340__46__1__124__size241236__124__1
	symbB.v1.2.017616.t2|scaffold1340.1|size241236|1		symbB__46__v1__46__2__46__017616__46__t2__124__scaffold1340__46__1__124__size241236__124__1
	symbB.v1.2.017616.t3|scaffold1340.1|size241236|1		symbB__46__v1__46__2__46__017616__46__t3__124__scaffold1340__46__1__124__size241236__124__1
	symbB.v1.2.011116.t1|scaffold739.1|size166688|7		symbB__46__v1__46__2__46__011116__46__t1__124__scaffold739__46__1__124__size166688__124__7
	symbB.v1.2.005269.t1|scaffold286.1|size306100|8		symbB__46__v1__46__2__46__005269__46__t1__124__scaffold286__46__1__124__size306100__124__8
	symbB.v1.2.005269.t2|scaffold286.1|size306100|8		symbB__46__v1__46__2__46__005269__46__t2__124__scaffold286__46__1__124__size306100__124__8
	symbB.v1.2.000791.t1|scaffold44.1|size390916|4		symbB__46__v1__46__2__46__000791__46__t1__124__scaffold44__46__1__124__size390916__124__4
	symbB.v1.2.007857.t2|scaffold448.1|size203282|9		symbB__46__v1__46__2__46__007857__46__t2__124__scaffold448__46__1__124__size203282__124__9
	symbB.v1.2.033251.t1|scaffold4099.1|size44714|1		symbB__46__v1__46__2__46__033251__46__t1__124__scaffold4099__46__1__124__size44714__124__1
	symbB.v1.2.023563.t1|scaffold2164.1|size87289|2		symbB__46__v1__46__2__46__023563__46__t1__124__scaffold2164__46__1__124__size87289__124__2
	symbB.v1.2.001598.t1|scaffold89.1|size472826|2		symbB__46__v1__46__2__46__001598__46__t1__124__scaffold89__46__1__124__size472826__124__2
	symbB.v1.2.029203.t1|scaffold3171.1|size96351|3		symbB__46__v1__46__2__46__029203__46__t1__124__scaffold3171__46__1__124__size96351__124__3
	symbB.v1.2.005401.t1|scaffold316.1|size230253|16		symbB__46__v1__46__2__46__005401__46__t1__124__scaffold316__46__1__124__size230253__124__16
	symbB.v1.2.027522.t1|scaffold2831.1|size69341|4		symbB__46__v1__46__2__46__027522__46__t1__124__scaffold2831__46__1__124__size69341__124__4
	symbB.v1.2.037099.t1|scaffold5387.1|size27681|1		symbB__46__v1__46__2__46__037099__46__t1__124__scaffold5387__46__1__124__size27681__124__1
	symbB.v1.2.035973.t1|scaffold4921.1|size32863|4		symbB__46__v1__46__2__46__035973__46__t1__124__scaffold4921__46__1__124__size32863__124__4
	symbB.v1.2.036073.t1|scaffold5009.1|size31846|2		symbB__46__v1__46__2__46__036073__46__t1__124__scaffold5009__46__1__124__size31846__124__2
	symbB.v1.2.030881.t2|scaffold3459.1|size56318|4		symbB__46__v1__46__2__46__030881__46__t2__124__scaffold3459__46__1__124__size56318__124__4
	symbB.v1.2.030881.t1|scaffold3459.1|size56318|4		symbB__46__v1__46__2__46__030881__46__t1__124__scaffold3459__46__1__124__size56318__124__4
	symbB.v1.2.005897.t2|scaffold329.1|size228424|7		symbB__46__v1__46__2__46__005897__46__t2__124__scaffold329__46__1__124__size228424__124__7
	symbB.v1.2.005897.t1|scaffold329.1|size228424|7		symbB__46__v1__46__2__46__005897__46__t1__124__scaffold329__46__1__124__size228424__124__7
	symbB.v1.2.025054.t2|scaffold2412.1|size81594|5		symbB__46__v1__46__2__46__025054__46__t2__124__scaffold2412__46__1__124__size81594__124__5
	symbB.v1.2.025054.t1|scaffold2412.1|size81594|5		symbB__46__v1__46__2__46__025054__46__t1__124__scaffold2412__46__1__124__size81594__124__5
	symbB.v1.2.025054.t3|scaffold2412.1|size81594|5		symbB__46__v1__46__2__46__025054__46__t3__124__scaffold2412__46__1__124__size81594__124__5
	symbB.v1.2.023487.t1|scaffold2150.1|size87880|3		symbB__46__v1__46__2__46__023487__46__t1__124__scaffold2150__46__1__124__size87880__124__3
	symbB.v1.2.033641.t1|scaffold4209.1|size43054|2		symbB__46__v1__46__2__46__033641__46__t1__124__scaffold4209__46__1__124__size43054__124__2
	symbB.v1.2.024996.t1|scaffold2402.1|size80084|3		symbB__46__v1__46__2__46__024996__46__t1__124__scaffold2402__46__1__124__size80084__124__3
	symbB.v1.2.001833.t2|scaffold77.1|size347087|4		symbB__46__v1__46__2__46__001833__46__t2__124__scaffold77__46__1__124__size347087__124__4
	symbB.v1.2.001833.t1|scaffold77.1|size347087|4		symbB__46__v1__46__2__46__001833__46__t1__124__scaffold77__46__1__124__size347087__124__4
	symbB.v1.2.022302.t1|scaffold1973.1|size94122|6		symbB__46__v1__46__2__46__022302__46__t1__124__scaffold1973__46__1__124__size94122__124__6
	symbB.v1.2.033976.t3|scaffold4304.1|size41633|1		symbB__46__v1__46__2__46__033976__46__t3__124__scaffold4304__46__1__124__size41633__124__1
	symbB.v1.2.000974.t1|scaffold43.1|size391093|3		symbB__46__v1__46__2__46__000974__46__t1__124__scaffold43__46__1__124__size391093__124__3
	symbB.v1.2.000974.t2|scaffold43.1|size391093|3		symbB__46__v1__46__2__46__000974__46__t2__124__scaffold43__46__1__124__size391093__124__3
	symbB.v1.2.018178.t1|scaffold1436.1|size118852|1		symbB__46__v1__46__2__46__018178__46__t1__124__scaffold1436__46__1__124__size118852__124__1
	symbB.v1.2.036835.t1|scaffold5293.1|size28761|3		symbB__46__v1__46__2__46__036835__46__t1__124__scaffold5293__46__1__124__size28761__124__3
	symbB.v1.2.000957.t1|scaffold39.1|size394969|1		symbB__46__v1__46__2__46__000957__46__t1__124__scaffold39__46__1__124__size394969__124__1
	symbB.v1.2.039655.t1|scaffold6707.1|size16074|1		symbB__46__v1__46__2__46__039655__46__t1__124__scaffold6707__46__1__124__size16074__124__1
	symbB.v1.2.032375.t2|scaffold3884.1|size52087|3		symbB__46__v1__46__2__46__032375__46__t2__124__scaffold3884__46__1__124__size52087__124__3
	symbB.v1.2.032375.t4|scaffold3884.1|size52087|3		symbB__46__v1__46__2__46__032375__46__t4__124__scaffold3884__46__1__124__size52087__124__3
	symbB.v1.2.032375.t3|scaffold3884.1|size52087|3		symbB__46__v1__46__2__46__032375__46__t3__124__scaffold3884__46__1__124__size52087__124__3
	symbB.v1.2.014029.t1|scaffold994.1|size146050|5		symbB__46__v1__46__2__46__014029__46__t1__124__scaffold994__46__1__124__size146050__124__5
	symbB.v1.2.001818.t1|scaffold97.1|size333048|22		symbB__46__v1__46__2__46__001818__46__t1__124__scaffold97__46__1__124__size333048__124__22
	symbB.v1.2.017366.t1|scaffold1352.1|size234417|15		symbB__46__v1__46__2__46__017366__46__t1__124__scaffold1352__46__1__124__size234417__124__15
	symbB.v1.2.017107.t1|scaffold1326.1|size125234|8		symbB__46__v1__46__2__46__017107__46__t1__124__scaffold1326__46__1__124__size125234__124__8
	symbB.v1.2.001817.t1|scaffold97.1|size333048|21		symbB__46__v1__46__2__46__001817__46__t1__124__scaffold97__46__1__124__size333048__124__21
	symbB.v1.2.013424.t3|scaffold946.1|size149779|3		symbB__46__v1__46__2__46__013424__46__t3__124__scaffold946__46__1__124__size149779__124__3
	symbB.v1.2.017803.t1|scaffold1394.1|size200789|26		symbB__46__v1__46__2__46__017803__46__t1__124__scaffold1394__46__1__124__size200789__124__26
	symbB.v1.2.034393.t1|scaffold4430.1|size39757|3		symbB__46__v1__46__2__46__034393__46__t1__124__scaffold4430__46__1__124__size39757__124__3
	symbB.v1.2.026515.t1|scaffold2655.1|size73830|1		symbB__46__v1__46__2__46__026515__46__t1__124__scaffold2655__46__1__124__size73830__124__1
	symbB.v1.2.011399.t1|scaffold764.1|size165801|5		symbB__46__v1__46__2__46__011399__46__t1__124__scaffold764__46__1__124__size165801__124__5
	symbB.v1.2.038430.t1|scaffold5980.1|size21976|1		symbB__46__v1__46__2__46__038430__46__t1__124__scaffold5980__46__1__124__size21976__124__1
	symbB.v1.2.013539.t2|scaffold961.1|size148688|11		symbB__46__v1__46__2__46__013539__46__t2__124__scaffold961__46__1__124__size148688__124__11
	symbB.v1.2.013539.t1|scaffold961.1|size148688|11		symbB__46__v1__46__2__46__013539__46__t1__124__scaffold961__46__1__124__size148688__124__11
	symbB.v1.2.010444.t1|scaffold634.1|size178258|1		symbB__46__v1__46__2__46__010444__46__t1__124__scaffold634__46__1__124__size178258__124__1
	symbB.v1.2.005050.t1|scaffold291.1|size238869|15		symbB__46__v1__46__2__46__005050__46__t1__124__scaffold291__46__1__124__size238869__124__15
	symbB.v1.2.015230.t1|scaffold1132.1|size136097|1		symbB__46__v1__46__2__46__015230__46__t1__124__scaffold1132__46__1__124__size136097__124__1
	symbB.v1.2.005370.t1|scaffold313.1|size231106|6		symbB__46__v1__46__2__46__005370__46__t1__124__scaffold313__46__1__124__size231106__124__6
	symbB.v1.2.005369.t1|scaffold313.1|size231106|5		symbB__46__v1__46__2__46__005369__46__t1__124__scaffold313__46__1__124__size231106__124__5
	symbB.v1.2.003470.t1|scaffold149.1|size460148|9		symbB__46__v1__46__2__46__003470__46__t1__124__scaffold149__46__1__124__size460148__124__9
	symbB.v1.2.002751.t1|scaffold141.1|size300911|2		symbB__46__v1__46__2__46__002751__46__t1__124__scaffold141__46__1__124__size300911__124__2
	symbB.v1.2.002625.t1|scaffold139.1|size300179|8		symbB__46__v1__46__2__46__002625__46__t1__124__scaffold139__46__1__124__size300179__124__8
	symbB.v1.2.038713.t1|scaffold6137.1|size20668|1		symbB__46__v1__46__2__46__038713__46__t1__124__scaffold6137__46__1__124__size20668__124__1
	symbB.v1.2.005987.t1|scaffold276.1|size251734|9		symbB__46__v1__46__2__46__005987__46__t1__124__scaffold276__46__1__124__size251734__124__9
	symbB.v1.2.035711.t1|scaffold4862.1|size35137|3		symbB__46__v1__46__2__46__035711__46__t1__124__scaffold4862__46__1__124__size35137__124__3
	symbB.v1.2.009736.t1|scaffold625.1|size179458|13		symbB__46__v1__46__2__46__009736__46__t1__124__scaffold625__46__1__124__size179458__124__13
	symbB.v1.2.006730.t1|scaffold402.1|size211320|24		symbB__46__v1__46__2__46__006730__46__t1__124__scaffold402__46__1__124__size211320__124__24
	symbB.v1.2.002197.t1|scaffold96.1|size336774|14		symbB__46__v1__46__2__46__002197__46__t1__124__scaffold96__46__1__124__size336774__124__14
	symbB.v1.2.004770.t1|scaffold274.1|size244435|11		symbB__46__v1__46__2__46__004770__46__t1__124__scaffold274__46__1__124__size244435__124__11
	symbB.v1.2.004770.t2|scaffold274.1|size244435|11		symbB__46__v1__46__2__46__004770__46__t2__124__scaffold274__46__1__124__size244435__124__11
	symbB.v1.2.003236.t1|scaffold179.1|size284905|3		symbB__46__v1__46__2__46__003236__46__t1__124__scaffold179__46__1__124__size284905__124__3
	symbB.v1.2.014928.t1|scaffold1103.1|size137753|4		symbB__46__v1__46__2__46__014928__46__t1__124__scaffold1103__46__1__124__size137753__124__4
	symbB.v1.2.036690.t1|scaffold5233.1|size29537|3		symbB__46__v1__46__2__46__036690__46__t1__124__scaffold5233__46__1__124__size29537__124__3
	symbB.v1.2.028096.t1|scaffold2943.1|size66754|2		symbB__46__v1__46__2__46__028096__46__t1__124__scaffold2943__46__1__124__size66754__124__2
	symbB.v1.2.029804.t1|scaffold3302.1|size60439|3		symbB__46__v1__46__2__46__029804__46__t1__124__scaffold3302__46__1__124__size60439__124__3
	symbB.v1.2.009777.t1|scaffold574.1|size185248|2		symbB__46__v1__46__2__46__009777__46__t1__124__scaffold574__46__1__124__size185248__124__2
	symbB.v1.2.033070.t1|scaffold4057.1|size45452|4		symbB__46__v1__46__2__46__033070__46__t1__124__scaffold4057__46__1__124__size45452__124__4
	symbB.v1.2.015540.t1|scaffold1159.1|size171703|7		symbB__46__v1__46__2__46__015540__46__t1__124__scaffold1159__46__1__124__size171703__124__7
	symbB.v1.2.015539.t1|scaffold1159.1|size171703|6		symbB__46__v1__46__2__46__015539__46__t1__124__scaffold1159__46__1__124__size171703__124__6
	symbB.v1.2.017905.t1|scaffold1407.1|size120637|9		symbB__46__v1__46__2__46__017905__46__t1__124__scaffold1407__46__1__124__size120637__124__9
	symbB.v1.2.009989.t1|scaffold646.1|size176640|5		symbB__46__v1__46__2__46__009989__46__t1__124__scaffold646__46__1__124__size176640__124__5
	symbB.v1.2.002257.t1|scaffold92.1|size545918|14		symbB__46__v1__46__2__46__002257__46__t1__124__scaffold92__46__1__124__size545918__124__14
	symbB.v1.2.008096.t1|scaffold503.1|size194688|11		symbB__46__v1__46__2__46__008096__46__t1__124__scaffold503__46__1__124__size194688__124__11
	symbB.v1.2.025547.t1|scaffold2485.1|size77941|1		symbB__46__v1__46__2__46__025547__46__t1__124__scaffold2485__46__1__124__size77941__124__1
	symbB.v1.2.003581.t1|scaffold204.1|size273638|30		symbB__46__v1__46__2__46__003581__46__t1__124__scaffold204__46__1__124__size273638__124__30
	symbB.v1.2.027506.t1|scaffold2827.1|size69373|2		symbB__46__v1__46__2__46__027506__46__t1__124__scaffold2827__46__1__124__size69373__124__2
	symbB.v1.2.014800.t1|scaffold1089.1|size139057|12		symbB__46__v1__46__2__46__014800__46__t1__124__scaffold1089__46__1__124__size139057__124__12
	symbB.v1.2.030691.t3|scaffold3488.1|size55655|5		symbB__46__v1__46__2__46__030691__46__t3__124__scaffold3488__46__1__124__size55655__124__5
	symbB.v1.2.029198.t2|scaffold3170.1|size62039|2		symbB__46__v1__46__2__46__029198__46__t2__124__scaffold3170__46__1__124__size62039__124__2
	symbB.v1.2.029198.t1|scaffold3170.1|size62039|2		symbB__46__v1__46__2__46__029198__46__t1__124__scaffold3170__46__1__124__size62039__124__2
	symbB.v1.2.003393.t1|scaffold190.1|size276550|18		symbB__46__v1__46__2__46__003393__46__t1__124__scaffold190__46__1__124__size276550__124__18
	symbB.v1.2.006784.t2|scaffold396.1|size242164|11		symbB__46__v1__46__2__46__006784__46__t2__124__scaffold396__46__1__124__size242164__124__11
	symbB.v1.2.006784.t3|scaffold396.1|size242164|11		symbB__46__v1__46__2__46__006784__46__t3__124__scaffold396__46__1__124__size242164__124__11
	symbB.v1.2.020267.t1|scaffold1670.1|size106578|2		symbB__46__v1__46__2__46__020267__46__t1__124__scaffold1670__46__1__124__size106578__124__2
	symbB.v1.2.028485.t2|scaffold3025.1|size90548|4		symbB__46__v1__46__2__46__028485__46__t2__124__scaffold3025__46__1__124__size90548__124__4
	symbB.v1.2.026754.t2|scaffold2681.1|size73127|3		symbB__46__v1__46__2__46__026754__46__t2__124__scaffold2681__46__1__124__size73127__124__3
	symbB.v1.2.000887.t1|scaffold51.1|size380723|6		symbB__46__v1__46__2__46__000887__46__t1__124__scaffold51__46__1__124__size380723__124__6
	symbB.v1.2.015902.t1|scaffold1195.1|size134849|13		symbB__46__v1__46__2__46__015902__46__t1__124__scaffold1195__46__1__124__size134849__124__13
	symbB.v1.2.008370.t1|scaffold521.1|size192847|2		symbB__46__v1__46__2__46__008370__46__t1__124__scaffold521__46__1__124__size192847__124__2
	symbB.v1.2.004789.t1|scaffold274.1|size244435|30		symbB__46__v1__46__2__46__004789__46__t1__124__scaffold274__46__1__124__size244435__124__30
	symbB.v1.2.017459.t1|scaffold1364.1|size123310|11		symbB__46__v1__46__2__46__017459__46__t1__124__scaffold1364__46__1__124__size123310__124__11
	symbB.v1.2.026356.t1|scaffold2626.1|size122458|6		symbB__46__v1__46__2__46__026356__46__t1__124__scaffold2626__46__1__124__size122458__124__6
	symbB.v1.2.016484.t1|scaffold1242.1|size135964|4		symbB__46__v1__46__2__46__016484__46__t1__124__scaffold1242__46__1__124__size135964__124__4
	symbB.v1.2.003941.t1|scaffold210.1|size302740|32		symbB__46__v1__46__2__46__003941__46__t1__124__scaffold210__46__1__124__size302740__124__32
	symbB.v1.2.015670.t1|scaffold1178.1|size133623|3		symbB__46__v1__46__2__46__015670__46__t1__124__scaffold1178__46__1__124__size133623__124__3
	symbB.v1.2.005440.t1|scaffold318.1|size313828|3		symbB__46__v1__46__2__46__005440__46__t1__124__scaffold318__46__1__124__size313828__124__3
	symbB.v1.2.032077.t1|scaffold3801.1|size50132|4		symbB__46__v1__46__2__46__032077__46__t1__124__scaffold3801__46__1__124__size50132__124__4
	symbB.v1.2.032077.t2|scaffold3801.1|size50132|4		symbB__46__v1__46__2__46__032077__46__t2__124__scaffold3801__46__1__124__size50132__124__4
	symbB.v1.2.019535.t4|scaffold1599.1|size109767|5		symbB__46__v1__46__2__46__019535__46__t4__124__scaffold1599__46__1__124__size109767__124__5
	symbB.v1.2.019535.t3|scaffold1599.1|size109767|5		symbB__46__v1__46__2__46__019535__46__t3__124__scaffold1599__46__1__124__size109767__124__5
	symbB.v1.2.024204.t1|scaffold2244.1|size113925|3		symbB__46__v1__46__2__46__024204__46__t1__124__scaffold2244__46__1__124__size113925__124__3
	symbB.v1.2.002396.t4|scaffold125.1|size314497|12		symbB__46__v1__46__2__46__002396__46__t4__124__scaffold125__46__1__124__size314497__124__12
	symbB.v1.2.005687.t2|scaffold334.1|size226555|10		symbB__46__v1__46__2__46__005687__46__t2__124__scaffold334__46__1__124__size226555__124__10
	symbB.v1.2.013097.t1|scaffold919.1|size152209|9		symbB__46__v1__46__2__46__013097__46__t1__124__scaffold919__46__1__124__size152209__124__9
	symbB.v1.2.000626.t1|scaffold26.1|size418576|41		symbB__46__v1__46__2__46__000626__46__t1__124__scaffold26__46__1__124__size418576__124__41
	symbB.v1.2.025331.t1|scaffold2447.1|size78899|5		symbB__46__v1__46__2__46__025331__46__t1__124__scaffold2447__46__1__124__size78899__124__5
	symbB.v1.2.029328.t1|scaffold3195.1|size61537|5		symbB__46__v1__46__2__46__029328__46__t1__124__scaffold3195__46__1__124__size61537__124__5
	symbB.v1.2.022451.t1|scaffold1940.1|size95532|17		symbB__46__v1__46__2__46__022451__46__t1__124__scaffold1940__46__1__124__size95532__124__17
	symbB.v1.2.011730.t1|scaffold699.1|size171451|7		symbB__46__v1__46__2__46__011730__46__t1__124__scaffold699__46__1__124__size171451__124__7
	symbB.v1.2.030246.t1|scaffold3388.1|size57902|2		symbB__46__v1__46__2__46__030246__46__t1__124__scaffold3388__46__1__124__size57902__124__2
	symbB.v1.2.038026.t1|scaffold5785.1|size23606|1		symbB__46__v1__46__2__46__038026__46__t1__124__scaffold5785__46__1__124__size23606__124__1
	symbB.v1.2.012742.t1|scaffold878.1|size155624|13		symbB__46__v1__46__2__46__012742__46__t1__124__scaffold878__46__1__124__size155624__124__13
	symbB.v1.2.006411.t2|scaffold358.1|size381540|34		symbB__46__v1__46__2__46__006411__46__t2__124__scaffold358__46__1__124__size381540__124__34
	symbB.v1.2.012415.t1|scaffold831.1|size159220|11		symbB__46__v1__46__2__46__012415__46__t1__124__scaffold831__46__1__124__size159220__124__11
	symbB.v1.2.009535.t1|scaffold576.1|size184938|9		symbB__46__v1__46__2__46__009535__46__t1__124__scaffold576__46__1__124__size184938__124__9
	symbB.v1.2.010110.t1|scaffold654.1|size209194|6		symbB__46__v1__46__2__46__010110__46__t1__124__scaffold654__46__1__124__size209194__124__6
	symbB.v1.2.004654.t1|scaffold268.1|size246746|5		symbB__46__v1__46__2__46__004654__46__t1__124__scaffold268__46__1__124__size246746__124__5
	symbB.v1.2.026822.t1|scaffold2709.1|size72633|5		symbB__46__v1__46__2__46__026822__46__t1__124__scaffold2709__46__1__124__size72633__124__5
	symbB.v1.2.006742.t1|scaffold407.1|size210838|1		symbB__46__v1__46__2__46__006742__46__t1__124__scaffold407__46__1__124__size210838__124__1
	symbB.v1.2.005453.t1|scaffold260.1|size426026|4		symbB__46__v1__46__2__46__005453__46__t1__124__scaffold260__46__1__124__size426026__124__4
	symbB.v1.2.009488.t1|scaffold602.1|size182573|12		symbB__46__v1__46__2__46__009488__46__t1__124__scaffold602__46__1__124__size182573__124__12
	symbB.v1.2.005576.t1|scaffold296.1|size257539|18		symbB__46__v1__46__2__46__005576__46__t1__124__scaffold296__46__1__124__size257539__124__18
	symbB.v1.2.010366.t1|scaffold631.1|size348893|7		symbB__46__v1__46__2__46__010366__46__t1__124__scaffold631__46__1__124__size348893__124__7
	symbB.v1.2.000214.t1|scaffold21.1|size436794|33		symbB__46__v1__46__2__46__000214__46__t1__124__scaffold21__46__1__124__size436794__124__33
	symbB.v1.2.033331.t1|scaffold4126.1|size44283|2		symbB__46__v1__46__2__46__033331__46__t1__124__scaffold4126__46__1__124__size44283__124__2
	symbB.v1.2.001839.t1|scaffold77.1|size347087|10		symbB__46__v1__46__2__46__001839__46__t1__124__scaffold77__46__1__124__size347087__124__10
	symbB.v1.2.005185.t1|scaffold298.1|size236510|29		symbB__46__v1__46__2__46__005185__46__t1__124__scaffold298__46__1__124__size236510__124__29
	symbB.v1.2.010991.t1|scaffold725.1|size168906|17		symbB__46__v1__46__2__46__010991__46__t1__124__scaffold725__46__1__124__size168906__124__17
	symbB.v1.2.018211.t1|scaffold1445.1|size118272|2		symbB__46__v1__46__2__46__018211__46__t1__124__scaffold1445__46__1__124__size118272__124__2
	symbB.v1.2.004592.t1|scaffold261.1|size248783|20		symbB__46__v1__46__2__46__004592__46__t1__124__scaffold261__46__1__124__size248783__124__20
	symbB.v1.2.011600.t1|scaffold776.1|size163632|3		symbB__46__v1__46__2__46__011600__46__t1__124__scaffold776__46__1__124__size163632__124__3
	symbB.v1.2.005518.t1|scaffold319.1|size229613|1		symbB__46__v1__46__2__46__005518__46__t1__124__scaffold319__46__1__124__size229613__124__1
	symbB.v1.2.014006.t1|scaffold1005.1|size178369|6		symbB__46__v1__46__2__46__014006__46__t1__124__scaffold1005__46__1__124__size178369__124__6
	symbB.v1.2.026634.t1|scaffold2661.1|size73577|4		symbB__46__v1__46__2__46__026634__46__t1__124__scaffold2661__46__1__124__size73577__124__4
	symbB.v1.2.036833.t1|scaffold5293.1|size28761|1		symbB__46__v1__46__2__46__036833__46__t1__124__scaffold5293__46__1__124__size28761__124__1
	symbB.v1.2.004770.t3|scaffold274.1|size244435|11		symbB__46__v1__46__2__46__004770__46__t3__124__scaffold274__46__1__124__size244435__124__11
	symbB.v1.2.025906.t1|scaffold2457.1|size150448|7		symbB__46__v1__46__2__46__025906__46__t1__124__scaffold2457__46__1__124__size150448__124__7
	symbB.v1.2.025906.t2|scaffold2457.1|size150448|7		symbB__46__v1__46__2__46__025906__46__t2__124__scaffold2457__46__1__124__size150448__124__7
	symbB.v1.2.033180.t1|scaffold4024.1|size46069|4		symbB__46__v1__46__2__46__033180__46__t1__124__scaffold4024__46__1__124__size46069__124__4
	symbB.v1.2.003013.t1|scaffold113.1|size324549|11		symbB__46__v1__46__2__46__003013__46__t1__124__scaffold113__46__1__124__size324549__124__11
	symbB.v1.2.025765.t1|scaffold2522.1|size77004|2		symbB__46__v1__46__2__46__025765__46__t1__124__scaffold2522__46__1__124__size77004__124__2
	symbB.v1.2.025764.t1|scaffold2522.1|size77004|1		symbB__46__v1__46__2__46__025764__46__t1__124__scaffold2522__46__1__124__size77004__124__1
	symbB.v1.2.026830.t1|scaffold2715.1|size72513|2		symbB__46__v1__46__2__46__026830__46__t1__124__scaffold2715__46__1__124__size72513__124__2
	symbB.v1.2.004774.t1|scaffold274.1|size244435|15		symbB__46__v1__46__2__46__004774__46__t1__124__scaffold274__46__1__124__size244435__124__15
	symbB.v1.2.010021.t1|scaffold648.1|size176576|6		symbB__46__v1__46__2__46__010021__46__t1__124__scaffold648__46__1__124__size176576__124__6
	symbB.v1.2.022336.t1|scaffold1934.1|size95668|2		symbB__46__v1__46__2__46__022336__46__t1__124__scaffold1934__46__1__124__size95668__124__2
	symbB.v1.2.019654.t1|scaffold1584.1|size110534|13		symbB__46__v1__46__2__46__019654__46__t1__124__scaffold1584__46__1__124__size110534__124__13
	symbB.v1.2.010847.t1|scaffold702.1|size173641|5		symbB__46__v1__46__2__46__010847__46__t1__124__scaffold702__46__1__124__size173641__124__5
	symbB.v1.2.033973.t1|scaffold4302.1|size41658|2		symbB__46__v1__46__2__46__033973__46__t1__124__scaffold4302__46__1__124__size41658__124__2
	symbB.v1.2.012786.t1|scaffold859.1|size157342|11		symbB__46__v1__46__2__46__012786__46__t1__124__scaffold859__46__1__124__size157342__124__11
	symbB.v1.2.008520.t1|scaffold527.1|size293072|18		symbB__46__v1__46__2__46__008520__46__t1__124__scaffold527__46__1__124__size293072__124__18
	symbB.v1.2.025559.t1|scaffold2488.1|size77878|10		symbB__46__v1__46__2__46__025559__46__t1__124__scaffold2488__46__1__124__size77878__124__10
	symbB.v1.2.024599.t1|scaffold2342.1|size81844|2		symbB__46__v1__46__2__46__024599__46__t1__124__scaffold2342__46__1__124__size81844__124__2
	symbB.v1.2.013775.t1|scaffold983.1|size146703|10		symbB__46__v1__46__2__46__013775__46__t1__124__scaffold983__46__1__124__size146703__124__10
	symbB.v1.2.023705.t1|scaffold2183.1|size166057|9		symbB__46__v1__46__2__46__023705__46__t1__124__scaffold2183__46__1__124__size166057__124__9
	symbB.v1.2.010510.t1|scaffold690.1|size332707|8		symbB__46__v1__46__2__46__010510__46__t1__124__scaffold690__46__1__124__size332707__124__8
	symbB.v1.2.036785.t1|scaffold5274.1|size29052|2		symbB__46__v1__46__2__46__036785__46__t1__124__scaffold5274__46__1__124__size29052__124__2
	symbB.v1.2.025423.t1|scaffold2461.1|size78698|6		symbB__46__v1__46__2__46__025423__46__t1__124__scaffold2461__46__1__124__size78698__124__6
	symbB.v1.2.007148.t1|scaffold435.1|size205859|23		symbB__46__v1__46__2__46__007148__46__t1__124__scaffold435__46__1__124__size205859__124__23
	symbB.v1.2.035056.t1|scaffold4643.1|size37026|3		symbB__46__v1__46__2__46__035056__46__t1__124__scaffold4643__46__1__124__size37026__124__3
	symbB.v1.2.020261.t1|scaffold1696.1|size105557|3		symbB__46__v1__46__2__46__020261__46__t1__124__scaffold1696__46__1__124__size105557__124__3
	symbB.v1.2.019673.t1|scaffold1618.1|size109259|7		symbB__46__v1__46__2__46__019673__46__t1__124__scaffold1618__46__1__124__size109259__124__7
	symbB.v1.2.013444.t1|scaffold953.1|size150470|1		symbB__46__v1__46__2__46__013444__46__t1__124__scaffold953__46__1__124__size150470__124__1
	symbB.v1.2.029500.t1|scaffold3238.1|size60479|1		symbB__46__v1__46__2__46__029500__46__t1__124__scaffold3238__46__1__124__size60479__124__1
	symbB.v1.2.020408.t1|scaffold1712.1|size105033|2		symbB__46__v1__46__2__46__020408__46__t1__124__scaffold1712__46__1__124__size105033__124__2
	symbB.v1.2.022189.t1|scaffold1957.1|size97114|4		symbB__46__v1__46__2__46__022189__46__t1__124__scaffold1957__46__1__124__size97114__124__4
	symbB.v1.2.020407.t1|scaffold1712.1|size105033|1		symbB__46__v1__46__2__46__020407__46__t1__124__scaffold1712__46__1__124__size105033__124__1
	symbB.v1.2.019673.t3|scaffold1618.1|size109259|7		symbB__46__v1__46__2__46__019673__46__t3__124__scaffold1618__46__1__124__size109259__124__7
	symbB.v1.2.019673.t2|scaffold1618.1|size109259|7		symbB__46__v1__46__2__46__019673__46__t2__124__scaffold1618__46__1__124__size109259__124__7
	symbB.v1.2.030503.t1|scaffold3441.1|size58410|2		symbB__46__v1__46__2__46__030503__46__t1__124__scaffold3441__46__1__124__size58410__124__2
	symbB.v1.2.010682.t1|scaffold704.1|size171252|8		symbB__46__v1__46__2__46__010682__46__t1__124__scaffold704__46__1__124__size171252__124__8
	symbB.v1.2.020723.t1|scaffold1758.1|size151657|4		symbB__46__v1__46__2__46__020723__46__t1__124__scaffold1758__46__1__124__size151657__124__4
	symbB.v1.2.009899.t1|scaffold639.1|size181572|20		symbB__46__v1__46__2__46__009899__46__t1__124__scaffold639__46__1__124__size181572__124__20
	symbB.v1.2.024095.t2|scaffold2255.1|size84268|8		symbB__46__v1__46__2__46__024095__46__t2__124__scaffold2255__46__1__124__size84268__124__8
	symbB.v1.2.024095.t3|scaffold2255.1|size84268|8		symbB__46__v1__46__2__46__024095__46__t3__124__scaffold2255__46__1__124__size84268__124__8
	symbB.v1.2.024095.t4|scaffold2255.1|size84268|8		symbB__46__v1__46__2__46__024095__46__t4__124__scaffold2255__46__1__124__size84268__124__8
	symbB.v1.2.005725.t1|scaffold337.1|size226155|1		symbB__46__v1__46__2__46__005725__46__t1__124__scaffold337__46__1__124__size226155__124__1
	symbB.v1.2.024887.t1|scaffold2388.1|size114014|4		symbB__46__v1__46__2__46__024887__46__t1__124__scaffold2388__46__1__124__size114014__124__4
	symbB.v1.2.025387.t1|scaffold2458.1|size78746|6		symbB__46__v1__46__2__46__025387__46__t1__124__scaffold2458__46__1__124__size78746__124__6
	symbB.v1.2.025387.t2|scaffold2458.1|size78746|6		symbB__46__v1__46__2__46__025387__46__t2__124__scaffold2458__46__1__124__size78746__124__6
	symbB.v1.2.026678.t1|scaffold2684.1|size75764|10		symbB__46__v1__46__2__46__026678__46__t1__124__scaffold2684__46__1__124__size75764__124__10
	symbB.v1.2.007350.t1|scaffold425.1|size368629|14		symbB__46__v1__46__2__46__007350__46__t1__124__scaffold425__46__1__124__size368629__124__14
	symbB.v1.2.002193.t1|scaffold96.1|size336774|10		symbB__46__v1__46__2__46__002193__46__t1__124__scaffold96__46__1__124__size336774__124__10
	symbB.v1.2.026947.t1|scaffold2734.1|size73225|1		symbB__46__v1__46__2__46__026947__46__t1__124__scaffold2734__46__1__124__size73225__124__1
	symbB.v1.2.021694.t1|scaffold1850.1|size98815|3		symbB__46__v1__46__2__46__021694__46__t1__124__scaffold1850__46__1__124__size98815__124__3
	symbB.v1.2.012137.t1|scaffold829.1|size159244|7		symbB__46__v1__46__2__46__012137__46__t1__124__scaffold829__46__1__124__size159244__124__7
	symbB.v1.2.032859.t3|scaffold4004.1|size46501|3		symbB__46__v1__46__2__46__032859__46__t3__124__scaffold4004__46__1__124__size46501__124__3
	symbB.v1.2.032859.t2|scaffold4004.1|size46501|3		symbB__46__v1__46__2__46__032859__46__t2__124__scaffold4004__46__1__124__size46501__124__3
	symbB.v1.2.032859.t1|scaffold4004.1|size46501|3		symbB__46__v1__46__2__46__032859__46__t1__124__scaffold4004__46__1__124__size46501__124__3
	symbB.v1.2.008460.t3|scaffold474.1|size199077|3		symbB__46__v1__46__2__46__008460__46__t3__124__scaffold474__46__1__124__size199077__124__3
	symbB.v1.2.008460.t1|scaffold474.1|size199077|3		symbB__46__v1__46__2__46__008460__46__t1__124__scaffold474__46__1__124__size199077__124__3
	symbB.v1.2.029725.t1|scaffold3288.1|size59728|1		symbB__46__v1__46__2__46__029725__46__t1__124__scaffold3288__46__1__124__size59728__124__1
	symbB.v1.2.025226.t1|scaffold2429.1|size79298|6		symbB__46__v1__46__2__46__025226__46__t1__124__scaffold2429__46__1__124__size79298__124__6
	symbB.v1.2.017759.t1|scaffold1355.1|size123688|1		symbB__46__v1__46__2__46__017759__46__t1__124__scaffold1355__46__1__124__size123688__124__1
	symbB.v1.2.003626.t1|scaffold203.1|size271217|18		symbB__46__v1__46__2__46__003626__46__t1__124__scaffold203__46__1__124__size271217__124__18
	symbB.v1.2.011903.t1|scaffold811.1|size160404|2		symbB__46__v1__46__2__46__011903__46__t1__124__scaffold811__46__1__124__size160404__124__2
	symbB.v1.2.011903.t2|scaffold811.1|size160404|2		symbB__46__v1__46__2__46__011903__46__t2__124__scaffold811__46__1__124__size160404__124__2
	symbB.v1.2.033477.t3|scaffold4133.1|size44188|5		symbB__46__v1__46__2__46__033477__46__t3__124__scaffold4133__46__1__124__size44188__124__5
	symbB.v1.2.016697.t1|scaffold1280.1|size127163|2		symbB__46__v1__46__2__46__016697__46__t1__124__scaffold1280__46__1__124__size127163__124__2
	symbB.v1.2.016698.t1|scaffold1280.1|size127163|3		symbB__46__v1__46__2__46__016698__46__t1__124__scaffold1280__46__1__124__size127163__124__3
	symbB.v1.2.005009.t1|scaffold288.1|size478366|39		symbB__46__v1__46__2__46__005009__46__t1__124__scaffold288__46__1__124__size478366__124__39
	symbB.v1.2.020567.t1|scaffold1741.1|size103732|8		symbB__46__v1__46__2__46__020567__46__t1__124__scaffold1741__46__1__124__size103732__124__8
	symbB.v1.2.026725.t1|scaffold2694.1|size91562|1		symbB__46__v1__46__2__46__026725__46__t1__124__scaffold2694__46__1__124__size91562__124__1
	symbB.v1.2.020603.t1|scaffold1743.1|size123518|4		symbB__46__v1__46__2__46__020603__46__t1__124__scaffold1743__46__1__124__size123518__124__4
	symbB.v1.2.020603.t2|scaffold1743.1|size123518|4		symbB__46__v1__46__2__46__020603__46__t2__124__scaffold1743__46__1__124__size123518__124__4
	symbB.v1.2.025415.t1|scaffold2462.1|size78695|8		symbB__46__v1__46__2__46__025415__46__t1__124__scaffold2462__46__1__124__size78695__124__8
	symbB.v1.2.025416.t1|scaffold2462.1|size78695|9		symbB__46__v1__46__2__46__025416__46__t1__124__scaffold2462__46__1__124__size78695__124__9
	symbB.v1.2.003955.t1|scaffold170.1|size288889|1		symbB__46__v1__46__2__46__003955__46__t1__124__scaffold170__46__1__124__size288889__124__1
	symbB.v1.2.040996.t1|scaffold7721.1|size12173|2		symbB__46__v1__46__2__46__040996__46__t1__124__scaffold7721__46__1__124__size12173__124__2
	symbB.v1.2.025021.t1|scaffold2407.1|size80004|7		symbB__46__v1__46__2__46__025021__46__t1__124__scaffold2407__46__1__124__size80004__124__7
	symbB.v1.2.025021.t2|scaffold2407.1|size80004|7		symbB__46__v1__46__2__46__025021__46__t2__124__scaffold2407__46__1__124__size80004__124__7
	symbB.v1.2.007493.t1|scaffold459.1|size201810|4		symbB__46__v1__46__2__46__007493__46__t1__124__scaffold459__46__1__124__size201810__124__4
	symbB.v1.2.023160.t1|scaffold2099.1|size89596|7		symbB__46__v1__46__2__46__023160__46__t1__124__scaffold2099__46__1__124__size89596__124__7
	symbB.v1.2.036614.t1|scaffold5208.1|size29809|1		symbB__46__v1__46__2__46__036614__46__t1__124__scaffold5208__46__1__124__size29809__124__1
	symbB.v1.2.021252.t1|scaffold1824.1|size125051|3		symbB__46__v1__46__2__46__021252__46__t1__124__scaffold1824__46__1__124__size125051__124__3
	symbB.v1.2.019275.t1|scaffold1573.1|size110978|1		symbB__46__v1__46__2__46__019275__46__t1__124__scaffold1573__46__1__124__size110978__124__1
	symbB.v1.2.022250.t4|scaffold1931.1|size95788|1		symbB__46__v1__46__2__46__022250__46__t4__124__scaffold1931__46__1__124__size95788__124__1
	symbB.v1.2.000123.t1|scaffold15.1|size524077|14		symbB__46__v1__46__2__46__000123__46__t1__124__scaffold15__46__1__124__size524077__124__14
	symbB.v1.2.017648.t1|scaffold1373.1|size231899|13		symbB__46__v1__46__2__46__017648__46__t1__124__scaffold1373__46__1__124__size231899__124__13
	symbB.v1.2.006060.t1|scaffold352.1|size221597|2		symbB__46__v1__46__2__46__006060__46__t1__124__scaffold352__46__1__124__size221597__124__2
	symbB.v1.2.022250.t1|scaffold1931.1|size95788|1		symbB__46__v1__46__2__46__022250__46__t1__124__scaffold1931__46__1__124__size95788__124__1
	symbB.v1.2.007386.t1|scaffold446.1|size204660|5		symbB__46__v1__46__2__46__007386__46__t1__124__scaffold446__46__1__124__size204660__124__5
	symbB.v1.2.022250.t3|scaffold1931.1|size95788|1		symbB__46__v1__46__2__46__022250__46__t3__124__scaffold1931__46__1__124__size95788__124__1
	symbB.v1.2.008889.t1|scaffold488.1|size197422|22		symbB__46__v1__46__2__46__008889__46__t1__124__scaffold488__46__1__124__size197422__124__22
	symbB.v1.2.025486.t1|scaffold2475.1|size78315|5		symbB__46__v1__46__2__46__025486__46__t1__124__scaffold2475__46__1__124__size78315__124__5
	symbB.v1.2.032410.t1|scaffold3891.1|size48789|2		symbB__46__v1__46__2__46__032410__46__t1__124__scaffold3891__46__1__124__size48789__124__2
	symbB.v1.2.032410.t2|scaffold3891.1|size48789|2		symbB__46__v1__46__2__46__032410__46__t2__124__scaffold3891__46__1__124__size48789__124__2
	symbB.v1.2.032492.t1|scaffold3907.1|size48466|4		symbB__46__v1__46__2__46__032492__46__t1__124__scaffold3907__46__1__124__size48466__124__4
	symbB.v1.2.039538.t1|scaffold6633.1|size16580|2		symbB__46__v1__46__2__46__039538__46__t1__124__scaffold6633__46__1__124__size16580__124__2
	symbB.v1.2.005807.t1|scaffold341.1|size224985|10		symbB__46__v1__46__2__46__005807__46__t1__124__scaffold341__46__1__124__size224985__124__10
	symbB.v1.2.020378.t1|scaffold1707.1|size105203|9		symbB__46__v1__46__2__46__020378__46__t1__124__scaffold1707__46__1__124__size105203__124__9
	symbB.v1.2.036034.t1|scaffold4993.1|size32019|1		symbB__46__v1__46__2__46__036034__46__t1__124__scaffold4993__46__1__124__size32019__124__1
	symbB.v1.2.020379.t1|scaffold1707.1|size105203|10		symbB__46__v1__46__2__46__020379__46__t1__124__scaffold1707__46__1__124__size105203__124__10
	symbB.v1.2.023612.t1|scaffold2094.1|size89833|5		symbB__46__v1__46__2__46__023612__46__t1__124__scaffold2094__46__1__124__size89833__124__5
	symbB.v1.2.021128.t1|scaffold1809.1|size100517|3		symbB__46__v1__46__2__46__021128__46__t1__124__scaffold1809__46__1__124__size100517__124__3
	symbB.v1.2.040502.t1|scaffold7284.1|size12117|1		symbB__46__v1__46__2__46__040502__46__t1__124__scaffold7284__46__1__124__size12117__124__1
	symbB.v1.2.027002.t1|scaffold2741.1|size74257|6		symbB__46__v1__46__2__46__027002__46__t1__124__scaffold2741__46__1__124__size74257__124__6
	symbB.v1.2.022183.t1|scaffold1915.1|size133927|11		symbB__46__v1__46__2__46__022183__46__t1__124__scaffold1915__46__1__124__size133927__124__11
	symbB.v1.2.000478.t1|scaffold11.1|size528188|27		symbB__46__v1__46__2__46__000478__46__t1__124__scaffold11__46__1__124__size528188__124__27
	symbB.v1.2.027188.t1|scaffold2768.1|size73204|4		symbB__46__v1__46__2__46__027188__46__t1__124__scaffold2768__46__1__124__size73204__124__4
	symbB.v1.2.028922.t1|scaffold3113.1|size63308|3		symbB__46__v1__46__2__46__028922__46__t1__124__scaffold3113__46__1__124__size63308__124__3
	symbB.v1.2.006175.t1|scaffold367.1|size382069|8		symbB__46__v1__46__2__46__006175__46__t1__124__scaffold367__46__1__124__size382069__124__8
	symbB.v1.2.013505.t1|scaffold959.1|size148843|14		symbB__46__v1__46__2__46__013505__46__t1__124__scaffold959__46__1__124__size148843__124__14
	symbB.v1.2.029164.t1|scaffold3163.1|size62148|5		symbB__46__v1__46__2__46__029164__46__t1__124__scaffold3163__46__1__124__size62148__124__5
	symbB.v1.2.012035.t1|scaffold756.1|size166813|5		symbB__46__v1__46__2__46__012035__46__t1__124__scaffold756__46__1__124__size166813__124__5
	symbB.v1.2.012035.t2|scaffold756.1|size166813|5		symbB__46__v1__46__2__46__012035__46__t2__124__scaffold756__46__1__124__size166813__124__5
	symbB.v1.2.028971.t1|scaffold3117.1|size63165|1		symbB__46__v1__46__2__46__028971__46__t1__124__scaffold3117__46__1__124__size63165__124__1
	symbB.v1.2.009908.t1|scaffold605.1|size182108|8		symbB__46__v1__46__2__46__009908__46__t1__124__scaffold605__46__1__124__size182108__124__8
	symbB.v1.2.033068.t1|scaffold4057.1|size45452|2		symbB__46__v1__46__2__46__033068__46__t1__124__scaffold4057__46__1__124__size45452__124__2
	symbB.v1.2.016804.t1|scaffold1292.1|size223628|2		symbB__46__v1__46__2__46__016804__46__t1__124__scaffold1292__46__1__124__size223628__124__2
	symbB.v1.2.016044.t1|scaffold1212.1|size131235|10		symbB__46__v1__46__2__46__016044__46__t1__124__scaffold1212__46__1__124__size131235__124__10
	symbB.v1.2.004254.t1|scaffold241.1|size254724|9		symbB__46__v1__46__2__46__004254__46__t1__124__scaffold241__46__1__124__size254724__124__9
	symbB.v1.2.025116.t1|scaffold2421.1|size79598|5		symbB__46__v1__46__2__46__025116__46__t1__124__scaffold2421__46__1__124__size79598__124__5
	symbB.v1.2.028698.t1|scaffold3068.1|size68108|4		symbB__46__v1__46__2__46__028698__46__t1__124__scaffold3068__46__1__124__size68108__124__4
	symbB.v1.2.026717.t1|scaffold2644.1|size74222|5		symbB__46__v1__46__2__46__026717__46__t1__124__scaffold2644__46__1__124__size74222__124__5
	symbB.v1.2.031287.t1|scaffold3617.1|size53222|1		symbB__46__v1__46__2__46__031287__46__t1__124__scaffold3617__46__1__124__size53222__124__1
	symbB.v1.2.010824.t1|scaffold711.1|size292957|5		symbB__46__v1__46__2__46__010824__46__t1__124__scaffold711__46__1__124__size292957__124__5
	symbB.v1.2.010824.t2|scaffold711.1|size292957|5		symbB__46__v1__46__2__46__010824__46__t2__124__scaffold711__46__1__124__size292957__124__5
	symbB.v1.2.011033.t1|scaffold733.1|size168030|4		symbB__46__v1__46__2__46__011033__46__t1__124__scaffold733__46__1__124__size168030__124__4
	symbB.v1.2.024109.t1|scaffold2259.1|size84200|5		symbB__46__v1__46__2__46__024109__46__t1__124__scaffold2259__46__1__124__size84200__124__5
	symbB.v1.2.005783.t1|scaffold289.1|size287290|28		symbB__46__v1__46__2__46__005783__46__t1__124__scaffold289__46__1__124__size287290__124__28
	symbB.v1.2.009560.t1|scaffold598.1|size183230|2		symbB__46__v1__46__2__46__009560__46__t1__124__scaffold598__46__1__124__size183230__124__2
	symbB.v1.2.015932.t1|scaffold1202.1|size131747|16		symbB__46__v1__46__2__46__015932__46__t1__124__scaffold1202__46__1__124__size131747__124__16
	symbB.v1.2.023886.t1|scaffold2222.1|size85392|2		symbB__46__v1__46__2__46__023886__46__t1__124__scaffold2222__46__1__124__size85392__124__2
	symbB.v1.2.023886.t2|scaffold2222.1|size85392|2		symbB__46__v1__46__2__46__023886__46__t2__124__scaffold2222__46__1__124__size85392__124__2
	symbB.v1.2.031932.t1|scaffold3677.1|size52174|1		symbB__46__v1__46__2__46__031932__46__t1__124__scaffold3677__46__1__124__size52174__124__1
	symbB.v1.2.028863.t1|scaffold3096.1|size63706|7		symbB__46__v1__46__2__46__028863__46__t1__124__scaffold3096__46__1__124__size63706__124__7
	symbB.v1.2.008729.t1|scaffold542.1|size189608|2		symbB__46__v1__46__2__46__008729__46__t1__124__scaffold542__46__1__124__size189608__124__2
	symbB.v1.2.029156.t1|scaffold3143.1|size62517|5		symbB__46__v1__46__2__46__029156__46__t1__124__scaffold3143__46__1__124__size62517__124__5
	symbB.v1.2.030258.t1|scaffold3390.1|size57886|7		symbB__46__v1__46__2__46__030258__46__t1__124__scaffold3390__46__1__124__size57886__124__7
	symbB.v1.2.002376.t1|scaffold110.1|size325157|23		symbB__46__v1__46__2__46__002376__46__t1__124__scaffold110__46__1__124__size325157__124__23
	symbB.v1.2.002376.t4|scaffold110.1|size325157|23		symbB__46__v1__46__2__46__002376__46__t4__124__scaffold110__46__1__124__size325157__124__23
	symbB.v1.2.002376.t3|scaffold110.1|size325157|23		symbB__46__v1__46__2__46__002376__46__t3__124__scaffold110__46__1__124__size325157__124__23
	symbB.v1.2.002376.t2|scaffold110.1|size325157|23		symbB__46__v1__46__2__46__002376__46__t2__124__scaffold110__46__1__124__size325157__124__23
	symbB.v1.2.005343.t1|scaffold311.1|size231230|6		symbB__46__v1__46__2__46__005343__46__t1__124__scaffold311__46__1__124__size231230__124__6
	symbB.v1.2.025238.t1|scaffold2370.1|size80994|6		symbB__46__v1__46__2__46__025238__46__t1__124__scaffold2370__46__1__124__size80994__124__6
	symbB.v1.2.002047.t1|scaffold108.1|size328462|2		symbB__46__v1__46__2__46__002047__46__t1__124__scaffold108__46__1__124__size328462__124__2
	symbB.v1.2.002047.t2|scaffold108.1|size328462|2		symbB__46__v1__46__2__46__002047__46__t2__124__scaffold108__46__1__124__size328462__124__2
	symbB.v1.2.022171.t1|scaffold1956.1|size94972|2		symbB__46__v1__46__2__46__022171__46__t1__124__scaffold1956__46__1__124__size94972__124__2
	symbB.v1.2.008779.t1|scaffold514.1|size193457|5		symbB__46__v1__46__2__46__008779__46__t1__124__scaffold514__46__1__124__size193457__124__5
	symbB.v1.2.016352.t1|scaffold1222.1|size194531|26		symbB__46__v1__46__2__46__016352__46__t1__124__scaffold1222__46__1__124__size194531__124__26
	symbB.v1.2.032937.t1|scaffold4026.1|size46687|5		symbB__46__v1__46__2__46__032937__46__t1__124__scaffold4026__46__1__124__size46687__124__5
	symbB.v1.2.039948.t1|scaffold6892.1|size16874|3		symbB__46__v1__46__2__46__039948__46__t1__124__scaffold6892__46__1__124__size16874__124__3
	symbB.v1.2.008854.t1|scaffold553.1|size187910|15		symbB__46__v1__46__2__46__008854__46__t1__124__scaffold553__46__1__124__size187910__124__15
	symbB.v1.2.028485.t1|scaffold3025.1|size90548|4		symbB__46__v1__46__2__46__028485__46__t1__124__scaffold3025__46__1__124__size90548__124__4
	symbB.v1.2.028484.t1|scaffold3025.1|size90548|3		symbB__46__v1__46__2__46__028484__46__t1__124__scaffold3025__46__1__124__size90548__124__3
	symbB.v1.2.015986.t1|scaffold1193.1|size133507|5		symbB__46__v1__46__2__46__015986__46__t1__124__scaffold1193__46__1__124__size133507__124__5
	symbB.v1.2.030990.t1|scaffold3449.1|size58921|2		symbB__46__v1__46__2__46__030990__46__t1__124__scaffold3449__46__1__124__size58921__124__2
	symbB.v1.2.002934.t1|scaffold162.1|size290285|7		symbB__46__v1__46__2__46__002934__46__t1__124__scaffold162__46__1__124__size290285__124__7
	symbB.v1.2.011223.t1|scaffold749.1|size165596|2		symbB__46__v1__46__2__46__011223__46__t1__124__scaffold749__46__1__124__size165596__124__2
	symbB.v1.2.000473.t1|scaffold11.1|size528188|22		symbB__46__v1__46__2__46__000473__46__t1__124__scaffold11__46__1__124__size528188__124__22
	symbB.v1.2.009288.t1|scaffold571.1|size186967|6		symbB__46__v1__46__2__46__009288__46__t1__124__scaffold571__46__1__124__size186967__124__6
	symbB.v1.2.017910.t1|scaffold1404.1|size168536|5		symbB__46__v1__46__2__46__017910__46__t1__124__scaffold1404__46__1__124__size168536__124__5
	symbB.v1.2.009646.t1|scaffold616.1|size180385|2		symbB__46__v1__46__2__46__009646__46__t1__124__scaffold616__46__1__124__size180385__124__2
	symbB.v1.2.003103.t1|scaffold151.1|size297192|2		symbB__46__v1__46__2__46__003103__46__t1__124__scaffold151__46__1__124__size297192__124__2
	symbB.v1.2.023372.t2|scaffold2129.1|size105239|9		symbB__46__v1__46__2__46__023372__46__t2__124__scaffold2129__46__1__124__size105239__124__9
	symbB.v1.2.023372.t1|scaffold2129.1|size105239|9		symbB__46__v1__46__2__46__023372__46__t1__124__scaffold2129__46__1__124__size105239__124__9
	symbB.v1.2.007597.t1|scaffold460.1|size201776|4		symbB__46__v1__46__2__46__007597__46__t1__124__scaffold460__46__1__124__size201776__124__4
	symbB.v1.2.007597.t2|scaffold460.1|size201776|4		symbB__46__v1__46__2__46__007597__46__t2__124__scaffold460__46__1__124__size201776__124__4
	symbB.v1.2.007597.t3|scaffold460.1|size201776|4		symbB__46__v1__46__2__46__007597__46__t3__124__scaffold460__46__1__124__size201776__124__4
	symbB.v1.2.006557.t1|scaffold391.1|size216359|12		symbB__46__v1__46__2__46__006557__46__t1__124__scaffold391__46__1__124__size216359__124__12
	symbB.v1.2.006559.t1|scaffold391.1|size216359|14		symbB__46__v1__46__2__46__006559__46__t1__124__scaffold391__46__1__124__size216359__124__14
	symbB.v1.2.008332.t2|scaffold507.1|size305965|2		symbB__46__v1__46__2__46__008332__46__t2__124__scaffold507__46__1__124__size305965__124__2
	symbB.v1.2.008332.t1|scaffold507.1|size305965|2		symbB__46__v1__46__2__46__008332__46__t1__124__scaffold507__46__1__124__size305965__124__2
	symbB.v1.2.005232.t1|scaffold302.1|size234775|1		symbB__46__v1__46__2__46__005232__46__t1__124__scaffold302__46__1__124__size234775__124__1
	symbB.v1.2.022530.t1|scaffold1944.1|size145740|7		symbB__46__v1__46__2__46__022530__46__t1__124__scaffold1944__46__1__124__size145740__124__7
	symbB.v1.2.015872.t1|scaffold1197.1|size132224|10		symbB__46__v1__46__2__46__015872__46__t1__124__scaffold1197__46__1__124__size132224__124__10
	symbB.v1.2.009260.t1|scaffold566.1|size186494|1		symbB__46__v1__46__2__46__009260__46__t1__124__scaffold566__46__1__124__size186494__124__1
	symbB.v1.2.026551.t1|scaffold2664.1|size73528|1		symbB__46__v1__46__2__46__026551__46__t1__124__scaffold2664__46__1__124__size73528__124__1
	symbB.v1.2.030373.t1|scaffold3260.1|size60085|5		symbB__46__v1__46__2__46__030373__46__t1__124__scaffold3260__46__1__124__size60085__124__5
	symbB.v1.2.026295.t1|scaffold2515.1|size77199|7		symbB__46__v1__46__2__46__026295__46__t1__124__scaffold2515__46__1__124__size77199__124__7
	symbB.v1.2.033510.t1|scaffold4173.1|size43543|6		symbB__46__v1__46__2__46__033510__46__t1__124__scaffold4173__46__1__124__size43543__124__6
	symbB.v1.2.032800.t1|scaffold3984.1|size46886|3		symbB__46__v1__46__2__46__032800__46__t1__124__scaffold3984__46__1__124__size46886__124__3
	symbB.v1.2.004052.t1|scaffold228.1|size260974|21		symbB__46__v1__46__2__46__004052__46__t1__124__scaffold228__46__1__124__size260974__124__21
	symbB.v1.2.023352.t1|scaffold2127.1|size88416|5		symbB__46__v1__46__2__46__023352__46__t1__124__scaffold2127__46__1__124__size88416__124__5
	symbB.v1.2.030139.t1|scaffold3365.1|size58364|5		symbB__46__v1__46__2__46__030139__46__t1__124__scaffold3365__46__1__124__size58364__124__5
	symbB.v1.2.023020.t1|scaffold2016.1|size116345|5		symbB__46__v1__46__2__46__023020__46__t1__124__scaffold2016__46__1__124__size116345__124__5
	symbB.v1.2.010568.t1|scaffold691.1|size191848|9		symbB__46__v1__46__2__46__010568__46__t1__124__scaffold691__46__1__124__size191848__124__9
	symbB.v1.2.008387.t1|scaffold525.1|size192214|12		symbB__46__v1__46__2__46__008387__46__t1__124__scaffold525__46__1__124__size192214__124__12
	symbB.v1.2.027537.t1|scaffold2832.1|size107060|6		symbB__46__v1__46__2__46__027537__46__t1__124__scaffold2832__46__1__124__size107060__124__6
	symbB.v1.2.027538.t1|scaffold2832.1|size107060|7		symbB__46__v1__46__2__46__027538__46__t1__124__scaffold2832__46__1__124__size107060__124__7
	symbB.v1.2.014258.t1|scaffold1023.1|size143418|2		symbB__46__v1__46__2__46__014258__46__t1__124__scaffold1023__46__1__124__size143418__124__2
	symbB.v1.2.027539.t1|scaffold2832.1|size107060|8		symbB__46__v1__46__2__46__027539__46__t1__124__scaffold2832__46__1__124__size107060__124__8
	symbB.v1.2.028655.t1|scaffold3058.1|size64496|5		symbB__46__v1__46__2__46__028655__46__t1__124__scaffold3058__46__1__124__size64496__124__5
	symbB.v1.2.015793.t1|scaffold1190.1|size132987|2		symbB__46__v1__46__2__46__015793__46__t1__124__scaffold1190__46__1__124__size132987__124__2
	symbB.v1.2.002529.t1|scaffold127.1|size312441|1		symbB__46__v1__46__2__46__002529__46__t1__124__scaffold127__46__1__124__size312441__124__1
	symbB.v1.2.006893.t1|scaffold413.1|size265838|17		symbB__46__v1__46__2__46__006893__46__t1__124__scaffold413__46__1__124__size265838__124__17
	symbB.v1.2.005636.t1|scaffold309.1|size276354|17		symbB__46__v1__46__2__46__005636__46__t1__124__scaffold309__46__1__124__size276354__124__17
	symbB.v1.2.004819.t1|scaffold279.1|size242841|4		symbB__46__v1__46__2__46__004819__46__t1__124__scaffold279__46__1__124__size242841__124__4
	symbB.v1.2.022162.t1|scaffold1954.1|size95041|5		symbB__46__v1__46__2__46__022162__46__t1__124__scaffold1954__46__1__124__size95041__124__5
	symbB.v1.2.002489.t1|scaffold131.1|size310497|9		symbB__46__v1__46__2__46__002489__46__t1__124__scaffold131__46__1__124__size310497__124__9
	symbB.v1.2.035331.t1|scaffold4729.1|size35696|4		symbB__46__v1__46__2__46__035331__46__t1__124__scaffold4729__46__1__124__size35696__124__4
	symbB.v1.2.013644.t1|scaffold967.1|size148202|9		symbB__46__v1__46__2__46__013644__46__t1__124__scaffold967__46__1__124__size148202__124__9
	symbB.v1.2.006357.t1|scaffold371.1|size308833|4		symbB__46__v1__46__2__46__006357__46__t1__124__scaffold371__46__1__124__size308833__124__4
	symbB.v1.2.030446.t1|scaffold3429.1|size56941|2		symbB__46__v1__46__2__46__030446__46__t1__124__scaffold3429__46__1__124__size56941__124__2
	symbB.v1.2.000731.t1|scaffold36.1|size400579|3		symbB__46__v1__46__2__46__000731__46__t1__124__scaffold36__46__1__124__size400579__124__3
	symbB.v1.2.014164.t1|scaffold1029.1|size143119|6		symbB__46__v1__46__2__46__014164__46__t1__124__scaffold1029__46__1__124__size143119__124__6
	symbB.v1.2.004841.t1|scaffold279.1|size242841|26		symbB__46__v1__46__2__46__004841__46__t1__124__scaffold279__46__1__124__size242841__124__26
	symbB.v1.2.014466.t1|scaffold1055.1|size140776|8		symbB__46__v1__46__2__46__014466__46__t1__124__scaffold1055__46__1__124__size140776__124__8
	symbB.v1.2.032851.t1|scaffold4003.1|size46508|1		symbB__46__v1__46__2__46__032851__46__t1__124__scaffold4003__46__1__124__size46508__124__1
	symbB.v1.2.019657.t1|scaffold1619.1|size109254|1		symbB__46__v1__46__2__46__019657__46__t1__124__scaffold1619__46__1__124__size109254__124__1
	symbB.v1.2.019657.t2|scaffold1619.1|size109254|1		symbB__46__v1__46__2__46__019657__46__t2__124__scaffold1619__46__1__124__size109254__124__1
	symbB.v1.2.006892.t1|scaffold413.1|size265838|16		symbB__46__v1__46__2__46__006892__46__t1__124__scaffold413__46__1__124__size265838__124__16
	symbB.v1.2.036065.t1|scaffold4838.1|size34075|2		symbB__46__v1__46__2__46__036065__46__t1__124__scaffold4838__46__1__124__size34075__124__2
	symbB.v1.2.035315.t1|scaffold4724.1|size35796|3		symbB__46__v1__46__2__46__035315__46__t1__124__scaffold4724__46__1__124__size35796__124__3
	symbB.v1.2.022459.t1|scaffold1970.1|size94257|1		symbB__46__v1__46__2__46__022459__46__t1__124__scaffold1970__46__1__124__size94257__124__1
	symbB.v1.2.006479.t1|scaffold361.1|size299464|2		symbB__46__v1__46__2__46__006479__46__t1__124__scaffold361__46__1__124__size299464__124__2
	symbB.v1.2.038621.t4|scaffold6087.1|size21029|1		symbB__46__v1__46__2__46__038621__46__t4__124__scaffold6087__46__1__124__size21029__124__1
	symbB.v1.2.038621.t3|scaffold6087.1|size21029|1		symbB__46__v1__46__2__46__038621__46__t3__124__scaffold6087__46__1__124__size21029__124__1
	symbB.v1.2.038621.t2|scaffold6087.1|size21029|1		symbB__46__v1__46__2__46__038621__46__t2__124__scaffold6087__46__1__124__size21029__124__1
	symbB.v1.2.000098.t1|scaffold13.1|size649204|9		symbB__46__v1__46__2__46__000098__46__t1__124__scaffold13__46__1__124__size649204__124__9
	symbB.v1.2.023294.t1|scaffold2115.1|size88956|3		symbB__46__v1__46__2__46__023294__46__t1__124__scaffold2115__46__1__124__size88956__124__3
	symbB.v1.2.001539.t1|scaffold72.1|size350636|10		symbB__46__v1__46__2__46__001539__46__t1__124__scaffold72__46__1__124__size350636__124__10
	symbB.v1.2.001535.t1|scaffold72.1|size350636|6		symbB__46__v1__46__2__46__001535__46__t1__124__scaffold72__46__1__124__size350636__124__6
	symbB.v1.2.028953.t1|scaffold3121.1|size63108|1		symbB__46__v1__46__2__46__028953__46__t1__124__scaffold3121__46__1__124__size63108__124__1
	symbB.v1.2.021308.t1|scaffold1793.1|size101111|5		symbB__46__v1__46__2__46__021308__46__t1__124__scaffold1793__46__1__124__size101111__124__5
	symbB.v1.2.011504.t1|scaffold775.1|size163641|1		symbB__46__v1__46__2__46__011504__46__t1__124__scaffold775__46__1__124__size163641__124__1
	symbB.v1.2.011504.t2|scaffold775.1|size163641|1		symbB__46__v1__46__2__46__011504__46__t2__124__scaffold775__46__1__124__size163641__124__1
	symbB.v1.2.014857.t1|scaffold1095.1|size138309|5		symbB__46__v1__46__2__46__014857__46__t1__124__scaffold1095__46__1__124__size138309__124__5
	symbB.v1.2.027896.t1|scaffold2895.1|size67727|8		symbB__46__v1__46__2__46__027896__46__t1__124__scaffold2895__46__1__124__size67727__124__8
	symbB.v1.2.013126.t1|scaffold916.1|size152367|2		symbB__46__v1__46__2__46__013126__46__t1__124__scaffold916__46__1__124__size152367__124__2
	symbB.v1.2.012787.t1|scaffold859.1|size157342|12		symbB__46__v1__46__2__46__012787__46__t1__124__scaffold859__46__1__124__size157342__124__12
	symbB.v1.2.003586.t1|scaffold204.1|size273638|35		symbB__46__v1__46__2__46__003586__46__t1__124__scaffold204__46__1__124__size273638__124__35
	symbB.v1.2.008041.t1|scaffold501.1|size195062|2		symbB__46__v1__46__2__46__008041__46__t1__124__scaffold501__46__1__124__size195062__124__2
	symbB.v1.2.005038.t1|scaffold291.1|size238869|3		symbB__46__v1__46__2__46__005038__46__t1__124__scaffold291__46__1__124__size238869__124__3
	symbB.v1.2.005038.t2|scaffold291.1|size238869|3		symbB__46__v1__46__2__46__005038__46__t2__124__scaffold291__46__1__124__size238869__124__3
[truncated: 598 more rows]

## Sheet: MODEL
#	ID	NAME	TAXONOMY	DEFAULT LOWER	DEFAULT UPPER	CONTACT GIVEN NAME	CONTACT FAMILY NAME	CONTACT EMAIL	ORGANIZATION	NOTES
[truncated: 1 more rows]
