# Supplementary material for: Kinetic and Stoichiometric Modeling-Based Analysis of Docosahexaenoic Acid (DHA) Production Potential by Crypthecodinium cohnii from Glycerol, Glucose and Ethanol
Source: Mar Drugs. 2022 Feb 1;20(2):115. doi: 10.3390/md20020115 (PMC8879253; doi:10.3390/md20020115)
Supplement: Supplementary file 1 [file marinedrugs-20-00115-s001.zip › Appendix E fluxes from kinetic model/Appendix E fluxes from kinetic model.xlsx]

## Sheet: Glucose
	Reaction fluxes from the kinetic model which were adapted for the medium scale stoichiometric model. This is a supplementary material of publication “Kinetic and stoichiometric modeling-based analysis of do-cosahexaenoic acid (DHA) production potential by C.cohnii from glycerol, glucose and ethanol” by Kristaps Berzins, Reinis Muiznieks, Matiss R. Baumanis, Inese Strazdina, Karlis Shvirksts, Sant…
	Reaction	Flux from kinetic model [mmol/L/min]	Stoich ID	Flux dryweight [mmol/g/h]	Reaction formula from the kinetic model
1	01. Glucose transport	3.57728	EX_glc__D_e	0.650414	glucose[ex] = glucose[c]
2	02. EC 2.7.1.1 HK	3.57728	HEX1	0.650414	glucose[c] = glucose-6-phosphate[c]
3	03. EC 5.3.1.9 PGI	3.15233	PGI	0.573152	glucose-6-phosphate[c] = fructose-6-phosphate[c]
4	04. EC 2.7.1.11 PFK	3.15233	PFK	0.573152	fructose-6-phosphate[c] = fructose-1,6-biphosphate[c]
5	05. EC 4.1.2.13 ALD	3.15233	FBA	0.573152	fructose-1,6-biphosphate[c] = dihydroxyacetone-phosphate[c] + glyceraldehyde-3-phosphate[c]
6	06. EC 5.3.1.1 TPI	3.15134	TPI	0.57297	dihydroxyacetone-phosphate[c] = glyceraldehyde-3-phosphate[c]
7	07. EC 1.2.1.12 Gra3PDH	6.30367	GAPD	1.14612	glyceraldehyde-3-phosphate[c] = 1,3-bisphosphoglyceratec[c]
8	08. EC 2.7.2.3 PGK	6.30367	PGK	1.14612	1,3-bisphosphoglyceratec[c] = 3-phosphoglycerate[c]
9	09. EC 5.4.2.12 PGM	6.30367	PGM	1.14612	3-phosphoglycerate[c] = 2-phosphoglycerate[c]
10	10. EC 4.2.1.11 ENO	6.30367	ENO	1.14612	2-phosphoglycerate[c] = phosphoenolpyruvate[c]
11	11. EC 2.7.1.40 PYK	6.30367	PYK	1.14612	phosphoenolpyruvate[c] = pyruvate[c]
12	12. Starch synthesis	0.424944	No corresponding reaction	0.0772626	glucose-6-phosphate[c] -> starch[c]
13	13. Glycerol transport	-0.000998061	EX_glyc_e	-0.000181466	glycerol[ex] = glycerol[c]
14	14. EC 2.7.1.30 GK	-0.000998061	GLYK	-0.000181466	glycerol[c] = glycerol-3-phosphate[c]
15	15. EC 1.1.5.3 GPD	-0.000998061	G3PD	-0.000181466	glycerol-3-phosphate[c] = dihydroxyacetone-phosphate[c]
16	16. Ethanol transport	-1.12765e-12	EX_etoh_e	-2.05028e-13	ethanol[ex] = ethanol[c]
17	17. EC 1.1.1.2 ADH	-1.12765e-12	ALCD2x	-2.05028e-13	ethanol[c] = acetaldehyde[c]
18	18. Acetladehyde transport	-1.12765e-12	AAtr	-2.05028e-13	acetaldehyde[c] = acetaldehyde[m]
19	19. EC 1.2.1.5 ALDH	-1.12765e-12	ALDD2ym	-2.05028e-13	acetaldehyde[m] = acetate[m]
20	20. EC 6.2.1.1 AcA LIG	-1.12766e-12	ACSm	-2.05029e-13	acetate[m] = acetyl-CoA[m]
21	21. Pyruvate transport	10.1777	PYRt2m	1.8505	pyruvate[c] -> pyruvate[m]
22	22. EC 1.2.1.104 PDH	6.30367	PDHm	1.14612	pyruvate[m] -> acetyl-CoA[m]; acetyl-CoA[m]
23	23. EC 6.4.1.1 PYC	3.87408	PCm	0.704378	pyruvate[m] = oxaloacetate[m]
24	24. EC 2.3.3.1 CS	6.30367	CSm	1.14612	acetyl-CoA[m] + oxaloacetate[m] = coa[m] + citrate[m]
25	25. EC 4.2.1.3 ACO	2.42959	ACONT	0.441744	citrate[m] = isoCitrate[m]
26	26. EC 1.1.1.41 IDE	2.42959	ICDHym	0.441744	isoCitrate[m] = alpha-ketoglutarate[m]
27	27. EC 1.2.4.2 OGDH	2.42959	AKGDm	0.441744	alpha-ketoglutarate[m] = succinyl-CoA[m]
28	28. EC 6.2.1.5 SS	2.42959	SUCOAS1m	0.441744	succinyl-CoA[m] = succinate[m]
29	29. EC 1.3.5.1 SDE	2.42959	SUCD1m	0.441744	succinate[m] = fumarate[m]
30	30. EC 4.2.1.2 FUH	2.42959	FUMm	0.441744	fumarate[m] = malate[m]
31	31. EC 1.1.1.37 MDE	2.42959	MDHm	0.441744	malate[m] = oxaloacetate[m]
32	32. Citrate transport	3.87408	CitrateOut	0.704378	citrate[m] -> citrate[c]
33	33. EC 2.3.3.8 ACL	3.87408	ACITL	0.704378	citrate[c] = acetyl-CoA[c] + oxaloacetate[c]
34	34. EC 1.1.1.37 MDE cytosol	-3.87408	MDH	-0.704378	malate[c] = oxaloacetate[c]
35	35. EC 1.1.1.40 ME	3.87408	ME2	0.704378	malate[c] = pyruvate[c]

## Sheet: Glycerol
	Reaction	Flux from kinetic model [mmol/L/min]	Stoich ID	Flux dryweight [mmol/g/h]	Reaction formula from the kinetic model
1	01. Glucose transport	-3.25698e-07	EX_glc__D_e	-5.92179e-08	glucose[ex] = glucose[c]
2	02. EC 2.7.1.1 HK	-3.25698e-07	HEX1	-5.92179e-08	glucose[c] = glucose-6-phosphate[c]
3	03. EC 5.3.1.9 PGI	-0.0411957	PGI	default bounds	glucose-6-phosphate[c] = fructose-6-phosphate[c]
4	04. EC 2.7.1.11 PFK	-0.0411957	PFK	default bounds	fructose-6-phosphate[c] = fructose-1,6-biphosphate[c]
5	05. EC 4.1.2.13 ALD	-0.0411957	FBA	default bounds	fructose-1,6-biphosphate[c] = dihydroxyacetone-phosphate[c] + glyceraldehyde-3-phosphate[c]
6	06. EC 5.3.1.1 TPI	2.38313	TPI	0.433296	dihydroxyacetone-phosphate[c] = glyceraldehyde-3-phosphate[c]
7	07. EC 1.2.1.12 Gra3PDH	2.34193	GAPD	0.425806	glyceraldehyde-3-phosphate[c] = 1,3-bisphosphoglyceratec[c]
8	08. EC 2.7.2.3 PGK	2.34193	PGK	0.425806	1,3-bisphosphoglyceratec[c] = 3-phosphoglycerate[c]
9	09. EC 5.4.2.12 PGM	2.34193	PGM	0.425806	3-phosphoglycerate[c] = 2-phosphoglycerate[c]
10	10. EC 4.2.1.11 ENO	2.34193	ENO	0.425806	2-phosphoglycerate[c] = phosphoenolpyruvate[c]
11	11. EC 2.7.1.40 PYK	2.34193	PYK	0.425806	phosphoenolpyruvate[c] = pyruvate[c]
12	12. Starch synthesis	0.0411954	No corresponding reaction	0.00749007	glucose-6-phosphate[c] -> starch[c]
13	13. Glycerol transport	2.42432	EX_glyc_e	0.440786	glycerol[ex] = glycerol[c]
14	14. EC 2.7.1.30 GK	2.42432	GLYK	0.440786	glycerol[c] = glycerol-3-phosphate[c]
15	15. EC 1.1.5.3 GPD	2.42432	G3PD	0.440786	glycerol-3-phosphate[c] = dihydroxyacetone-phosphate[c]
16	16. Ethanol transport	-4.57361e-12	EX_etoh_e	-8.31565e-13	ethanol[ex] = ethanol[c]
17	17. EC 1.1.1.2 ADH	-4.57361e-12	ALCD2x	-8.31565e-13	ethanol[c] = acetaldehyde[c]
18	18. Acetladehyde transport	-4.57361e-12	AAtr	-8.31565e-13	acetaldehyde[c] = acetaldehyde[m]
19	19. EC 1.2.1.5 ALDH	-4.57361e-12	ALDD2ym	-8.31565e-13	acetaldehyde[m] = acetate[m]
20	20. EC 6.2.1.1 AcA LIG	-4.58054e-12	ACSm	-8.32826e-13	acetate[m] = acetyl-CoA[m]
21	21. Pyruvate transport	3.78544	PYRt2m	0.688262	pyruvate[c] -> pyruvate[m]
22	22. EC 1.2.1.104 PDH	2.34193	PDHm	0.425806	pyruvate[m] -> acetyl-CoA[m]; acetyl-CoA[m]
23	23. EC 6.4.1.1 PYC	1.44351	PCm	0.262457	pyruvate[m] = oxaloacetate[m]
24	24. EC 2.3.3.1 CS	2.34193	CSm	0.425806	acetyl-CoA[m] + oxaloacetate[m] = coa[m] + citrate[m]
25	25. EC 4.2.1.3 ACO	0.898419	ACONT	0.163349	citrate[m] = isoCitrate[m]
26	26. EC 1.1.1.41 IDE	0.898419	ICDHym	0.163349	isoCitrate[m] = alpha-ketoglutarate[m]
27	27. EC 1.2.4.2 OGDH	0.898419	AKGDm	0.163349	alpha-ketoglutarate[m] = succinyl-CoA[m]
28	28. EC 6.2.1.5 SS	0.898419	SUCOAS1m	0.163349	succinyl-CoA[m] = succinate[m]
29	29. EC 1.3.5.1 SDE	0.898419	SUCD1m	0.163349	succinate[m] = fumarate[m]
30	30. EC 4.2.1.2 FUH	0.898419	FUMm	0.163349	fumarate[m] = malate[m]
31	31. EC 1.1.1.37 MDE	0.898419	MDHm	0.163349	malate[m] = oxaloacetate[m]
32	32. Citrate transport	1.44351	CitrateOut	0.262457	citrate[m] -> citrate[c]
33	33. EC 2.3.3.8 ACL	1.44351	ACITL	0.262457	citrate[c] = acetyl-CoA[c] + oxaloacetate[c]
34	34. EC 1.1.1.37 MDE cytosol	-1.44351	MDH	-0.262457	malate[c] = oxaloacetate[c]
35	35. EC 1.1.1.40 ME	1.44351	ME2	0.262457	malate[c] = pyruvate[c]

## Sheet: Ethanol
	Reaction	Flux from kinetic model [mmol/L/min]	Stoich ID	Flux dryweight [mmol/g/h]	Reaction formula from the kinetic model
1	01. Glucose transport	-1.08595e-22	EX_glc__D_e	-1.97445e-23	glucose[ex] = glucose[c]
2	02. EC 2.7.1.1 HK	-1.08595e-22	HEX1	default bounds	glucose[c] = glucose-6-phosphate[c]
3	03. EC 5.3.1.9 PGI	-1.37355e-17	PGI	default bounds	glucose-6-phosphate[c] = fructose-6-phosphate[c]
4	04. EC 2.7.1.11 PFK	-1.37355e-17	PFK	default bounds	fructose-6-phosphate[c] = fructose-1,6-biphosphate[c]
5	05. EC 4.1.2.13 ALD	-1.37355e-17	FBA	default bounds	fructose-1,6-biphosphate[c] = dihydroxyacetone-phosphate[c] + glyceraldehyde-3-phosphate[c]
6	06. EC 5.3.1.1 TPI	-6.13447e-12	TPI	default bounds	dihydroxyacetone-phosphate[c] = glyceraldehyde-3-phosphate[c]
7	07. EC 1.2.1.12 Gra3PDH	-6.1345e-12	GAPD	default bounds	glyceraldehyde-3-phosphate[c] = 1,3-bisphosphoglyceratec[c]
8	08. EC 2.7.2.3 PGK	-6.1345e-12	PGK	default bounds	1,3-bisphosphoglyceratec[c] = 3-phosphoglycerate[c]
9	09. EC 5.4.2.12 PGM	-6.13463e-12	PGM	default bounds	3-phosphoglycerate[c] = 2-phosphoglycerate[c]
10	10. EC 4.2.1.11 ENO	-6.13458e-12	ENO	default bounds	2-phosphoglycerate[c] = phosphoenolpyruvate[c]
11	11. EC 2.7.1.40 PYK	-6.13432e-12	PYK	default bounds	phosphoenolpyruvate[c] = pyruvate[c]
12	12. Starch synthesis	1.37354e-17	No corresponding reaction		glucose-6-phosphate[c] -> starch[c]
13	13. Glycerol transport	-6.12756e-12	EX_glyc_e	-1.1141e-12	glycerol[ex] = glycerol[c]
14	14. EC 2.7.1.30 GK	-6.12757e-12	GLYK	-1.1141e-12	glycerol[c] = glycerol-3-phosphate[c]
15	15. EC 1.1.5.3 GPD	-6.13406e-12	G3PD	-1.11528e-12	glycerol-3-phosphate[c] = dihydroxyacetone-phosphate[c]
16	16. Ethanol transport	7.75921	EX_etoh_e	1.41077	ethanol[ex] = ethanol[c]
17	17. EC 1.1.1.2 ADH	7.75921	ALCD2x	1.41077	ethanol[c] = acetaldehyde[c]
18	18. Acetladehyde transport	7.75921	AAtr	1.41077	acetaldehyde[c] = acetaldehyde[m]
19	19. EC 1.2.1.5 ALDH	7.75921	ALDD2ym	1.41077	acetaldehyde[m] = acetate[m]
20	20. EC 6.2.1.1 AcA LIG	7.75921	ACSm	1.41077	acetate[m] = acetyl-CoA[m]
21	21. Pyruvate transport	4.76349	PYRt2m	0.866089	pyruvate[c] -> pyruvate[m]
22	22. EC 1.2.1.104 PDH	6.7406e-09	PDHm	1.22556e-09	pyruvate[m] -> acetyl-CoA[m]; acetyl-CoA[m]
23	23. EC 6.4.1.1 PYC	4.76349	PCm	0.866089	pyruvate[m] = oxaloacetate[m]
24	24. EC 2.3.3.1 CS	7.75921	CSm	1.41077	acetyl-CoA[m] + oxaloacetate[m] = coa[m] + citrate[m]
25	25. EC 4.2.1.3 ACO	2.99572	ACONT	0.544677	citrate[m] = isoCitrate[m]
26	26. EC 1.1.1.41 IDE	2.99572	ICDHym	0.544677	isoCitrate[m] = alpha-ketoglutarate[m]
27	27. EC 1.2.4.2 OGDH	2.99572	AKGDm	0.544677	alpha-ketoglutarate[m] = succinyl-CoA[m]
28	28. EC 6.2.1.5 SS	2.99572	SUCOAS1m	0.544677	succinyl-CoA[m] = succinate[m]
29	29. EC 1.3.5.1 SDE	2.99572	SUCD1m	0.544677	succinate[m] = fumarate[m]
30	30. EC 4.2.1.2 FUH	2.99572	FUMm	0.544677	fumarate[m] = malate[m]
31	31. EC 1.1.1.37 MDE	2.99572	MDHm	0.544677	malate[m] = oxaloacetate[m]
32	32. Citrate transport	4.76349	CitrateOut	0.866089	citrate[m] -> citrate[c]
33	33. EC 2.3.3.8 ACL	4.76349	ACITL	0.866089	citrate[c] = acetyl-CoA[c] + oxaloacetate[c]
34	34. EC 1.1.1.37 MDE cytosol	-4.76349	MDH	-0.866089	malate[c] = oxaloacetate[c]
35	35. EC 1.1.1.40 ME	4.76349	ME2	0.866089	malate[c] = pyruvate[c]
